# Supplementary material for: Genome mining shows that retroviruses are pervasively invading vertebrate genomes
Source: Nat Commun. 2023 Aug 17;14:4968. doi: 10.1038/s41467-023-40732-w (PMC10435555; doi:10.1038/s41467-023-40732-w)
Supplement: Supplementary file 5 — SUPPLEMENTARY DATASET 1 [file 41467_2023_40732_MOESM5_ESM.xlsx]

## Sheet: Supplementary Data 1
Species	IUCN red list category	Class	Order	Family	Genus	Assembly	Level	Size(Mb)	GC%	Scaffolds
Albula glossodonta*#	VU	Ray-finned fishes	Albuliformes	Albulidae	Albula	GCA_019788955.1	Scaffold	1049.07	41.6	3445
Carassius auratus*#	LC	Ray-finned fishes	Cypriniformes	Cyprinidae	Carassius	GCF_003368295.1	Chromosome	1820.64	37.4838	6216
Danio aesculapii*#	NT	Ray-finned fishes	Cypriniformes	Cyprinidae	Danio	GCA_903798145.1	Chromosome	1381.49	36.4803	342
Danio kyathit*#	NT	Ray-finned fishes	Cypriniformes	Cyprinidae	Danio	GCA_903798195.1	Chromosome	1708.45	37.0435	739
Danio rerio*#	LC	Ray-finned fishes	Cypriniformes	Cyprinidae	Danio	GCF_000002035.6	Chromosome	1679.2	36.6374	2848
Danionella dracula*#	DD	Ray-finned fishes	Cypriniformes	Cyprinidae	Danionella	GCA_900490495.1	Scaffold	665.208	37.5	996
Gobiocypris rarus*#	/	Ray-finned fishes	Cypriniformes	Cyprinidae	Gobiocypris	GCA_018491645.1	Chromosome	959.118	39.0605	565
Leuciscus idus*#	LC	Ray-finned fishes	Cypriniformes	Cyprinidae	Leuciscus	GCA_021554675.1	Chromosome	1104.05	38.7569	72
Megalobrama amblycephala*#	LC	Ray-finned fishes	Cypriniformes	Cyprinidae	Megalobrama	GCA_018812025.1	Chromosome	1109.87	37.6443	242
Oxygymnocypris stewartii*#	NT	Ray-finned fishes	Cypriniformes	Cyprinidae	Oxygymnocypris	GCA_003573665.1	Scaffold	1849.22	0	26281
Rutilus rutilus*#	LC	Ray-finned fishes	Cypriniformes	Cyprinidae	Rutilus	GCA_021464565.1	Scaffold	1096.11	38.8	132
Triplophysa tibetana*#	LC	Ray-finned fishes	Cypriniformes	Nemacheilidae	Triplophysa	GCA_008369825.1	Chromosome	652.93	38.8411	292
Gambusia affinis*#	LC	Ray-finned fishes	Cyprinodontiformes	Poeciliidae	Gambusia	GCF_019740435.1	Chromosome	680.166	39.2255	37
Xiphophorus hellerii*#	LC	Ray-finned fishes	Cyprinodontiformes	Poeciliidae	Xiphophorus	GCF_003331165.1	Chromosome	732.906	39.1213	87
Xiphophorus maculatus*#	DD	Ray-finned fishes	Cyprinodontiformes	Poeciliidae	Xiphophorus	GCF_002775205.1	Chromosome	704.321	39.0265	102
Esox lucius*#	LC	Ray-finned fishes	Esociformes	Esocidae	Esox	GCF_011004845.1	Chromosome	918.749	42.2288	53
Gouania willdenowi*#	LC	Ray-finned fishes	Gobiesociformes	Gobiesocidae	Gouania	GCF_900634775.1	Chromosome	937.151	38.4531	441
Siphamia tubifer*#	/	Ray-finned fishes	Perciformes	Apogonidae	Siphamia	GCA_020466265.1	Chromosome	1200.85	37.7152	119
Salarias fasciatus*#	LC	Ray-finned fishes	Perciformes	Blenniidae	Salarias	GCF_902148845.1	Chromosome	797.507	44.423	203
Cottoperca gobio*#	/	Ray-finned fishes	Perciformes	Bovichtidae	Cottoperca	GCF_900634415.1	Chromosome	609.392	40.9976	322
Amphilophus citrinellus*#	LC	Ray-finned fishes	Perciformes	Cichlidae	Amphilophus	GCA_013435755.1	Chromosome	961.231	39.7865	1392
Archocentrus centrarchus*#	LC	Ray-finned fishes	Perciformes	Cichlidae	Archocentrus	GCF_007364275.1	Chromosome	932.93	41.393	188
Astatotilapia calliptera*#	LC	Ray-finned fishes	Perciformes	Cichlidae	Astatotilapia	GCF_900246225.1	Chromosome	880.446	41.0816	249
Proterorhinus semilunaris*#	LC	Ray-finned fishes	Perciformes	Gobiidae	Proterorhinus	GCA_021464625.1	Chromosome	864.622	42.5155	217
Rhinogobius similis*#	/	Ray-finned fishes	Perciformes	Gobiidae	Rhinogobius	GCA_019453435.1	Chromosome	890.098	40.1492	22
Harpagifer antarcticus*#	/	Ray-finned fishes	Perciformes	Harpagiferidae	Harpagifer	GCA_902827135.1	Scaffold	941.503	41.8	1541
Betta splendens*#	VU	Ray-finned fishes	Perciformes	Osphronemidae	Betta	GCF_900634795.3	Chromosome	441.389	45.2975	70
Etheostoma spectabile*#	LC	Ray-finned fishes	Perciformes	Percidae	Etheostoma	GCF_008692095.1	Chromosome	854.807	40.9467	3119
Amphiprion ocellaris*#	/	Ray-finned fishes	Perciformes	Pomacentridae	Amphiprion	GCF_002776465.1	Scaffold	880.721	39.5001	6405
Collichthys lucidus*#	LC	Ray-finned fishes	Perciformes	Sciaenidae	Collichthys	GCA_004119915.2	Chromosome	877.615	41.8051	854
Larimichthys polyactis*#	LC	Ray-finned fishes	Perciformes	Sciaenidae	Larimichthys	GCA_018985215.1	Scaffold	706.149	40.3	715
Nibea albiflora*#	LC	Ray-finned fishes	Perciformes	Sciaenidae	Nibea	GCA_014281875.1	Chromosome	627.579	42.5856	524
Cromileptes altivelis*#	DD	Ray-finned fishes	Perciformes	Serranidae	Cromileptes	GCA_013133815.1	Chromosome	1013.37	41.2315	164
Sparus aurata*#	LC	Ray-finned fishes	Perciformes	Sparidae	Sparus	GCF_900880675.1	Chromosome	833.595	41.9489	176
Oncorhynchus kisutch*#	/	Ray-finned fishes	Salmoniformes	Salmonidae	Oncorhynchus	GCF_002021735.2	Chromosome	2375.91	43.5459	4087
Oncorhynchus mykiss*#	/	Ray-finned fishes	Salmoniformes	Salmonidae	Oncorhynchus	GCF_013265735.2	Chromosome	2341.69	43.4791	939
Salmo trutta*#	LC	Ray-finned fishes	Salmoniformes	Salmonidae	Salmo	GCF_901001165.1	Chromosome	2371.88	43.5688	1441
Salvelinus namaycush*#	/	Ray-finned fishes	Salmoniformes	Salmonidae	Salvelinus	GCF_016432855.1	Chromosome	2345.51	43.4622	4121
Pseudoliparis sp. Yap Trench*#	/	Ray-finned fishes	Scorpaeniformes	Liparidae	Pseudoliparis	GCA_004335475.1	Scaffold	840.641	43.8	3134
Sebastes aleutianus*#	/	Ray-finned fishes	Scorpaeniformes	Sebastidae	Sebastes	GCA_916700875.1	Scaffold	889.525	40.7	726
Mastacembelus armatus*#	LC	Ray-finned fishes	Synbranchiformes	Mastacembelidae	Mastacembelus	GCF_900324485.2	Chromosome	591.952	40.8629	123
Hippocampus abdominalis*#	LC	Ray-finned fishes	Syngnathiformes	Syngnathidae	Hippocampus	GCA_018466805.1	Chromosome	444.668	43.5752	167
Syngnathus acus*#	LC	Ray-finned fishes	Syngnathiformes	Syngnathidae	Syngnathus	GCF_901709675.1	Chromosome	324.331	43.4543	87
Takifugu rubripes*#	NT	Ray-finned fishes	Tetraodontiformes	Tetraodontidae	Takifugu	GCF_901000725.2	Chromosome	384.127	45.6992	128
Bufo bufo*#	LC	Amphibians	Anura	Bufonidae	Bufo	GCF_905171765.1	Chromosome	5044.74	44.5207	1306
Bufo gargarizans*#	LC	Amphibians	Anura	Bufonidae	Bufo	GCF_014858855.1	Chromosome	4545.48	44.4777	748
Rhinella marina*#	LC	Amphibians	Anura	Bufonidae	Rhinella	GCA_900303285.1	Contig	2551.76	0	31391
Leptobrachium leishanense*#	EN	Amphibians	Anura	Megophryidae	Leptobrachium	GCA_009667805.1	Chromosome	3549.06	43.753	5302
Rana temporaria*#	LC	Amphibians	Anura	Ranidae	Rana	GCF_905171775.1	Chromosome	4111.42	44.194	554
Geotrypetes seraphini*#	LC	Amphibians	Gymnophiona	Dermophiidae	Geotrypetes	GCF_902459505.1	Chromosome	3779.43	43.251	164
Rhinatrema bivittatum*#	LC	Amphibians	Gymnophiona	Rhinatrematidae	Rhinatrema	GCF_901001135.1	Chromosome	5319.24	44.4385	1330
Microcaecilia unicolor*#	LC	Amphibians	Gymnophiona	Siphonopidae	Microcaecilia	GCF_901765095.1	Chromosome	4685.94	44.0677	1081
Accipiter gentilis*#	LC	Birds	Accipitriformes	Accipitridae	Accipiter	GCA_929443795.1	Chromosome	1398.03	43.7786	455
Gymnogyps californianus*#	CR	Birds	Accipitriformes	Cathartidae	Gymnogyps	GCA_018139145.1	Chromosome	1240.18	42.1418	542
Aythya fuligula*#	LC	Birds	Anseriformes	Anatidae	Aythya	GCF_009819795.1	Chromosome	1127	41.7238	105
Calypte anna*#	LC	Birds	Apodiformes	Trochilidae	Calypte	GCF_003957555.1	Chromosome	1059.69	41.6288	159
Caprimulgus europaeus*#	LC	Birds	Caprimulgiformes	Caprimulgidae	Caprimulgus	GCA_907165065.1	Chromosome	1177.79	41.9331	121
Alca torda*#	LC	Birds	Charadriiformes	Alcidae	Alca	GCA_008658365.1	Chromosome	1178.49	42.6892	95
Streptopelia turtur*#	VU	Birds	Columbiformes	Columbidae	Streptopelia	GCA_901699155.2	Chromosome	1178.82	41.8379	311
Gallus gallus*#	LC	Birds	Galliformes	Phasianidae	Gallus	GCF_016699485.2	Chromosome	1053.33	42.2233	214
Pavo cristatus*#	LC	Birds	Galliformes	Phasianidae	Pavo	GCA_021513735.1	Scaffold	1046.72	41.9	726
Nyctibius grandis*#	LC	Birds	Nyctibiiformes	Nyctibiidae	Nyctibius	GCA_013368605.1	Chromosome	1256.41	42.6904	191
Acrocephalus arundinaceus*#	LC	Birds	Passeriformes	Acrocephalidae	Acrocephalus	GCA_021534815.1	Scaffold	1200.13	42.4	3013
Acrocephalus scirpaceus*#	LC	Birds	Passeriformes	Acrocephalidae	Acrocephalus	GCA_910950805.1	Chromosome	1075.08	41.9142	200
Corvus moneduloides*#	LC	Birds	Passeriformes	Corvidae	Corvus	GCF_009650955.1	Chromosome	1112.73	42.7655	105
Artemisiospiza belli*#	LC	Birds	Passeriformes	Emberizidae	Artemisiospiza	GCA_021963965.1	Scaffold	1401.82	43.5	1339
Taeniopygia guttata*#	LC	Birds	Passeriformes	Estrildidae	Taeniopygia	GCF_003957565.2	Chromosome	1056.27	41.8944	199
Progne subis*#	LC	Birds	Passeriformes	Hirundinidae	Progne	GCA_022316685.1	Scaffold	1165.95	43.1	2896
Molothrus ater*#	LC	Birds	Passeriformes	Icteridae	Molothrus	GCF_012460135.1	Chromosome	1087.31	42.3962	447
Erithacus rubecula*#	LC	Birds	Passeriformes	Muscicapidae	Erithacus	GCA_903797595.2	Chromosome	1086.74	42.0925	1119
Geothlypis trichas*#	LC	Birds	Passeriformes	Parulidae	Geothlypis	GCA_009764595.1	Chromosome	1078.13	42.0886	278
Eopsaltria australis*#	LC	Birds	Passeriformes	Petroicidae	Eopsaltria	GCA_003426825.1	Scaffold	1228.34	43	20702
Sylvia atricapilla*#	LC	Birds	Passeriformes	Sylviidae	Sylvia	GCA_009819655.1	Chromosome	1066.79	42.0834	189
Willisornis vidua*#	LC	Birds	Passeriformes	Thamnophilidae	Willisornis	GCA_021164005.1	Scaffold	1109.65	41.4	21748
Diglossa brunneiventris*#	LC	Birds	Passeriformes	Thraupidae	Diglossa	GCA_019023105.1	Chromosome	1079.47	42.3636	600
Catharus ustulatus*#	LC	Birds	Passeriformes	Turdidae	Catharus	GCF_009819885.2	Chromosome	1131.62	42.5641	160
Colaptes auratus*#	LC	Birds	Piciformes	Picidae	Colaptes	GCA_015227895.2	Chromosome	1378.19	44.8987	2369
Myiopsitta monachus*#	LC	Birds	Psittaciformes	Psittacidae	Myiopsitta	GCA_017639245.1	Chromosome	1168.58	42.2812	291
Anolis carolinensis*#	LC	Reptiles	Squamates	Dactyloidae	Anolis	GCF_000090745.1	Chromosome	1799.14	40.8238	6646
Hydrophis curtus*#	LC	Reptiles	Squamates	Elapidae	Hydrophis	GCA_019472885.1	Chromosome	1964.83	40.5107	711
Shinisaurus crocodilurus*#	EN	Reptiles	Squamates	Shinisauridae	Shinisaurus	GCA_021292165.1	Chromosome	2190	44.8744	1553
Crotalus adamanteus*#	LC	Reptiles	Squamates	Viperidae	Crotalus	GCA_018446365.1	Scaffold	1597.65	40	11369
Crotalus tigris*#	LC	Reptiles	Squamates	Viperidae	Crotalus	GCF_016545835.1	Contig	1612	39.9	4228
Mesoclemmys tuberculata*#	/	Reptiles	Turtles	Chelidae	Mesoclemmys	GCA_007922155.1	Scaffold	2027.51	43.1	53667
Chelonia mydas*#	EN	Reptiles	Turtles	Cheloniidae	Chelonia	GCF_015237465.2	Chromosome	2134.38	44.0473	93
Dermatemys mawii*#	CR	Reptiles	Turtles	Dermatemydidae	Dermatemys	GCA_007922305.1	Scaffold	1866.98	43	40852
Actinemys marmorata*#	VU	Reptiles	Turtles	Emydidae	Actinemys	GCA_022086475.1	Scaffold	2301.12	44.8	48
Mauremys reevesii*#	EN	Reptiles	Turtles	Geoemydidae	Mauremys	GCF_016161935.1	Chromosome	2367.61	44.8845	230
Bos gaurus*#	VU	Mammals	Artiodactyla	Bovidae	Bos	GCA_014182915.2	Chromosome	2717.35	41.831	635
Capra hircus*#	/	Mammals	Artiodactyla	Bovidae	Capra	GCF_001704415.1	Chromosome	2922.81	43.1505	29907
Ovis aries*#	/	Mammals	Artiodactyla	Bovidae	Ovis	GCF_002742125.1	Chromosome	2869.91	41.9088	2641
Cervus canadensis*#	LC	Mammals	Artiodactyla	Cervidae	Cervus	GCF_019320065.1	Chromosome	2526.61	41.6273	185
Neogale vison*#	LC	Mammals	Carnivora	Mustelidae	Mustela	GCF_020171115.1	Chromosome	2681.22	42.248	183
Phocoena sinus*#	CR	Mammals	Cetacea	Phocoenidae	Phocoena	GCF_008692025.1	Chromosome	2371.52	41.3906	64
Rousettus aegyptiacus*#	LC	Mammals	Chiroptera	Pteropodidae	Rousettus	GCF_014176215.1	Scaffold	1893.6	40.2	29
Rhinolophus ferrumequinum*#	LC	Mammals	Chiroptera	Rhinolophidae	Rhinolophus	GCF_004115265.1	Chromosome	2075.77	40.5755	134
Myotis myotis*#	LC	Mammals	Chiroptera	Vespertilionidae	Myotis	GCF_014108235.1	Scaffold	2002.8	43.1999	93
Pipistrellus pipistrellus*#	LC	Mammals	Chiroptera	Vespertilionidae	Pipistrellus	GCA_903992545.1	Chromosome	1763.44	42.5594	323
Antechinus flavipes*#	LC	Mammals	Dasyuromorphia	Dasyuridae	Antechinus	GCA_016432865.1	Chromosome	3192.7	36.2249	487
Monodelphis domestica*#	LC	Mammals	Didelphimorphia	Didelphidae	Monodelphis	GCF_000002295.2	Chromosome	3598.44	38.1446	5223
Phascolarctos cinereus*#	VU	Mammals	Diprotodontia	Phascolarctidae	Phascolarctos	GCF_002099425.1	Contig	3192.58	39.1	1907
Manis javanica*#	CR	Mammals	Pholidota	Manidae	Manis	GCF_014570535.1	Scaffold	2438.98	41.6	17969
Manis pentadactyla*#	CR	Mammals	Pholidota	Manidae	Manis	GCF_014570555.1	Scaffold	2399.66	41.2	4694
Choloepus didactylus*#	LC	Mammals	Pilosa	Megalonychidae	Choloepus	GCF_015220235.1	Chromosome	3214.7	40.1425	146
Saimiri boliviensis*#	LC	Mammals	Primates	Cebidae	Saimiri	GCF_016699345.1	Scaffold	2651.4	41	1716
Macaca fascicularis*#	EN	Mammals	Primates	Cercopithecidae	Macaca	GCF_012559485.2	Chromosome	2800.9	40.9832	401
Macaca mulatta*#	LC	Mammals	Primates	Cercopithecidae	Macaca	GCF_003339765.1	Chromosome	2971.33	41.1015	2979
Rhinopithecus roxellana*#	EN	Mammals	Primates	Cercopithecidae	Rhinopithecus	GCF_007565055.1	Chromosome	3038.48	40.9082	3257
Lemur catta*#	EN	Mammals	Primates	Lemuridae	Lemur	GCF_020740605.2	Chromosome	2245.6	41.3753	185
Cavia porcellus*#	/	Mammals	Rodentia	Caviidae	Cavia	GCF_000151735.1	Scaffold	2723.22	40.1	3144
Microtus oregoni*#	LC	Mammals	Rodentia	Cricetidae	Microtus	GCF_018167655.1	Contig	3017.11	44.2	2147
Myodes glareolus*#	LC	Mammals	Rodentia	Cricetidae	Myodes	GCA_004368595.1	Scaffold	2396.23	39.8	50926
Onychomys torridus*#	LC	Mammals	Rodentia	Cricetidae	Onychomys	GCF_903995425.1	Chromosome	2468.39	41.8911	2949
Mus musculus*#	LC	Mammals	Rodentia	Muridae	Mus	GCF_000001635.27	Chromosome	2728.22	41.8825	102
Mus spretus*#	LC	Mammals	Rodentia	Muridae	Mus	GCA_921997135.1	Scaffold	2551.74	41.4	194
Psammomys obesus*#	LC	Mammals	Rodentia	Muridae	Psammomys	GCA_002215935.2	Scaffold	2365.77	41	35640
Rattus norvegicus*#	LC	Mammals	Rodentia	Muridae	Rattus	GCF_015227675.2	Chromosome	2647.92	42.0588	176
Sciurus vulgaris*#	LC	Mammals	Rodentia	Sciuridae	Sciurus	GCA_902686455.2	Chromosome	2878.61	38.4369	639
Cynomys gunnisoni*#	LC	Mammals	Rodentia	Sciuridae	Cynomys	GCA_011316645.1	Scaffold	2674.37	40	12628
Marmota marmota*#	LC	Mammals	Rodentia	Sciuridae	Marmota	GCF_001458135.1	Scaffold	2510.59	40.2	14543
Marmota monax*#	LC	Mammals	Rodentia	Sciuridae	Marmota	GCF_021218885.1	Scaffold	2638.78	39.9	3335
Sciurus carolinensis*#	LC	Mammals	Rodentia	Sciuridae	Sciurus	GCA_902686445.2	Chromosome	2815.41	40.0556	753
Sciurus niger*#	LC	Mammals	Rodentia	Sciuridae	Sciurus	GCA_020740815.1	Scaffold	2985.24	40	32830
Acanthochaenus luetkenii	LC	Ray-finned fishes	Stephanoberyciformes	Stephanoberycidae	Acanthochaenus	GCA_900312575.1	Scaffold	545.759	42.6	91087
Acanthochromis polyacanthus	LC	Ray-finned fishes	Perciformes	Pomacentridae	Acanthochromis	GCF_002109545.1	Scaffold	991.585	41.5	30414
Acanthopagrus latus	DD	Ray-finned fishes	Perciformes	Sparidae	Acanthopagrus	GCF_904848185.1	Chromosome	685.144	42.0992	66
Acipenser oxyrinchus	VU	Ray-finned fishes	Acipenseriformes	Acipenseridae	Acipenser	GCA_013184475.1	Contig	991.502	38.3	1317395
Acipenser ruthenus	EN	Ray-finned fishes	Acipenseriformes	Acipenseridae	Acipenser	GCF_010645085.1	Chromosome	1830.5	39.7582	3404
Acipenser transmontanus	VU	Ray-finned fishes	Acipenseriformes	Acipenseridae	Acipenser	GCA_020113195.1	Scaffold	860.366	38.2	359947
Adelosebastes latens	/	Ray-finned fishes	Scorpaeniformes	Sebastidae	Adelosebastes	GCA_916700685.1	Scaffold	832.469	40.5	70293
Aeoliscus strigatus	DD	Ray-finned fishes	Syngnathiformes	Centriscidae	Aeoliscus	GCA_901007665.1	Scaffold	381.316	44.3	8858
Ageneiosus marmoratus	/	Ray-finned fishes	Siluriformes	Auchenipteridae	Ageneiosus	GCA_003347165.1	Scaffold	1030	26.5	16063
Alfaro cultratus	LC	Ray-finned fishes	Cyprinodontiformes	Poeciliidae	Alfaro	GCA_903066825.1	Scaffold	639.541	38.6	32348
Alosa alosa	LC	Ray-finned fishes	Clupeiformes	Clupeidae	Alosa	GCA_017589495.1	Chromosome	854.597	42.9898	1101
Alosa sapidissima	LC	Ray-finned fishes	Clupeiformes	Clupeidae	Alosa	GCF_018492685.1	Chromosome	903.582	43.2182	74
Altolamprologus calvus	NT	Ray-finned fishes	Perciformes	Cichlidae	Altolamprologus	GCA_015052405.1	Scaffold	703.299	40.4	71712
Altolamprologus compressiceps	LC	Ray-finned fishes	Perciformes	Cichlidae	Altolamprologus	GCA_015104655.1	Scaffold	704.179	40.4	70922
Altolamprologus sp. 'compressiceps shell' AB-2019	/	Ray-finned fishes	Perciformes	Cichlidae	Altolamprologus	GCA_015104895.1	Scaffold	651.033	40.3	89027
Ameiurus melas	LC	Ray-finned fishes	Siluriformes	Ictaluridae	Ameiurus	GCA_012411365.1	Chromosome	868.497	40.0938	199
Amia calva	LC	Ray-finned fishes	Amiiformes	Amiidae	Amia	GCA_017591415.1	Chromosome	831.02	40.6192	1958
Amphilophus zaliosus	CR	Ray-finned fishes	Perciformes	Cichlidae	Amphilophus	GCA_015108585.1	Scaffold	691.927	40.6	103854
Amphiprion percula*	LC	Ray-finned fishes	Perciformes	Pomacentridae	Amphiprion	GCA_003047355.2	Chromosome	908.956	39.5241	366
Anabarilius grahami	/	Ray-finned fishes	Cypriniformes	Cyprinidae	Anabarilius	GCA_003731715.1	Scaffold	991.887	36.7	80398
Anabas testudineus	LC	Ray-finned fishes	Perciformes	Anabantidae	Anabas	GCF_900324465.2	Chromosome	555.658	40.4629	51
Anableps anableps	/	Ray-finned fishes	Cyprinodontiformes	Anablepidae	Anableps	GCA_014839685.1	Chromosome	867.633	38.5409	33
Anarrhichthys ocellatus	LC	Ray-finned fishes	Perciformes	Anarhichadidae	Anarrhichthys	GCF_004355925.1	Scaffold	612.791	42.6001	10817
Andinoacara biseriatus	VU	Ray-finned fishes	Perciformes	Cichlidae	Andinoacara	GCA_015108635.1	Scaffold	682.786	40.7	46099
Anguilla anguilla	CR	Ray-finned fishes	Anguilliformes	Anguillidae	Anguilla	GCF_013347855.1	Chromosome	979.046	43.6575	54
Anguilla japonica	EN	Ray-finned fishes	Anguilliformes	Anguillidae	Anguilla	GCA_003597225.1	Scaffold	966.917	0	83292
Anguilla marmorata	LC	Ray-finned fishes	Anguilliformes	Anguillidae	Anguilla	GCA_901111315.1	Scaffold	882.007	43.3	38756
Anguilla megastoma	DD	Ray-finned fishes	Anguilliformes	Anguillidae	Anguilla	GCA_901111305.1	Scaffold	877.766	43.2	40052
Anguilla obscura	DD	Ray-finned fishes	Anguilliformes	Anguillidae	Anguilla	GCA_901111295.1	Scaffold	882.39	43.4	43284
Anguilla rostrata	EN	Ray-finned fishes	Anguilliformes	Anguillidae	Anguilla	GCA_018555375.2	Chromosome	975.289	43.7034	1093
Anoplogaster cornuta	LC	Ray-finned fishes	Beryciformes	Anoplogastridae	Anoplogaster	GCA_900683385.1	Scaffold	404.845	42.4	108625
Anoplopoma fimbria	/	Ray-finned fishes	Scorpaeniformes	Anoplopomatidae	Anoplopoma	GCA_000499045.2	Scaffold	784.187	37.3	26624
Antennarius maculatus	/	Ray-finned fishes	Lophiiformes	Antennariidae	Antennarius	GCA_013358685.1	Chromosome	549.95	41.8733	155
Antennarius striatus	LC	Ray-finned fishes	Lophiiformes	Antennariidae	Antennarius	GCA_900303275.1	Scaffold	441.857	40.8	70398
Apeltes quadracus	LC	Ray-finned fishes	Gasterosteiformes	Gasterosteidae	Apeltes	GCA_021346845.1	Chromosome	428.917	44.8749	889
Aphyosemion australe*	LC	Ray-finned fishes	Cyprinodontiformes	Nothobranchiidae	Aphyosemion	GCA_006937985.1	Scaffold	868.349	40.2	12236
Apistogramma diplotaenia	/	Ray-finned fishes	Perciformes	Cichlidae	Apistogramma	GCA_015052665.1	Scaffold	627.074	42	48219
Aplochiton taeniatus	/	Ray-finned fishes	Osmeriformes	Galaxiidae	Aplochiton	GCA_017639675.1	Chromosome	461.946	45.1095	41
Arapaima gigas	DD	Ray-finned fishes	Osteoglossiformes	Arapaimidae	Arapaima	GCA_900497675.1	Scaffold	661.279	0	5301
Arctogadus glacialis	/	Ray-finned fishes	Gadiformes	Gadidae	Arctogadus	GCA_900303235.1	Scaffold	428.792	44.5	139389
Argyrosomus japonicus	EN	Ray-finned fishes	Perciformes	Sciaenidae	Argyrosomus	GCA_015710095.1	Contig	791.96	41.3	1984
Arothron firmamentum	LC	Ray-finned fishes	Tetraodontiformes	Tetraodontidae	Arothron	GCA_016586285.1	Scaffold	334.905	44.9	10793
Astatoreochromis straeleni	LC	Ray-finned fishes	Perciformes	Cichlidae	Astatoreochromis	GCA_015109875.1	Scaffold	689.581	40.4	71781
Astatotilapia flaviijosephi	VU	Ray-finned fishes	Perciformes	Cichlidae	Astatotilapia	GCA_015112995.1	Scaffold	648.775	40.4	84191
Astatotilapia stappersii	LC	Ray-finned fishes	Perciformes	Cichlidae	Astatotilapia	GCA_015110235.1	Scaffold	688.207	40.5	64962
Astyanax mexicanus	LC	Ray-finned fishes	Characiformes	Characidae	Astyanax	GCF_000372685.2	Chromosome	1335.24	38.409	2415
Atractosteus spatula	LC	Ray-finned fishes	Lepisosteiformes	Lepisosteidae	Atractosteus	GCA_016984175.1	Scaffold	1055.22	37.7	81747
Aulonocranus dewindti	LC	Ray-finned fishes	Perciformes	Cichlidae	Aulonocranus	GCA_015102295.1	Scaffold	678.091	40.5	73653
Australoheros scitulus	/	Ray-finned fishes	Perciformes	Cichlidae	Australoheros	GCA_015108615.1	Scaffold	709.571	40.6	97693
Austrofundulus limnaeus	/	Ray-finned fishes	Cyprinodontiformes	Rivulidae	Austrofundulus	GCF_001266775.1	Scaffold	866.963	41.1	29785
Bagarius yarrelli	/	Ray-finned fishes	Siluriformes	Sisoridae	Bagarius	GCA_005784505.1	Scaffold	570.807	38	541
Baileychromis centropomoides	LC	Ray-finned fishes	Perciformes	Cichlidae	Baileychromis	GCA_015107735.1	Scaffold	706.241	40.4	57637
Bathybates fasciatus	LC	Ray-finned fishes	Perciformes	Cichlidae	Bathybates	GCA_015104405.1	Scaffold	716.744	40.4	65930
Bathybates ferox	LC	Ray-finned fishes	Perciformes	Cichlidae	Bathybates	GCA_015111595.1	Scaffold	688.524	40.4	78477
Bathybates graueri	LC	Ray-finned fishes	Perciformes	Cichlidae	Bathybates	GCA_015102795.1	Scaffold	707.44	40.3	70388
Bathybates hornii	LC	Ray-finned fishes	Perciformes	Cichlidae	Bathybates	GCA_015107495.1	Scaffold	723.041	40.4	69102
Bathybates leo	LC	Ray-finned fishes	Perciformes	Cichlidae	Bathybates	GCA_015102875.1	Scaffold	683.124	40.3	84767
Bathybates minor	LC	Ray-finned fishes	Perciformes	Cichlidae	Bathybates	GCA_015107595.1	Scaffold	692.256	40.4	75350
Bathybates vittatus	LC	Ray-finned fishes	Perciformes	Cichlidae	Bathybates	GCA_015107455.1	Scaffold	703.167	40.3	78993
Bathygadus melanobranchus	LC	Ray-finned fishes	Gadiformes	Macrouridae	Bathygadus	GCA_900302375.1	Scaffold	431.203	0	92290
Beaufortia kweichowensis	/	Ray-finned fishes	Cypriniformes	Balitoridae	Beaufortia	GCA_019155185.1	Chromosome	448.566	37.7854	247
Benitochromis conjunctus	EN	Ray-finned fishes	Perciformes	Cichlidae	Benitochromis	GCA_015052645.1	Scaffold	665.781	40.6	44281
Benthochromis horii	/	Ray-finned fishes	Perciformes	Cichlidae	Benthochromis	GCA_015102815.1	Scaffold	691.641	40.3	58247
Benthochromis melanoides	LC	Ray-finned fishes	Perciformes	Cichlidae	Benthochromis	GCA_015102775.1	Scaffold	691.445	40.3	58184
Benthochromis sp. 'horii mahale' AB-2019	/	Ray-finned fishes	Perciformes	Cichlidae	Benthochromis	GCA_015111075.1	Scaffold	705.3	40.4	52256
Benthochromis tricoti	LC	Ray-finned fishes	Perciformes	Cichlidae	Benthochromis	GCA_015111415.1	Scaffold	675.406	40.3	62715
Benthosema glaciale	LC	Ray-finned fishes	Myctophiformes	Myctophidae	Benthosema	GCA_900323375.1	Scaffold	676.314	0	143923
Beryx splendens	LC	Ray-finned fishes	Beryciformes	Berycidae	Beryx	GCA_900312565.1	Scaffold	533.268	43.3	117400
Boleophthalmus pectinirostris	/	Ray-finned fishes	Perciformes	Gobiidae	Boleophthalmus	GCF_000788275.1	Scaffold	955.752	40.1001	16620
Boreogadus saida	/	Ray-finned fishes	Gadiformes	Gadidae	Boreogadus	GCA_900302515.1	Scaffold	412.07	0	137701
Borostomias antarcticus	LC	Ray-finned fishes	Stomiiformes	Stomiidae	Borostomias	GCA_900323325.1	Scaffold	430.363	0	104734
Bostrychus sinensis	LC	Ray-finned fishes	Perciformes	Eleotridae	Bostrychus	GCA_020698575.1	Chromosome	885.739	39.6797	62
Boulengerochromis microlepis	LC	Ray-finned fishes	Perciformes	Cichlidae	Boulengerochromis	GCA_015107555.1	Scaffold	728.877	40.2	51548
Brachirus orientalis	LC	Ray-finned fishes	Pleuronectiformes	Soleidae	Brachirus	GCA_016785285.1	Scaffold	629.956	39.4	19394
Brachyhypopomus occidentalis	LC	Ray-finned fishes	Gymnotiformes	Hypopomidae	Brachyhypopomus	GCA_020368025.1	Scaffold	540.333	44.6	1435
Brachyrhaphis roseni	NT	Ray-finned fishes	Cyprinodontiformes	Poeciliidae	Brachyrhaphis	GCA_903066815.1	Scaffold	646.914	38.6	79525
Brachyrhaphis terrabensis	NT	Ray-finned fishes	Cyprinodontiformes	Poeciliidae	Brachyrhaphis	GCA_903067065.1	Scaffold	667.93	38.6	317432
Bregmaceros cantori	LC	Ray-finned fishes	Gadiformes	Bregmacerotidae	Bregmaceros	GCA_900302395.1	Scaffold	1144.1	42.9	258566
Brevimyrus niger	LC	Ray-finned fishes	Osteoglossiformes	Mormyridae	Brevimyrus	GCA_015164015.1	Scaffold	749.215	44.3	64445
Brosme brosme	/	Ray-finned fishes	Gadiformes	Lotidae	Brosme	GCA_900302425.1	Scaffold	412.731	0	114910
Brotula barbata	LC	Ray-finned fishes	Ophidiiformes	Ophidiidae	Brotula	GCA_900303265.1	Scaffold	485.061	0	29854
Bujurquina vittata	/	Ray-finned fishes	Perciformes	Cichlidae	Bujurquina	GCA_015106715.1	Scaffold	685.844	41.2	44515
Callionymus lyra	LC	Ray-finned fishes	Perciformes	Callionymidae	Callionymus	GCA_016630915.1	Scaffold	568.707	39	1205
Callochromis macrops	LC	Ray-finned fishes	Perciformes	Cichlidae	Callochromis	GCA_015103395.1	Scaffold	698.767	40.5	80240
Callochromis melanostigma	LC	Ray-finned fishes	Perciformes	Cichlidae	Callochromis	GCA_015109845.1	Scaffold	685.972	40.4	81489
Callochromis pleurospilus	LC	Ray-finned fishes	Perciformes	Cichlidae	Callochromis	GCA_015110035.1	Scaffold	709.188	40.5	78222
Callopanchax toddi*	LC	Ray-finned fishes	Cyprinodontiformes	Nothobranchiidae	Callopanchax	GCA_006937965.1	Scaffold	853.386	39.1	9724
Caranx ignobilis	LC	Ray-finned fishes	Perciformes	Carangidae	Caranx	GCA_021432705.1	Scaffold	605.129	43	203
Caranx melampygus*	LC	Ray-finned fishes	Perciformes	Carangidae	Caranx	GCA_019059645.1	Contig	710.793	43.5	3576
Carapus acus	LC	Ray-finned fishes	Ophidiiformes	Carapidae	Carapus	GCA_900312935.1	Scaffold	387.834	0	46699
Carassius gibelio*	/	Ray-finned fishes	Cypriniformes	Cyprinidae	Carassius	GCA_019843895.1	Scaffold	1930.85	36.8	2569
Cardiopharynx schoutedeni	LC	Ray-finned fishes	Perciformes	Cichlidae	Cardiopharynx	GCA_015109795.1	Scaffold	702.721	40.6	74303
Cebidichthys violaceus	/	Ray-finned fishes	Perciformes	Stichaeidae	Cebidichthys	GCA_008087265.1	Scaffold	593.001	42.1	467
Cephalopholis sonnerati*	LC	Ray-finned fishes	Perciformes	Serranidae	Cephalopholis	GCA_019142605.1	Scaffold	1043.73	41	196
Cetomimus sp. NI1144	/	Ray-finned fishes	Cetomimiformes	Cetomimidae	Cetomimus	GCA_900660305.1	Scaffold	404.872	44.7	133451
Chaenocephalus aceratus	/	Ray-finned fishes	Perciformes	Channichthyidae	Chaenocephalus	GCA_900302675.1	Scaffold	623.452	0	114963
Chaenogobius annularis	LC	Ray-finned fishes	Perciformes	Gobiidae	Chaenogobius	GCA_015082035.1	Scaffold	747.41	41	1897
Chalinochromis brichardi	LC	Ray-finned fishes	Perciformes	Cichlidae	Chalinochromis	GCA_015102055.1	Scaffold	695.645	40.4	72547
Chalinochromis cyanophleps	/	Ray-finned fishes	Perciformes	Cichlidae	Chalinochromis	GCA_015112635.1	Scaffold	701.142	40.4	70938
Chalinochromis popelini	/	Ray-finned fishes	Perciformes	Cichlidae	Chalinochromis	GCA_015103555.1	Scaffold	689.824	40.4	80053
Chalinochromis sp. 'bifrenatus'	/	Ray-finned fishes	Perciformes	Cichlidae	Chalinochromis	GCA_015111275.1	Scaffold	691.054	40.4	73342
Chalinochromis sp. 'ndobhoi' AB-2019	/	Ray-finned fishes	Perciformes	Cichlidae	Chalinochromis	GCA_015109345.1	Scaffold	686.954	40.4	78243
Channa argus	LC	Ray-finned fishes	Perciformes	Channidae	Channa	GCA_018997905.1	Chromosome	623.704	39.6898	494
Channa maculata	LC	Ray-finned fishes	Perciformes	Channidae	Channa	GCA_020496755.1	Chromosome	618.824	39.7789	254
Chanos chanos*	LC	Ray-finned fishes	Gonorynchiformes	Chanidae	Chanos	GCF_902362185.1	Chromosome	656.929	41.5793	31
Chascanopsetta lugubris	LC	Ray-finned fishes	Pleuronectiformes	Bothidae	Chascanopsetta	GCA_016785325.1	Scaffold	577.767	43.7	115364
Chatrabus melanurus	/	Ray-finned fishes	Batrachoidiformes	Batrachoididae	Chatrabus	GCA_900302635.1	Scaffold	1128.44	41.4	238795
Cheilinus undulatus	EN	Ray-finned fishes	Perciformes	Labridae	Cheilinus	GCF_018320785.1	Chromosome	1173.47	39.5358	46
Chelmon rostratus	LC	Ray-finned fishes	Perciformes	Chaetodontidae	Chelmon	GCF_017976325.1	Chromosome	644.208	42.569	29
Chionodraco hamatus	/	Ray-finned fishes	Perciformes	Channichthyidae	Chionodraco	GCA_009756495.1	Scaffold	829.466	25.4	94664
Chionodraco myersi	/	Ray-finned fishes	Perciformes	Channichthyidae	Chionodraco	GCA_009756435.1	Scaffold	1120.1	41.8	63593
Chromis chromis	LC	Ray-finned fishes	Perciformes	Pomacentridae	Chromis	GCA_900302755.1	Scaffold	834.429	0	104482
Cirrhinus cirrhosus	VU	Ray-finned fishes	Cypriniformes	Cyprinidae	Cirrhinus	GCA_019207145.1	Contig	1152.8	36.4	787988
Cirrhinus molitorella	NT	Ray-finned fishes	Cypriniformes	Cyprinidae	Cirrhinus	GCA_004028445.1	Scaffold	920.273	34.3	478313
Clarias batrachus	LC	Ray-finned fishes	Siluriformes	Clariidae	Clarias	GCA_003987875.1	Scaffold	821.75	0	10042
Clarias macrocephalus	DD	Ray-finned fishes	Siluriformes	Clariidae	Clarias	GCA_011419295.1	Scaffold	883.399	39.3	27833
Clarias magur*	EN	Ray-finned fishes	Siluriformes	Clariidae	Clarias	GCA_013621035.1	Scaffold	941.297	39.8	3484
Clupea harengus*	LC	Ray-finned fishes	Clupeiformes	Clupeidae	Clupea	GCF_900700415.2	Chromosome	786.326	44.1668	1724
Coilia nasus	EN	Ray-finned fishes	Clupeiformes	Engraulidae	Coilia	GCA_007927625.1	Chromosome	812.16	44.3702	613
Colistium nudipinnis	/	Ray-finned fishes	Pleuronectiformes	Pleuronectidae	Colistium	GCA_016785305.1	Scaffold	427.535	43.5	26075
Colossoma macropomum	/	Ray-finned fishes	Characiformes	Serrasalmidae	Colossoma	GCF_904425465.1	Scaffold	1221.85	39.3	1269
Coptodon bakossiorum	CR	Ray-finned fishes	Perciformes	Cichlidae	Coptodon	GCA_015106655.1	Scaffold	729.868	40.2	50658
Coptodon rendalli	LC	Ray-finned fishes	Perciformes	Cichlidae	Coptodon	GCA_015108555.1	Scaffold	734.511	40.2	51376
Coregonus clupeaformis	/	Ray-finned fishes	Salmoniformes	Salmonidae	Coregonus	GCF_020615455.1	Chromosome	2753.29	44.1237	7334
Coregonus lavaretus	VU	Ray-finned fishes	Salmoniformes	Salmonidae	Coregonus	GCA_905477555.1	Contig	0.862866	26	97
Coregonus sp. 'balchen'*	/	Ray-finned fishes	Salmoniformes	Salmonidae	Coregonus	GCA_902810595.1	Chromosome	2068.07	43.8475	40
Coreoperca whiteheadi	LC	Ray-finned fishes	Perciformes	Percichthyidae	Coreoperca	GCA_011952105.1	Chromosome	712.451	42.1061	2611
Corydoras maculifer	LC	Ray-finned fishes	Siluriformes	Callichthyidae	Corydoras	GCA_019802435.1	Scaffold	636.369	36.3	1948
Corydoras sp. C115	/	Ray-finned fishes	Siluriformes	Callichthyidae	Corydoras	GCA_019802505.1	Contig	699.66	42.1	2080
Coryphaenoides rupestris	CR	Ray-finned fishes	Gadiformes	Macrouridae	Coryphaenoides	GCA_002895965.2	Scaffold	838.18	45.2	44609
Cottus rhenanus	LC	Ray-finned fishes	Scorpaeniformes	Cottidae	Cottus	GCA_001455555.1	Scaffold	563.609	36.8	164693
Ctenochromis horei	LC	Ray-finned fishes	Perciformes	Cichlidae	Ctenochromis	GCA_015103775.1	Scaffold	691.579	40.4	59842
Ctenopharyngodon idella	LC	Ray-finned fishes	Cypriniformes	Cyprinidae	Ctenopharyngodon	GCA_019924925.1	Chromosome	893.198	37.4673	30
Culter alburnus	LC	Ray-finned fishes	Cypriniformes	Cyprinidae	Culter	GCA_009869775.1	Scaffold	1017.71	36.4	5625
Cunningtonia longiventralis	LC	Ray-finned fishes	Perciformes	Cichlidae	Cunningtonia	GCA_015106375.1	Scaffold	667.63	40.4	80224
Cyathopharynx foae	/	Ray-finned fishes	Perciformes	Cichlidae	Cyathopharynx	GCA_015105635.1	Scaffold	669.536	40.5	77243
Cyathopharynx furcifer	LC	Ray-finned fishes	Perciformes	Cichlidae	Cyathopharynx	GCA_015103655.1	Scaffold	693.095	40.5	73432
Cyclopterus lumpus	/	Ray-finned fishes	Scorpaeniformes	Cyclopteridae	Cyclopterus	GCF_009769545.1	Chromosome	572.886	42.9507	48
Cynoglossus semilaevis	DD	Ray-finned fishes	Pleuronectiformes	Cynoglossidae	Cynoglossus	GCF_000523025.1	Chromosome	470.199	41.2788	31181
Cyphotilapia frontosa	LC	Ray-finned fishes	Perciformes	Cichlidae	Cyphotilapia	GCA_015110975.1	Scaffold	692.801	40.3	61843
Cyphotilapia gibberosa	/	Ray-finned fishes	Perciformes	Cichlidae	Cyphotilapia	GCA_015105655.1	Scaffold	707.718	40.3	54192
Cyphotilapia sp. '5-bar frontosa' AB-2019	/	Ray-finned fishes	Perciformes	Cichlidae	Cyphotilapia	GCA_015109715.1	Scaffold	717.924	40.3	50732
Cyprichromis coloratus	/	Ray-finned fishes	Perciformes	Cichlidae	Cyprichromis	GCA_015107215.1	Scaffold	702.549	40.5	53570
Cyprichromis leptosoma	LC	Ray-finned fishes	Perciformes	Cichlidae	Cyprichromis	GCA_015104635.1	Scaffold	686.587	40.4	61847
Cyprichromis microlepidotus	DD	Ray-finned fishes	Perciformes	Cichlidae	Cyprichromis	GCA_015106915.1	Scaffold	680.369	40.4	65115
Cyprichromis pavo	/	Ray-finned fishes	Perciformes	Cichlidae	Cyprichromis	GCA_015052265.1	Scaffold	684.651	40.4	61225
Cyprichromis sp. 'dwarf jumbo' AB-2019	/	Ray-finned fishes	Perciformes	Cichlidae	Cyprichromis	GCA_015109335.1	Scaffold	706.554	40.5	49724
Cyprichromis sp. 'jumbo' AB-2019	/	Ray-finned fishes	Perciformes	Cichlidae	Cyprichromis	GCA_015105695.1	Scaffold	698.83	40.5	52843
Cyprichromis sp. 'kibishi' AB-2019	/	Ray-finned fishes	Perciformes	Cichlidae	Cyprichromis	GCA_015103475.1	Scaffold	661.094	40.4	75835
Cyprichromis zonatus	/	Ray-finned fishes	Perciformes	Cichlidae	Cyprichromis	GCA_015052445.1	Scaffold	696.218	40.5	53621
Cyprinodon brontotheroides	LC	Ray-finned fishes	Cyprinodontiformes	Cyprinodontidae	Cyprinodon	GCA_018398635.1	Scaffold	1162.75	45.4	15710
Cyprinodon nevadensis	VU	Ray-finned fishes	Cyprinodontiformes	Cyprinodontidae	Cyprinodon	GCA_000776015.1	Scaffold	1011.85	39	96516
Cyprinodon tularosa	EN	Ray-finned fishes	Cyprinodontiformes	Cyprinodontidae	Cyprinodon	GCF_016077235.1	Contig	1086.88	39.0001	2003
Cyprinodon variegatus	LC	Ray-finned fishes	Cyprinodontiformes	Cyprinodontidae	Cyprinodon	GCF_000732505.1	Scaffold	1035.18	39.5001	9259
Cyprinus carpio	VU	Ray-finned fishes	Cypriniformes	Cyprinidae	Cyprinus	GCF_018340385.1	Chromosome	1680.13	37.1688	6701
Cyttopsis rosea	LC	Ray-finned fishes	Zeiformes	Parazenidae	Cyttopsis	GCA_900302355.1	Scaffold	546.506	43	111974
Dactylopterus volitans	LC	Ray-finned fishes	Scorpaeniformes	Dactylopteridae	Dactylopterus	GCA_901007715.1	Scaffold	576.983	45.4	52263
Dallia pectoralis	LC	Ray-finned fishes	Esociformes	Umbridae	Dallia	GCA_016801195.1	Scaffold	855.499	42.7	989749
Danio albolineatus	LC	Ray-finned fishes	Cypriniformes	Cyprinidae	Danio	GCA_903798035.1	Scaffold	1463.02	31.2	40406
Danio choprai	LC	Ray-finned fishes	Cypriniformes	Cyprinidae	Danio	GCA_903798125.1	Scaffold	1102.16	30.5	56986
Danio jaintianensis	VU	Ray-finned fishes	Cypriniformes	Cyprinidae	Danio	GCA_903798115.1	Scaffold	1122.5	32.7	19951
Danio tinwini	/	Ray-finned fishes	Cypriniformes	Cyprinidae	Danio	GCA_903798205.1	Scaffold	1497.36	31	35277
Danionella translucida	LC	Ray-finned fishes	Cypriniformes	Cyprinidae	Danionella	GCA_007224835.1	Scaffold	735.303	38.1	27639
Datnioides undecimradiatus	VU	Ray-finned fishes	Perciformes	Datnioididae	Datnioides	GCA_008933995.1	Scaffold	595.034	42.6	4439
Denticeps clupeoides*	VU	Ray-finned fishes	Clupeiformes	Denticipitidae	Denticeps	GCF_900700375.1	Chromosome	567.401	43.744	460
Dicentrarchus labrax	LC	Ray-finned fishes	Perciformes	Moronidae	Dicentrarchus	GCA_905237075.1	Scaffold	695.892	40.3	302
Diplodus sargus	LC	Ray-finned fishes	Perciformes	Sparidae	Diplodus	GCA_903131615.1	Scaffold	784.049	40.9	2161
Diretmoides pauciradiatus	LC	Ray-finned fishes	Beryciformes	Diretmidae	Diretmoides	GCA_900660315.1	Scaffold	672.603	42.7	147686
Diretmus argenteus	LC	Ray-finned fishes	Beryciformes	Diretmidae	Diretmus	GCA_900660295.1	Scaffold	302.363	42.6	107968
Dissostichus mawsoni	/	Ray-finned fishes	Perciformes	Nototheniidae	Dissostichus	GCA_011823955.1	Scaffold	926.363	41.5	1074
Dunckerocampus dactyliophorus	DD	Ray-finned fishes	Syngnathiformes	Syngnathidae	Dunckerocampus	GCA_901007775.1	Scaffold	618.747	41.2	20547
Echeneis naucrates	LC	Ray-finned fishes	Perciformes	Echeneidae	Echeneis	GCF_900963305.1	Chromosome	544.229	41.4328	38
Ectodus descampsii	/	Ray-finned fishes	Perciformes	Cichlidae	Ectodus	GCA_015104995.1	Scaffold	697.274	40.5	69055
Ectodus sp. 'north'	/	Ray-finned fishes	Perciformes	Cichlidae	Ectodus	GCA_015112095.1	Scaffold	681.491	40.5	75985
Electrophorus electricus*	LC	Ray-finned fishes	Gymnotiformes	Gymnotidae	Electrophorus	GCF_013358815.1	Chromosome	589.359	42.6257	89
Eleutheronema tetradactylum	/	Ray-finned fishes	Perciformes	Polynemidae	Eleutheronema	GCA_014490765.1	Scaffold	610.498	39.4	36746
Enantiopus melanogenys	/	Ray-finned fishes	Perciformes	Cichlidae	Xenotilapia	GCA_015103415.1	Scaffold	707.231	40.6	78793
Entelurus aequoreus	LC	Ray-finned fishes	Syngnathiformes	Syngnathidae	Entelurus	GCA_901007785.1	Scaffold	556.774	39.3	159670
Epinephelus coioides	LC	Ray-finned fishes	Perciformes	Serranidae	Epinephelus	GCA_900536245.1	Scaffold	1023.56	41.3	1450
Epinephelus fuscoguttatus	VU	Ray-finned fishes	Perciformes	Serranidae	Epinephelus	GCA_011397635.1	Chromosome	1047	41.3312	25
Epinephelus lanceolatus	DD	Ray-finned fishes	Perciformes	Serranidae	Epinephelus	GCF_005281545.1	Chromosome	1087.42	41.5627	4201
Epinephelus moara	DD	Ray-finned fishes	Perciformes	Serranidae	Epinephelus	GCA_006386435.1	Chromosome	1030.46	41.535	4562
Eretmodus cyanostictus	NT	Ray-finned fishes	Perciformes	Cichlidae	Eretmodus	GCA_015107895.1	Scaffold	720.832	40.3	52837
Eretmodus marksmithi	/	Ray-finned fishes	Perciformes	Cichlidae	Eretmodus	GCA_015110455.1	Scaffold	714.658	40.3	52806
Erpetoichthys calabaricus*	NT	Ray-finned fishes	Polypteriformes	Polypteridae	Erpetoichthys	GCF_900747795.1	Chromosome	3811.04	40.1003	1885
Esox masquinongy	LC	Ray-finned fishes	Esociformes	Esocidae	Esox	GCA_016801175.1	Scaffold	1138.22	41.8	649832
Esox niger	LC	Ray-finned fishes	Esociformes	Esocidae	Esox	GCA_016801105.1	Scaffold	859.849	42.1	331883
Etheostoma cragini	NT	Ray-finned fishes	Perciformes	Percidae	Etheostoma	GCF_013103735.1	Chromosome	643.079	40.5642	4664
Etia nguti	DD	Ray-finned fishes	Perciformes	Cichlidae	Etia	GCA_015106755.1	Scaffold	737.182	40.2	46212
Etroplus canarensis	EN	Ray-finned fishes	Perciformes	Cichlidae	Etroplus	GCA_015106775.1	Scaffold	975.369	40.7	91474
Euthynnus affinis	LC	Ray-finned fishes	Perciformes	Scombridae	Euthynnus	GCA_019973915.1	Scaffold	758.243	38.7	10237
Fistularia tabacaria	LC	Ray-finned fishes	Syngnathiformes	Fistulariidae	Fistularia	GCA_901007705.1	Scaffold	593.175	43.9	38736
Fundulus heteroclitus*	LC	Ray-finned fishes	Cyprinodontiformes	Fundulidae	Fundulus	GCF_011125445.2	Chromosome	1203.51	40.7761	1031
Gadiculus argenteus	/	Ray-finned fishes	Gadiformes	Gadidae	Gadiculus	GCA_900302595.1	Scaffold	396.767	0	123363
Gadus chalcogrammus	/	Ray-finned fishes	Gadiformes	Gadidae	Gadus	GCA_900302575.1	Scaffold	448.868	44.6	130159
Gadus morhua	VU	Ray-finned fishes	Gadiformes	Gadidae	Gadus	GCF_902167405.1	Chromosome	669.966	45.8019	227
Gambusia holbrooki	LC	Ray-finned fishes	Cyprinodontiformes	Poeciliidae	Gambusia	GCA_009663075.1	Scaffold	764.986	38.8	313140
Gasterosteus aculeatus*	LC	Ray-finned fishes	Gasterosteiformes	Gasterosteidae	Gasterosteus	GCF_016920845.1	Chromosome	471.894	44.6951	2937
Gasterosteus nipponicus	LC	Ray-finned fishes	Gasterosteiformes	Gasterosteidae	Gasterosteus	GCA_014132575.2	Chromosome	599.537	34.0832	3095
Gephyroberyx darwinii	LC	Ray-finned fishes	Beryciformes	Trachichthyidae	Gephyroberyx	GCA_900660455.1	Scaffold	535.046	42.3	55277
Girardinichthys multiradiatus*	EN	Ray-finned fishes	Cyprinodontiformes	Goodeidae	Girardinichthys	GCA_021462225.2	Chromosome	1150.02	40.2233	73
Girardinus metallicus	LC	Ray-finned fishes	Cyprinodontiformes	Poeciliidae	Girardinus	GCA_903067095.1	Scaffold	674.367	38.9	101868
Gnathochromis permaxillaris	LC	Ray-finned fishes	Perciformes	Cichlidae	Gnathochromis	GCA_015104535.1	Scaffold	700.75	40.3	59230
Gnathochromis pfefferi	LC	Ray-finned fishes	Perciformes	Cichlidae	Gnathochromis	GCA_015052505.1	Scaffold	684.036	40.4	58754
Gobio gobio*	LC	Ray-finned fishes	Cypriniformes	Cyprinidae	Gobio	GCA_021464655.1	Chromosome	1550.16	39.5303	687
Grammatotria lemairii	LC	Ray-finned fishes	Perciformes	Cichlidae	Grammatotria	GCA_015107505.1	Scaffold	711.002	40.5	56877
Greenwoodochromis bellcrossi	LC	Ray-finned fishes	Perciformes	Cichlidae	Greenwoodochromis	GCA_015106255.1	Scaffold	715.593	40.4	50634
Greenwoodochromis christyi	LC	Ray-finned fishes	Perciformes	Cichlidae	Greenwoodochromis	GCA_015107935.1	Scaffold	708.141	40.3	54622
Guentherus altivela	LC	Ray-finned fishes	Ateleopodiformes	Ateleopodidae	Guentherus	GCA_900312595.1	Scaffold	539.599	42.2	189411
Gymnarchus niloticus	LC	Ray-finned fishes	Osteoglossiformes	Gymnarchidae	Gymnarchus	GCA_009936485.1	Scaffold	653.962	43.3	54167
Gymnodraco acuticeps*	/	Ray-finned fishes	Perciformes	Bathydraconidae	Gymnodraco	GCF_902827175.1	Scaffold	996.888	41.5	2618
Haplochromis burtoni	LC	Ray-finned fishes	Perciformes	Cichlidae	Astatotilapia	GCF_018398535.1	Scaffold	854.589	41.7001	7421
Haplochromis chilotes	LC	Ray-finned fishes	Perciformes	Cichlidae	Haplochromis	GCA_018403475.1	Scaffold	798.404	37	18943
Haplochromis paludinosus	LC	Ray-finned fishes	Perciformes	Cichlidae	Haplochromis	GCA_015111855.1	Scaffold	665.712	40.4	70285
Haplochromis sauvagei	VU	Ray-finned fishes	Perciformes	Cichlidae	Haplochromis	GCA_018403495.1	Scaffold	805.051	37.6	23488
Haplochromis sp. Chipwa	/	Ray-finned fishes	Perciformes	Cichlidae	Haplochromis	GCA_015103095.1	Scaffold	700.234	40.5	57837
Haplochromis vanheusdeni	/	Ray-finned fishes	Perciformes	Cichlidae	Haplochromis	GCA_015106555.1	Scaffold	688.696	40.4	81276
Haplotaxodon microlepis	LC	Ray-finned fishes	Perciformes	Cichlidae	Haplotaxodon	GCA_015105255.1	Scaffold	725.878	40.4	52021
Haplotaxodon trifasciatus	/	Ray-finned fishes	Perciformes	Cichlidae	Haplotaxodon	GCA_015105275.1	Scaffold	689.492	40.2	60802
Helicolenus avius	/	Ray-finned fishes	Scorpaeniformes	Sebastidae	Helicolenus	GCA_916700675.1	Scaffold	343.528	39.7	40369
Helicolenus hilgendorfi	/	Ray-finned fishes	Scorpaeniformes	Sebastidae	Helicolenus	GCA_916700815.1	Scaffold	481.36	40.2	48222
Helostoma temminkii	LC	Ray-finned fishes	Perciformes	Helostomatidae	Helostoma	GCA_900302695.1	Scaffold	599.808	0	21407
Hemibagrus wyckioides*	LC	Ray-finned fishes	Siluriformes	Bagridae	Hemibagrus	GCA_019097595.1	Chromosome	789.8	39.6947	72
Hemibates koningsi	/	Ray-finned fishes	Perciformes	Cichlidae	Hemibates	GCA_015052305.1	Scaffold	725.817	40.5	61069
Hemibates stenosoma	LC	Ray-finned fishes	Perciformes	Cichlidae	Hemibates	GCA_015106175.1	Scaffold	693.608	40.5	74504
Hemichromis elongatus	LC	Ray-finned fishes	Perciformes	Cichlidae	Hemichromis	GCA_015108515.1	Scaffold	694.332	40.3	37326
Hepsetus odoe	LC	Ray-finned fishes	Characiformes	Hepsetidae	Hepsetus	GCA_017165825.1	Chromosome	862.056	41.3167	25653
Heterochromis multidens	LC	Ray-finned fishes	Perciformes	Cichlidae	Heterochromis	GCA_015108495.1	Scaffold	833.342	39.7	77704
Heterotilapia buettikoferi	LC	Ray-finned fishes	Perciformes	Cichlidae	Heterotilapia	GCA_015108575.1	Scaffold	720.63	40.2	59585
Heterotis niloticus	LC	Ray-finned fishes	Osteoglossiformes	Arapaimidae	Heterotis	GCA_018136845.1	Chromosome	670.839	43.0468	3798
Hippocampus comes	VU	Ray-finned fishes	Syngnathiformes	Syngnathidae	Hippocampus	GCF_001891065.1	Scaffold	493.776	43.6998	37377
Hippocampus kuda	VU	Ray-finned fishes	Syngnathiformes	Syngnathidae	Hippocampus	GCA_901007745.1	Scaffold	444.948	44.1	27749
Hippocampus whitei	EN	Ray-finned fishes	Syngnathiformes	Syngnathidae	Hippocampus	GCA_901007805.1	Scaffold	432.755	43.3	23135
Hippoglossus hippoglossus	EN	Ray-finned fishes	Pleuronectiformes	Pleuronectidae	Hippoglossus	GCF_009819705.1	Chromosome	596.793	42.2689	57
Hippoglossus stenolepis	LC	Ray-finned fishes	Pleuronectiformes	Pleuronectidae	Hippoglossus	GCF_013339905.1	Chromosome	594.145	42.2435	120
Hirundichthys speculiger	LC	Ray-finned fishes	Beloniformes	Exocoetidae	Hirundichthys	GCA_018398805.1	Scaffold	1043.05	41.7	3052
Holocentrus rufus	LC	Ray-finned fishes	Beryciformes	Holocentridae	Holocentrus	GCA_900302615.1	Scaffold	649.757	0	58113
Hoplostethus atlanticus	/	Ray-finned fishes	Beryciformes	Trachichthyidae	Hoplostethus	GCA_900660355.1	Scaffold	520.173	42.7	58279
Hozukius emblemarius	/	Ray-finned fishes	Scorpaeniformes	Sebastidae	Hozukius	GCA_916700935.1	Scaffold	834.247	40.5	75637
Hozukius guyotensis	/	Ray-finned fishes	Scorpaeniformes	Sebastidae	Hozukius	GCA_916700995.1	Scaffold	835.738	40.6	71567
Hucho hucho	EN	Ray-finned fishes	Salmoniformes	Salmonidae	Hucho	GCA_003317085.1	Scaffold	2487.55	32.9	71639
Hypomesus nipponensis	LC	Ray-finned fishes	Osmeriformes	Osmeridae	Hypomesus	GCA_018346875.1	Contig	34.3756	57.3	20639
Hypomesus transpacificus	CR	Ray-finned fishes	Osmeriformes	Osmeridae	Hypomesus	GCA_021917145.1	Chromosome	437.274	44.9846	376
Hypophthalmichthys molitrix	NT	Ray-finned fishes	Cypriniformes	Cyprinidae	Hypophthalmichthys	GCA_004764525.1	Scaffold	1104.68	31.4	107095
Hypophthalmichthys nobilis	DD	Ray-finned fishes	Cypriniformes	Cyprinidae	Hypophthalmichthys	GCA_019925145.1	Chromosome	857.046	37.4562	32
Hypoplectrus puella	LC	Ray-finned fishes	Perciformes	Serranidae	Hypoplectrus	GCA_900610375.1	Scaffold	612.29	39.5	14375
Ictalurus punctatus	LC	Ray-finned fishes	Siluriformes	Ictaluridae	Ictalurus	GCF_001660625.1	Chromosome	783.275	39.8391	9975
Interochromis loocki	/	Ray-finned fishes	Perciformes	Cichlidae	Interochromis	GCA_015105475.1	Scaffold	694.364	40.4	56205
Istiophorus platypterus	VU	Ray-finned fishes	Perciformes	Istiophoridae	Istiophorus	GCA_016859345.1	Chromosome	614.147	40.981	471
Julidochromis dickfeldi	LC	Ray-finned fishes	Perciformes	Cichlidae	Julidochromis	GCA_015105015.1	Scaffold	708.9	40.4	66244
Julidochromis marksmithi	/	Ray-finned fishes	Perciformes	Cichlidae	Julidochromis	GCA_015110755.1	Scaffold	704.238	40.4	66143
Julidochromis marlieri	LC	Ray-finned fishes	Perciformes	Cichlidae	Julidochromis	GCA_015108065.1	Scaffold	706.627	40.4	65347
Julidochromis ornatus	LC	Ray-finned fishes	Perciformes	Cichlidae	Julidochromis	GCA_015104675.1	Scaffold	693.065	40.4	70665
Julidochromis regani	LC	Ray-finned fishes	Perciformes	Cichlidae	Julidochromis	GCA_015109195.1	Scaffold	685.84	40.4	69299
Julidochromis sp. 'kombe' AB-2019	/	Ray-finned fishes	Perciformes	Cichlidae	Julidochromis	GCA_015102915.1	Scaffold	683.487	40.4	75257
Julidochromis sp. 'marlieri south' AB-2019	/	Ray-finned fishes	Perciformes	Cichlidae	Julidochromis	GCA_015111775.1	Scaffold	704.465	40.4	68608
Julidochromis sp. 'regani south' AB-2019	/	Ray-finned fishes	Perciformes	Cichlidae	Julidochromis	GCA_015105035.1	Scaffold	671.745	40.3	73433
Julidochromis sp. 'unterfels' AB-2019	/	Ray-finned fishes	Perciformes	Cichlidae	Julidochromis	GCA_015052685.1	Scaffold	718.43	40.5	65284
Julidochromis transcriptus	LC	Ray-finned fishes	Perciformes	Cichlidae	Julidochromis	GCA_015103115.1	Scaffold	713.111	40.4	63515
Kryptolebias hermaphroditus	/	Ray-finned fishes	Cyprinodontiformes	Rivulidae	Kryptolebias	GCA_007896545.1	Chromosome	683.987	40.3835	5211
Kryptolebias marmoratus	LC	Ray-finned fishes	Cyprinodontiformes	Rivulidae	Kryptolebias	GCF_001649575.2	Chromosome	680.656	40.5919	300
Labeo calbasu	LC	Ray-finned fishes	Cypriniformes	Cyprinidae	Labeo	GCA_019740295.1	Scaffold	1041.79	35.9	538835
Labeo catla	LC	Ray-finned fishes	Cypriniformes	Cyprinidae	Labeo	GCA_012976165.1	Scaffold	1019.78	36.5	5345
Labeo gonius	LC	Ray-finned fishes	Cypriniformes	Cyprinidae	Labeo	GCA_013461565.1	Scaffold	738.295	36.3	273565
Labeo rohita*	LC	Ray-finned fishes	Cypriniformes	Cyprinidae	Labeo	GCA_017311145.1	Scaffold	1484.64	35	13660
Labeotropheus fuelleborni	LC	Ray-finned fishes	Perciformes	Cichlidae	Labeotropheus	GCA_000150875.1	Scaffold	70.8584	42.1	58245
Labrus bergylta	LC	Ray-finned fishes	Perciformes	Labridae	Labrus	GCF_900080235.1	Scaffold	805.481	40.9	13466
Laemonema laureysi	LC	Ray-finned fishes	Gadiformes	Moridae	Laemonema	GCA_900303225.1	Scaffold	306.495	0	86525
Lagocephalus sceleratus	LC	Ray-finned fishes	Tetraodontiformes	Tetraodontidae	Lagocephalus	GCA_911728415.1	Contig	373.99	46.7	241
Lampris guttatus	LC	Ray-finned fishes	Lampriformes	Lampridae	Lampris	GCA_900302545.1	Scaffold	849.278	44.3	208230
Lampris incognitus*	/	Ray-finned fishes	Lampriformes	Lampridae	Lampris	GCA_022059245.1	Chromosome	1367.43	45.2108	808
Lampris megalopsis	/	Ray-finned fishes	Lampriformes	Lampridae	Lampris	GCA_022114975.1	Contig	1090.85	38.3	12080
Lamprogrammus exutus	LC	Ray-finned fishes	Ophidiiformes	Ophidiidae	Lamprogrammus	GCA_900312555.1	Scaffold	492.85	0	120937
Lamprologus callipterus	LC	Ray-finned fishes	Perciformes	Cichlidae	Lamprologus	GCA_015052345.1	Scaffold	705.075	40.4	65861
Lamprologus kungweensis	CR	Ray-finned fishes	Perciformes	Cichlidae	Lamprologus	GCA_015110375.1	Scaffold	716.095	40.4	64072
Lamprologus laparogramma	/	Ray-finned fishes	Perciformes	Cichlidae	Lamprologus	GCA_015107315.1	Scaffold	707.546	40.4	69084
Lamprologus lemairii	LC	Ray-finned fishes	Perciformes	Cichlidae	Lamprologus	GCA_015107875.1	Scaffold	675.674	40.3	78384
Lamprologus meleagris	/	Ray-finned fishes	Perciformes	Cichlidae	Lamprologus	GCA_015108715.1	Scaffold	688.78	40.2	95078
Lamprologus ocellatus	LC	Ray-finned fishes	Perciformes	Cichlidae	Lamprologus	GCA_015052485.1	Scaffold	683.075	40.3	78701
Lamprologus ornatipinnis	LC	Ray-finned fishes	Perciformes	Cichlidae	Lamprologus	GCA_015109935.1	Scaffold	704.008	40.4	65972
Lamprologus signatus	LC	Ray-finned fishes	Perciformes	Cichlidae	Lamprologus	GCA_015106455.1	Scaffold	706.389	40.4	67102
Lamprologus sp. 'ornatipinnis congo' AB-2019	/	Ray-finned fishes	Perciformes	Cichlidae	Lamprologus	GCA_015108835.1	Scaffold	690.966	40.4	78503
Lamprologus sp. 'ornatipinnis zambia' AB-2019	/	Ray-finned fishes	Perciformes	Cichlidae	Lamprologus	GCA_015107375.1	Scaffold	688.859	40.4	77224
Lamprologus speciosus	/	Ray-finned fishes	Perciformes	Cichlidae	Lamprologus	GCA_015109675.1	Scaffold	715.006	40.5	69004
Lamprologus tigripictilis	VU	Ray-finned fishes	Perciformes	Cichlidae	Lamprologus	GCA_015108455.1	Scaffold	710.947	40.4	71624
Larimichthys crocea	CR	Ray-finned fishes	Perciformes	Sciaenidae	Larimichthys	GCF_000972845.2	Chromosome	657.94	41.3589	9998
Lateolabrax maculatus	/	Ray-finned fishes	Perciformes	Lateolabracidae	Lateolabrax	GCA_004023545.1	Chromosome	519.239	41.0772	24
Lates calcarifer	LC	Ray-finned fishes	Perciformes	Latidae	Lates	GCF_001640805.1	Scaffold	668.481	40.8001	3808
Lepidiolamprologus attenuatus	NT	Ray-finned fishes	Perciformes	Cichlidae	Lepidiolamprologus	GCA_015103955.1	Scaffold	696.192	40.4	71640
Lepidiolamprologus cunningtoni	LC	Ray-finned fishes	Perciformes	Cichlidae	Lepidiolamprologus	GCA_015105495.1	Scaffold	717.162	40.4	68462
Lepidiolamprologus elongatus	LC	Ray-finned fishes	Perciformes	Cichlidae	Lepidiolamprologus	GCA_015102115.1	Scaffold	686.381	40.3	75032
Lepidiolamprologus kamambae	/	Ray-finned fishes	Perciformes	Cichlidae	Lepidiolamprologus	GCA_015110795.1	Scaffold	698.496	40.4	71705
Lepidiolamprologus kendalli	DD	Ray-finned fishes	Perciformes	Cichlidae	Lepidiolamprologus	GCA_015102695.1	Scaffold	712.814	40.4	68616
Lepidiolamprologus mimicus	/	Ray-finned fishes	Perciformes	Cichlidae	Lepidiolamprologus	GCA_015111395.1	Scaffold	684.93	40.3	73870
Lepidiolamprologus profundicola	LC	Ray-finned fishes	Perciformes	Cichlidae	Lepidiolamprologus	GCA_015109915.1	Scaffold	705.164	40.4	66486
Lepidiolamprologus sp. 'meeli kipili' AB-2019	/	Ray-finned fishes	Perciformes	Cichlidae	Lepidiolamprologus	GCA_015113235.1	Scaffold	686.267	40.4	75869
Lepisosteus oculatus	LC	Ray-finned fishes	Lepisosteiformes	Lepisosteidae	Lepisosteus	GCF_000242695.1	Chromosome	945.878	40.4083	2106
Lestradea perspicax	LC	Ray-finned fishes	Perciformes	Cichlidae	Lestradea	GCA_015105095.1	Scaffold	670.396	40.4	74544
Lestradea stappersii	LC	Ray-finned fishes	Perciformes	Cichlidae	Lestradea	GCA_015106895.1	Scaffold	680.245	40.5	75653
Lesueurigobius sanzi	LC	Ray-finned fishes	Perciformes	Gobiidae	Lesueurigobius	GCA_900303255.1	Scaffold	810.626	0	130360
Leuciscus waleckii	LC	Ray-finned fishes	Cypriniformes	Cyprinidae	Leuciscus	GCA_900092035.1	Scaffold	752.539	37.4	4888
Limnochromis abeelei	LC	Ray-finned fishes	Perciformes	Cichlidae	Limnochromis	GCA_015052385.1	Scaffold	694.209	40.3	59113
Limnochromis auritus	LC	Ray-finned fishes	Perciformes	Cichlidae	Limnochromis	GCA_015104565.1	Scaffold	690.306	40.3	54155
Limnochromis staneri	LC	Ray-finned fishes	Perciformes	Cichlidae	Limnochromis	GCA_015104515.1	Scaffold	715.887	40.4	52619
Limnothrissa miodon	LC	Ray-finned fishes	Clupeiformes	Clupeidae	Limnothrissa	GCA_017657215.1	Scaffold	580.924	40.5	6725
Limnotilapia dardennii	LC	Ray-finned fishes	Perciformes	Cichlidae	Limnotilapia	GCA_015103815.1	Scaffold	683.731	40.3	57475
Liparis tanakae	/	Ray-finned fishes	Scorpaeniformes	Liparidae	Liparis	GCA_006348945.1	Scaffold	498.979	40.7	27878
Lithochromis rufus	LC	Ray-finned fishes	Perciformes	Cichlidae	Haplochromis	GCA_018403515.1	Scaffold	790.112	37.2	23938
Lobochilotes labiatus	LC	Ray-finned fishes	Perciformes	Cichlidae	Lobochilotes	GCA_015104595.1	Scaffold	685.97	40.4	61345
Lophius piscatorius	LC	Ray-finned fishes	Lophiiformes	Lophiidae	Lophius	GCA_009660295.1	Contig	747.364	40	87398
Lota lota	LC	Ray-finned fishes	Gadiformes	Lotidae	Lota	GCA_900302385.1	Scaffold	397.499	0	106616
Lucifuga dentata	EN	Ray-finned fishes	Ophidiiformes	Bythitidae	Lucifuga	GCA_014773175.1	Scaffold	630.652	39	21240
Lutjanus erythropterus	LC	Ray-finned fishes	Perciformes	Lutjanidae	Lutjanus	GCA_020091685.1	Chromosome	969.886	39.6428	10853
Lythrypnus dalli	LC	Ray-finned fishes	Perciformes	Gobiidae	Lythrypnus	GCA_011763505.1	Scaffold	830.692	40.6	570462
Maccullochella peelii	LC	Ray-finned fishes	Perciformes	Percichthyidae	Maccullochella	GCA_002120245.1	Scaffold	633.241	0	18198
Macquaria ambigua	LC	Ray-finned fishes	Perciformes	Percichthyidae	Macquaria	GCA_008360985.1	Scaffold	661.429	40.8	7165
Macquaria australasica	EN	Ray-finned fishes	Perciformes	Percichthyidae	Macquaria	GCA_005408345.1	Scaffold	675.976	41	2962
Macroramphosus scolopax	LC	Ray-finned fishes	Syngnathiformes	Centriscidae	Macroramphosus	GCA_901007825.1	Scaffold	417.66	44.2	20568
Macrourus berglax	/	Ray-finned fishes	Gadiformes	Macrouridae	Macrourus	GCA_900302365.1	Scaffold	399.876	0	118318
Malacocephalus occidentalis	LC	Ray-finned fishes	Gadiformes	Macrouridae	Malacocephalus	GCA_900312585.1	Scaffold	350.34	0	95829
Mallotus villosus	/	Ray-finned fishes	Osmeriformes	Osmeridae	Mallotus	GCA_903064625.1	Scaffold	490.878	46.5	5904
Maylandia zebra*	LC	Ray-finned fishes	Perciformes	Cichlidae	Maylandia	GCF_000238955.4	Chromosome	957.485	41.1537	1690
Mchenga conophoros	CR	Ray-finned fishes	Perciformes	Cichlidae	Mchenga	GCA_000150855.1	Scaffold	73.4256	41.8	61923
Megaleporinus macrocephalus	LC	Ray-finned fishes	Characiformes	Anostomidae	Leporinus	GCA_021613375.1	Chromosome	1282.03	40.076	101
Megalops atlanticus	VU	Ray-finned fishes	Elopiformes	Megalopidae	Megalops	GCA_019176425.1	Chromosome	990.03	42.8112	397
Megalops cyprinoides*	DD	Ray-finned fishes	Elopiformes	Megalopidae	Megalops	GCF_013368585.1	Chromosome	959.259	43.0323	207
Melanochromis auratus	LC	Ray-finned fishes	Perciformes	Cichlidae	Melanochromis	GCA_000150895.1	Scaffold	68.2386	41.5	63297
Melanogrammus aeglefinus	VU	Ray-finned fishes	Gadiformes	Gadidae	Melanogrammus	GCA_900291075.1	Scaffold	652.791	44.9	8420
Melanonus zugmayeri	LC	Ray-finned fishes	Gadiformes	Melanonidae	Melanonus	GCA_900302345.1	Scaffold	432.903	0	82409
Melanotaenia boesemani*	EN	Ray-finned fishes	Atheriniformes	Melanotaeniidae	Melanotaenia	GCF_017639745.1	Chromosome	865.593	39.7	93
Menidia beryllina	LC	Ray-finned fishes	Atheriniformes	Atherinopsidae	Menidia	GCA_013363375.1	Scaffold	564.723	39.9	51035
Menidia menidia	LC	Ray-finned fishes	Atheriniformes	Atherinopsidae	Menidia	GCA_907169785.1	Scaffold	620.037	40.3	42220
Merlangius merlangus	LC	Ray-finned fishes	Gadiformes	Gadidae	Merlangius	GCA_900323355.1	Scaffold	423.942	44.4	122642
Merluccius capensis	LC	Ray-finned fishes	Gadiformes	Merlucciidae	Merluccius	GCA_900312945.1	Scaffold	414.317	0	110925
Merluccius merluccius	LC	Ray-finned fishes	Gadiformes	Merlucciidae	Merluccius	GCA_900312545.1	Scaffold	401.035	0	102914
Merluccius polli	LC	Ray-finned fishes	Gadiformes	Merlucciidae	Merluccius	GCA_900312625.1	Scaffold	401.149	0	113894
Micropoecilia bifurca	/	Ray-finned fishes	Cyprinodontiformes	Poeciliidae	Micropoecilia	GCA_903067075.1	Scaffold	705.096	39.1	200009
Micropoecilia picta	/	Ray-finned fishes	Cyprinodontiformes	Poeciliidae	Micropoecilia	GCA_905332405.1	Contig	737.315	39.5	1946
Micropterus dolomieu	LC	Ray-finned fishes	Perciformes	Centrarchidae	Micropterus	GCF_021292245.1	Chromosome	829.587	40.7581	15020
Micropterus floridanus	/	Ray-finned fishes	Perciformes	Centrarchidae	Micropterus	GCA_002592385.1	Contig	1001.52	40.7	249768
Micropterus salmoides	LC	Ray-finned fishes	Perciformes	Centrarchidae	Micropterus	GCF_014851395.1	Scaffold	963.614	40.9001	4753
Miichthys miiuy	DD	Ray-finned fishes	Perciformes	Sciaenidae	Miichthys	GCA_001593715.1	Scaffold	619.301	39.3	6294
Mola mola	VU	Ray-finned fishes	Tetraodontiformes	Molidae	Mola	GCA_001698575.1	Scaffold	639.452	41.2	5552
Molva molva	/	Ray-finned fishes	Gadiformes	Lotidae	Molva	GCA_900323295.1	Scaffold	437.481	0	111875
Monocentris japonicus	/	Ray-finned fishes	Beryciformes	Monocentridae	Monocentris	GCA_900323365.1	Scaffold	556.024	0	52108
Monopterus albus	LC	Ray-finned fishes	Synbranchiformes	Synbranchidae	Monopterus	GCF_001952655.1	Scaffold	684.144	41.5001	20622
Mora moro	LC	Ray-finned fishes	Gadiformes	Moridae	Mora	GCA_900303205.1	Scaffold	344.961	0	100621
Mormyrus iriodes	VU	Ray-finned fishes	Osteoglossiformes	Mormyridae	Mormyrus	GCA_011763525.1	Scaffold	756.95	43.6	87778
Mormyrus lacerda	LC	Ray-finned fishes	Osteoglossiformes	Mormyridae	Mormyrus	GCA_015163995.1	Scaffold	796.858	43.9	82859
Morone chrysops	LC	Ray-finned fishes	Perciformes	Moronidae	Morone	GCA_019097615.1	Scaffold	640.404	39.4	12898
Morone saxatilis	LC	Ray-finned fishes	Perciformes	Moronidae	Morone	GCF_004916995.1	Scaffold	598.127	40.3001	630
Mugilogobius chulae	LC	Ray-finned fishes	Perciformes	Gobiidae	Mugilogobius	GCA_016735935.1	Chromosome	1003.36	38.7269	732
Mullus surmuletus	LC	Ray-finned fishes	Perciformes	Mullidae	Mullus	GCA_903171835.1	Scaffold	533.324	42.1	2674
Muraenolepis marmorata	/	Ray-finned fishes	Gadiformes	Muraenolepididae	Muraenolepis	GCA_900302325.1	Scaffold	416.391	44.7	138928
Myoxocephalus scorpius	/	Ray-finned fishes	Scorpaeniformes	Cottidae	Myoxocephalus	GCA_900312955.1	Scaffold	520.316	41.9	85863
Myripristis jacobus	LC	Ray-finned fishes	Beryciformes	Holocentridae	Myripristis	GCA_900302555.1	Scaffold	720.397	0	64974
Myripristis murdjan*	LC	Ray-finned fishes	Beryciformes	Holocentridae	Myripristis	GCF_902150065.1	Chromosome	835.255	41.8483	87
Myxocyprinus asiaticus	/	Ray-finned fishes	Cypriniformes	Catostomidae	Myxocyprinus	GCA_019703515.1	Chromosome	2581.06	39.046	1067
Nematolebias whitei	/	Ray-finned fishes	Cyprinodontiformes	Rivulidae	Nematolebias	GCF_014905685.2	Chromosome	1218.32	41.7763	18998
Neogobius melanostomus	LC	Ray-finned fishes	Perciformes	Gobiidae	Neogobius	GCA_007210695.1	Contig	1003.74	41.6	1364
Neolamprologus bifasciatus	/	Ray-finned fishes	Perciformes	Cichlidae	Neolamprologus	GCA_015113255.1	Scaffold	695.689	40.4	71372
Neolamprologus boulengeri	LC	Ray-finned fishes	Perciformes	Cichlidae	Lepidiolamprologus	GCA_015109695.1	Scaffold	684.919	40.4	79213
Neolamprologus brevis	LC	Ray-finned fishes	Perciformes	Cichlidae	Neolamprologus	GCA_015103015.1	Scaffold	665.719	40.4	80876
Neolamprologus brichardi	LC	Ray-finned fishes	Perciformes	Cichlidae	Neolamprologus	GCF_000239395.1	Scaffold	847.91	42.0001	9099
Neolamprologus buescheri	DD	Ray-finned fishes	Perciformes	Cichlidae	Neolamprologus	GCA_015107095.1	Scaffold	688.596	40.4	78610
Neolamprologus calliurus	/	Ray-finned fishes	Perciformes	Cichlidae	Neolamprologus	GCA_015103035.1	Scaffold	698.644	40.4	68023
Neolamprologus cancellatus	/	Ray-finned fishes	Perciformes	Cichlidae	Neolamprologus	GCA_015113075.1	Scaffold	650.739	40.5	98023
Neolamprologus caudopunctatus	LC	Ray-finned fishes	Perciformes	Cichlidae	Neolamprologus	GCA_015105295.1	Scaffold	716.78	40.4	69091
Neolamprologus chitamwebwai	/	Ray-finned fishes	Perciformes	Cichlidae	Neolamprologus	GCA_015109035.1	Scaffold	692.038	40.5	72756
Neolamprologus christyi	VU	Ray-finned fishes	Perciformes	Cichlidae	Neolamprologus	GCA_015104465.1	Scaffold	699.214	40.4	71074
Neolamprologus crassus	LC	Ray-finned fishes	Perciformes	Cichlidae	Neolamprologus	GCA_015104075.1	Scaffold	696.71	40.4	68238
Neolamprologus cylindricus	/	Ray-finned fishes	Perciformes	Cichlidae	Neolamprologus	GCA_015103235.1	Scaffold	711.904	40.4	65457
Neolamprologus devosi	VU	Ray-finned fishes	Perciformes	Cichlidae	Neolamprologus	GCA_015052545.1	Scaffold	710.808	40.5	66828
Neolamprologus falcicula	LC	Ray-finned fishes	Perciformes	Cichlidae	Neolamprologus	GCA_015110515.1	Scaffold	705.707	40.4	65264
Neolamprologus fasciatus	LC	Ray-finned fishes	Perciformes	Cichlidae	Neolamprologus	GCA_015102195.1	Scaffold	707.392	40.4	70481
Neolamprologus furcifer	LC	Ray-finned fishes	Perciformes	Cichlidae	Neolamprologus	GCA_015108955.1	Scaffold	719.345	40.5	62892
Neolamprologus gracilis	LC	Ray-finned fishes	Perciformes	Cichlidae	Neolamprologus	GCA_015108275.1	Scaffold	717.379	40.4	61730
Neolamprologus hecqui	LC	Ray-finned fishes	Perciformes	Cichlidae	Lepidiolamprologus	GCA_015102335.1	Scaffold	715.079	40.4	66868
Neolamprologus helianthus	/	Ray-finned fishes	Perciformes	Cichlidae	Neolamprologus	GCA_015108395.1	Scaffold	714.502	40.4	62695
Neolamprologus leleupi	LC	Ray-finned fishes	Perciformes	Cichlidae	Neolamprologus	GCA_015108215.1	Scaffold	711.354	40.4	63428
Neolamprologus leloupi	LC	Ray-finned fishes	Perciformes	Cichlidae	Neolamprologus	GCA_015111655.1	Scaffold	704.203	40.4	69221
Neolamprologus longicaudatus	/	Ray-finned fishes	Perciformes	Cichlidae	Neolamprologus	GCA_015108155.1	Scaffold	712.97	40.4	62543
Neolamprologus longior	LC	Ray-finned fishes	Perciformes	Cichlidae	Neolamprologus	GCA_015109375.1	Scaffold	720.966	40.4	61261
Neolamprologus marunguensis	/	Ray-finned fishes	Perciformes	Cichlidae	Neolamprologus	GCA_015108335.1	Scaffold	705.262	40.4	65345
Neolamprologus meeli	LC	Ray-finned fishes	Perciformes	Cichlidae	Lepidiolamprologus	GCA_015107355.1	Scaffold	705.985	40.4	68838
Neolamprologus modestus	LC	Ray-finned fishes	Perciformes	Cichlidae	Neolamprologus	GCA_015102555.1	Scaffold	710.569	40.4	66541
Neolamprologus mondabu	LC	Ray-finned fishes	Perciformes	Cichlidae	Neolamprologus	GCA_015106975.1	Scaffold	708.907	40.4	66349
Neolamprologus multifasciatus	LC	Ray-finned fishes	Perciformes	Cichlidae	Neolamprologus	GCA_015104955.1	Scaffold	661.545	40.3	88871
Neolamprologus mustax	LC	Ray-finned fishes	Perciformes	Cichlidae	Neolamprologus	GCA_015102955.1	Scaffold	695.925	40.4	70086
Neolamprologus niger	LC	Ray-finned fishes	Perciformes	Cichlidae	Neolamprologus	GCA_015111955.1	Scaffold	688.901	40.4	78463
Neolamprologus nigriventris	/	Ray-finned fishes	Perciformes	Cichlidae	Neolamprologus	GCA_015102355.1	Scaffold	714.665	40.4	68231
Neolamprologus obscurus	LC	Ray-finned fishes	Perciformes	Cichlidae	Neolamprologus	GCA_015102675.1	Scaffold	686.329	40.4	72650
Neolamprologus olivaceous	LC	Ray-finned fishes	Perciformes	Cichlidae	Neolamprologus	GCA_015108255.1	Scaffold	711.189	40.4	65548
Neolamprologus pectoralis	/	Ray-finned fishes	Perciformes	Cichlidae	Neolamprologus	GCA_015108755.1	Scaffold	713.763	40.4	64850
Neolamprologus petricola	LC	Ray-finned fishes	Perciformes	Cichlidae	Neolamprologus	GCA_015112555.1	Scaffold	697.605	40.4	70292
Neolamprologus pleuromaculatus	LC	Ray-finned fishes	Perciformes	Cichlidae	Neolamprologus	GCA_015109975.1	Scaffold	710.437	40.4	66532
Neolamprologus prochilus	LC	Ray-finned fishes	Perciformes	Cichlidae	Neolamprologus	GCA_015106535.1	Scaffold	682.294	40.3	73984
Neolamprologus pulcher	LC	Ray-finned fishes	Perciformes	Cichlidae	Neolamprologus	GCA_015104715.1	Scaffold	688.077	40.4	74460
Neolamprologus savoryi	LC	Ray-finned fishes	Perciformes	Cichlidae	Neolamprologus	GCA_015104745.1	Scaffold	697.329	40.4	67926
Neolamprologus sexfasciatus	LC	Ray-finned fishes	Perciformes	Cichlidae	Neolamprologus	GCA_015102515.1	Scaffold	688.85	40.3	74286
Neolamprologus similis	/	Ray-finned fishes	Perciformes	Cichlidae	Neolamprologus	GCA_015109475.1	Scaffold	708.721	40.4	70003
Neolamprologus sp. 'brevis magara' AB-2019	/	Ray-finned fishes	Perciformes	Cichlidae	Neolamprologus	GCA_015109655.1	Scaffold	705.097	40.5	67072
Neolamprologus sp. 'caudopunctatus kipili' AB-2019	/	Ray-finned fishes	Perciformes	Cichlidae	Neolamprologus	GCA_015111175.1	Scaffold	701.809	40.4	71355
Neolamprologus sp. 'cygnus' AB-2019	/	Ray-finned fishes	Perciformes	Cichlidae	Neolamprologus	GCA_015110875.1	Scaffold	694.956	40.4	70074
Neolamprologus sp. 'eseki' AB-2019	/	Ray-finned fishes	Perciformes	Cichlidae	Neolamprologus	GCA_015110915.1	Scaffold	699.229	40.4	68370
Neolamprologus sp. 'falcicula mahale' AB-2019	/	Ray-finned fishes	Perciformes	Cichlidae	Neolamprologus	GCA_015111635.1	Scaffold	676.759	40.4	76684
Neolamprologus sp. 'furcifer ulwile' AB-2019	/	Ray-finned fishes	Perciformes	Cichlidae	Neolamprologus	GCA_015111255.1	Scaffold	693.492	40.4	72597
Neolamprologus sp. 'gracilis tanzania' AB-2019	/	Ray-finned fishes	Perciformes	Cichlidae	Neolamprologus	GCA_015111615.1	Scaffold	689.217	40.4	73760
Neolamprologus sp. 'kombe' AB-2019	/	Ray-finned fishes	Perciformes	Cichlidae	Neolamprologus	GCA_015102855.1	Scaffold	677.961	40.3	72675
Neolamprologus sp. 'ventralis stripe' AB-2019	/	Ray-finned fishes	Perciformes	Cichlidae	Neolamprologus	GCA_015107155.1	Scaffold	698.73	40.4	67745
Neolamprologus tetracanthus	LC	Ray-finned fishes	Perciformes	Cichlidae	Neolamprologus	GCA_015105335.1	Scaffold	711.815	40.4	67501
Neolamprologus timidus	/	Ray-finned fishes	Perciformes	Cichlidae	Neolamprologus	GCA_015112655.1	Scaffold	690.529	40.4	75000
Neolamprologus toae	LC	Ray-finned fishes	Perciformes	Cichlidae	Neolamprologus	GCA_015110075.1	Scaffold	715.709	40.4	63442
Neolamprologus tretocephalus	LC	Ray-finned fishes	Perciformes	Cichlidae	Neolamprologus	GCA_015109125.1	Scaffold	694.869	40.4	69809
Neolamprologus variostigma	/	Ray-finned fishes	Perciformes	Cichlidae	Lepidiolamprologus	GCA_015108695.1	Scaffold	720.959	40.4	65227
Neolamprologus ventralis	/	Ray-finned fishes	Perciformes	Cichlidae	Neolamprologus	GCA_015109735.1	Scaffold	711.836	40.4	65530
Neolamprologus walteri	/	Ray-finned fishes	Perciformes	Cichlidae	Neolamprologus	GCA_015109215.1	Scaffold	695.826	40.4	67344
Neoniphon sammara	LC	Ray-finned fishes	Beryciformes	Holocentridae	Neoniphon	GCA_900302535.1	Scaffold	659.226	0	56655
Neostethus bicornis*	LC	Ray-finned fishes	Atheriniformes	Phallostethidae	Neostethus	GCA_902685375.1	Chromosome	778.441	40.6748	107
Nerophis ophidion	LC	Ray-finned fishes	Syngnathiformes	Syngnathidae	Nerophis	GCA_901007905.1	Scaffold	976.361	39.4	193953
Nothobranchius furzeri*	LC	Ray-finned fishes	Cyprinodontiformes	Nothobranchiidae	Nothobranchius	GCF_001465895.1	Chromosome	1242.52	44.8104	6013
Nothobranchius kuhntae	LC	Ray-finned fishes	Cyprinodontiformes	Nothobranchiidae	Nothobranchius	GCA_006942095.1	Scaffold	1122.66	41.1	34756
Notolabrus celidotus*	LC	Ray-finned fishes	Perciformes	Labridae	Notolabrus	GCF_009762535.1	Chromosome	846.744	41.0106	467
Notothenia coriiceps	/	Ray-finned fishes	Perciformes	Nototheniidae	Notothenia	GCF_000735185.1	Scaffold	636.614	40.8002	38657
Novumbra hubbsi	LC	Ray-finned fishes	Esociformes	Umbridae	Novumbra	GCA_016801125.1	Scaffold	756.209	43.4	396154
Odontesthes bonariensis	/	Ray-finned fishes	Atheriniformes	Atherinopsidae	Odontesthes	GCA_014825785.1	Scaffold	870.33	31.7	31268
Ompok bimaculatus	NT	Ray-finned fishes	Siluriformes	Siluridae	Ompok	GCA_009108245.1	Scaffold	718.109	38.8	27041
Oncorhynchus gorbuscha	/	Ray-finned fishes	Salmoniformes	Salmonidae	Oncorhynchus	GCF_021184085.1	Chromosome	2690.28	44.2838	19028
Oncorhynchus keta	/	Ray-finned fishes	Salmoniformes	Salmonidae	Oncorhynchus	GCF_012931545.1	Chromosome	1853.1	43.3861	28109
Oncorhynchus nerka	LC	Ray-finned fishes	Salmoniformes	Salmonidae	Oncorhynchus	GCF_006149115.1	Chromosome	1927.14	43.6311	38027
Oncorhynchus tshawytscha	/	Ray-finned fishes	Salmoniformes	Salmonidae	Oncorhynchus	GCF_018296145.1	Chromosome	2294.86	43.5409	9978
Onychostoma macrolepis	LC	Ray-finned fishes	Cypriniformes	Cyprinidae	Onychostoma	GCA_012432095.1	Chromosome	886.57	37.2774	352
Ophiodon elongatus	/	Ray-finned fishes	Scorpaeniformes	Hexagrammidae	Ophiodon	GCA_016806645.1	Scaffold	645.892	41.9001	2175
Ophthalmotilapia boops	LC	Ray-finned fishes	Perciformes	Cichlidae	Ophthalmotilapia	GCA_015110735.1	Scaffold	677.593	40.4	75108
Ophthalmotilapia heterodonta	LC	Ray-finned fishes	Perciformes	Cichlidae	Ophthalmotilapia	GCA_015103535.1	Scaffold	683.285	40.5	88601
Ophthalmotilapia nasuta	LC	Ray-finned fishes	Perciformes	Cichlidae	Ophthalmotilapia	GCA_015103715.1	Scaffold	692.59	40.5	74589
Ophthalmotilapia sp. 'paranasuta' AB-2019	/	Ray-finned fishes	Perciformes	Cichlidae	Ophthalmotilapia	GCA_015110275.1	Scaffold	708.047	40.5	70033
Ophthalmotilapia sp. 'white cap' AB-2019	/	Ray-finned fishes	Perciformes	Cichlidae	Ophthalmotilapia	GCA_015112615.1	Scaffold	696.862	40.5	72545
Ophthalmotilapia ventralis	LC	Ray-finned fishes	Perciformes	Cichlidae	Ophthalmotilapia	GCA_015105175.1	Scaffold	668.909	40.4	79520
Oplegnathus fasciatus	/	Ray-finned fishes	Perciformes	Oplegnathidae	Oplegnathus	GCA_003416845.1	Scaffold	766.301	38.7	4149
Opsanus beta	LC	Ray-finned fishes	Batrachoidiformes	Batrachoididae	Opsanus	GCA_900660325.1	Scaffold	1028.78	41.5	345629
Oreochromis aureus	/	Ray-finned fishes	Perciformes	Cichlidae	Oreochromis	GCF_013358895.1	Chromosome	1005.58	40.6538	304
Oreochromis malagarasi	/	Ray-finned fishes	Perciformes	Cichlidae	Oreochromis	GCA_015111835.1	Scaffold	705.671	40.2	61075
Oreochromis niloticus*	LC	Ray-finned fishes	Perciformes	Cichlidae	Oreochromis	GCF_001858045.2	Chromosome	1005.68	40.7187	2460
Oreochromis spilurus	LC	Ray-finned fishes	Perciformes	Cichlidae	Oreochromis	GCA_008269305.1	Contig	764.975	40.4	221829
Oreochromis tanganicae	LC	Ray-finned fishes	Perciformes	Cichlidae	Oreochromis	GCA_015052225.1	Scaffold	743.039	40.2	54461
Orthochromis indermauri	/	Ray-finned fishes	Perciformes	Cichlidae	Orthochromis	GCA_015103075.1	Scaffold	715.093	40.4	68301
Orthochromis malagaraziensis	VU	Ray-finned fishes	Perciformes	Cichlidae	Orthochromis	GCA_015111915.1	Scaffold	685.575	40.4	65405
Orthochromis mazimeroensis	EN	Ray-finned fishes	Perciformes	Cichlidae	Orthochromis	GCA_015109575.1	Scaffold	683.263	40.4	70296
Orthochromis uvinzae	CR	Ray-finned fishes	Perciformes	Cichlidae	Orthochromis	GCA_015111895.1	Scaffold	685.472	40.4	64683
Oryzias celebensis	LC	Ray-finned fishes	Beloniformes	Adrianichthyidae	Oryzias	GCA_014656515.1	Scaffold	688.105	38.9	594
Oryzias javanicus	LC	Ray-finned fishes	Beloniformes	Adrianichthyidae	Oryzias	GCA_003999625.1	Chromosome	809.68	38.9689	254
Oryzias latipes*	LC	Ray-finned fishes	Beloniformes	Adrianichthyidae	Oryzias	GCF_002234675.1	Chromosome	734.057	40.8475	25
Oryzias melastigma	LC	Ray-finned fishes	Beloniformes	Adrianichthyidae	Oryzias	GCF_002922805.2	Chromosome	778.704	39.5979	8493
Oryzias sinensis	LC	Ray-finned fishes	Beloniformes	Adrianichthyidae	Oryzias	GCA_008586565.1	Scaffold	813.987	36.5	68189
Oryzias woworae	EN	Ray-finned fishes	Beloniformes	Adrianichthyidae	Oryzias	GCA_016861445.1	Contig	699.501	39.6	1666
Osmerus eperlanus	LC	Ray-finned fishes	Osmeriformes	Osmeridae	Osmerus	GCA_900302275.1	Scaffold	342.759	0	73274
Pachypanchax playfairii	DD	Ray-finned fishes	Cyprinodontiformes	Aplocheilidae	Pachypanchax	GCA_006937955.1	Scaffold	669.774	39.9	4488
Paedocypris sp. Pulau Singkep	/	Ray-finned fishes	Cypriniformes	Cyprinidae	Paedocypris	GCA_017309775.1	Scaffold	403.662	39.5	2968
Pagrus major	LC	Ray-finned fishes	Perciformes	Sparidae	Pagrus	GCA_002897255.1	Scaffold	875.465	38	886260
Pampus argenteus	/	Ray-finned fishes	Perciformes	Stromateidae	Pampus	GCA_000697985.1	Scaffold	350.449	38.2	298139
Pangasianodon hypophthalmus	EN	Ray-finned fishes	Siluriformes	Pangasiidae	Pangasianodon	GCF_009078355.1	Chromosome	758.974	38.8744	150
Pao palembangensis	LC	Ray-finned fishes	Tetraodontiformes	Tetraodontidae	Pao	GCA_015343265.1	Chromosome	356.042	44.4501	5053
Parablennius parvicornis	LC	Ray-finned fishes	Perciformes	Blenniidae	Parablennius	GCA_900302745.1	Scaffold	599.249	0	66539
Paracanthobrama guichenoti	/	Ray-finned fishes	Cypriniformes	Cyprinidae	Paracanthobrama	GCA_018749465.1	Chromosome	1087.76	38.943	6419
Paracyprichromis brieni	LC	Ray-finned fishes	Perciformes	Cichlidae	Paracyprichromis	GCA_015110335.1	Scaffold	691.561	40.4	64033
Paracyprichromis nigripinnis	LC	Ray-finned fishes	Perciformes	Cichlidae	Paracyprichromis	GCA_015103275.1	Scaffold	701.603	40.4	59042
Paracyprichromis sp. 'brieni south' AB-2019	/	Ray-finned fishes	Perciformes	Cichlidae	Paracyprichromis	GCA_015105235.1	Scaffold	685.889	40.4	62804
Paracyprichromis sp. 'tembwe' AB-2019	/	Ray-finned fishes	Perciformes	Cichlidae	Paracyprichromis	GCA_015108655.1	Scaffold	710.755	40.5	53215
Paralichthys olivaceus	/	Ray-finned fishes	Pleuronectiformes	Paralichthyidae	Paralichthys	GCF_001970005.1	Scaffold	643.911	43.2001	9525
Parambassis ranga*	LC	Ray-finned fishes	Perciformes	Ambassidae	Parambassis	GCF_900634625.1	Chromosome	551.013	42.5376	156
Paramormyrops kingsleyae	LC	Ray-finned fishes	Osteoglossiformes	Mormyridae	Paramormyrops	GCF_002872115.1	Scaffold	799.421	44.4	4667
Paraplagusia blochii	/	Ray-finned fishes	Pleuronectiformes	Cynoglossidae	Paraplagusia	GCA_016785265.1	Scaffold	555.101	40.4	58880
Parasudis fraserbrunneri	LC	Ray-finned fishes	Aulopiformes	Chlorophthalmidae	Parasudis	GCA_900302295.1	Scaffold	707.987	0	156389
Paratilapia polleni	VU	Ray-finned fishes	Perciformes	Cichlidae	Paratilapia	GCA_015106735.1	Scaffold	814.015	39.6	64452
Pelmatolapia mariae	LC	Ray-finned fishes	Perciformes	Cichlidae	Pelmatolapia	GCA_015106675.1	Scaffold	742.559	40.2	54897
Pelvicachromis taeniatus	LC	Ray-finned fishes	Perciformes	Cichlidae	Pelvicachromis	GCA_015108175.1	Scaffold	693.29	41.2	51222
Perca flavescens	LC	Ray-finned fishes	Perciformes	Percidae	Perca	GCF_004354835.1	Chromosome	877.456	40.8426	268
Perca fluviatilis	LC	Ray-finned fishes	Perciformes	Percidae	Perca	GCF_010015445.1	Chromosome	951.346	40.9071	303
Percina caprodes	LC	Ray-finned fishes	Perciformes	Percidae	Percina	GCA_013375575.1	Scaffold	1011.96	40.7	3656
Percopsis transmontana	LC	Ray-finned fishes	Percopsiformes	Percopsidae	Percopsis	GCA_900302285.1	Scaffold	458.089	0	53197
Periophthalmodon schlosseri	LC	Ray-finned fishes	Perciformes	Gobiidae	Periophthalmodon	GCA_000787095.1	Scaffold	679.761	40.2	46662
Periophthalmus magnuspinnatus*	/	Ray-finned fishes	Perciformes	Gobiidae	Periophthalmus	GCF_009829125.1	Chromosome	752.622	40.3086	124
Periophthalmus modestus	/	Ray-finned fishes	Perciformes	Gobiidae	Periophthalmus	GCA_019594935.1	Scaffold	854.419	40.6	1417
Perissodus eccentricus	DD	Ray-finned fishes	Perciformes	Cichlidae	Perissodus	GCA_015107955.1	Scaffold	717.642	40.4	51690
Perissodus microlepis	LC	Ray-finned fishes	Perciformes	Cichlidae	Perissodus	GCA_015105195.1	Scaffold	703.474	40.3	56991
Perissodus multidentatus	/	Ray-finned fishes	Perciformes	Cichlidae	Plecodus	GCA_015106075.1	Scaffold	716.641	40.3	49509
Petrochromis famula	LC	Ray-finned fishes	Perciformes	Cichlidae	Petrochromis	GCA_015108095.1	Scaffold	684.082	40.4	60142
Petrochromis fasciolatus	LC	Ray-finned fishes	Perciformes	Cichlidae	Petrochromis	GCA_015103155.1	Scaffold	673.261	40.2	60938
Petrochromis horii	/	Ray-finned fishes	Perciformes	Cichlidae	Petrochromis	GCA_015106495.1	Scaffold	702.243	40.4	57473
Petrochromis macrognathus	DD	Ray-finned fishes	Perciformes	Cichlidae	Petrochromis	GCA_015111435.1	Scaffold	693.426	40.4	65275
Petrochromis orthognathus	LC	Ray-finned fishes	Perciformes	Cichlidae	Petrochromis	GCA_015110415.1	Scaffold	704.347	40.4	55862
Petrochromis polyodon	LC	Ray-finned fishes	Perciformes	Cichlidae	Petrochromis	GCA_015103915.1	Scaffold	684.674	40.3	58243
Petrochromis sp. 'giant' AB-2019	/	Ray-finned fishes	Perciformes	Cichlidae	Petrochromis	GCA_015111355.1	Scaffold	685.615	40.3	58823
Petrochromis sp. 'kazumbae' AB-2019	/	Ray-finned fishes	Perciformes	Cichlidae	Petrochromis	GCA_015109515.1	Scaffold	697.946	40.4	53363
Petrochromis sp. 'kipili brown' AB-2019	/	Ray-finned fishes	Perciformes	Cichlidae	Petrochromis	GCA_015111315.1	Scaffold	674.293	40.3	63506
Petrochromis sp. 'macrognathus rainbow' AB-2019	/	Ray-finned fishes	Perciformes	Cichlidae	Petrochromis	GCA_015112775.1	Scaffold	681.967	40.3	61901
Petrochromis sp. 'moshi yellow' AB-2019	/	Ray-finned fishes	Perciformes	Cichlidae	Petrochromis	GCA_015111455.1	Scaffold	683.229	40.3	59374
Petrochromis sp. 'orthognathus ikola' AB-2019	/	Ray-finned fishes	Perciformes	Cichlidae	Petrochromis	GCA_015052525.1	Scaffold	681.484	40.3	62676
Petrochromis sp. 'polyodon texas' AB-2019	/	Ray-finned fishes	Perciformes	Cichlidae	Petrochromis	GCA_015112515.1	Scaffold	705.286	40.4	54583
Petrochromis sp. 'red' AB-2019	/	Ray-finned fishes	Perciformes	Cichlidae	Petrochromis	GCA_015111535.1	Scaffold	684.158	40.3	62941
Petrochromis trewavasae	LC	Ray-finned fishes	Perciformes	Cichlidae	Petrochromis	GCA_902810495.1	Scaffold	917.574	40.3	7261
Phalloptychus januarius	LC	Ray-finned fishes	Cyprinodontiformes	Poeciliidae	Phalloptychus	GCA_902982915.1	Contig	603.732	39.4	588
Pharyngochromis acuticeps	LC	Ray-finned fishes	Perciformes	Cichlidae	Pharyngochromis	GCA_015108475.1	Scaffold	703.218	40.4	62339
Pholidichthys leucotaenia*	/	Ray-finned fishes	Perciformes	Pholidichthyidae	Pholidichthys	GCA_020510985.1	Chromosome	6032.31	44.5142	512
Pholis gunnellus	/	Ray-finned fishes	Perciformes	Pholidae	Pholis	GCA_910591455.2	Chromosome	588.697	42.307	101
Phycis blennoides	/	Ray-finned fishes	Gadiformes	Phycidae	Phycis	GCA_900302315.1	Scaffold	416.767	0	62684
Phycis phycis	LC	Ray-finned fishes	Gadiformes	Phycidae	Phycis	GCA_900302335.1	Scaffold	346.335	0	100771
Phyllopteryx taeniolatus*	LC	Ray-finned fishes	Syngnathiformes	Syngnathidae	Phyllopteryx	GCA_019802545.1	Chromosome	668.103	42.2127	895
Pimephales promelas	LC	Ray-finned fishes	Cypriniformes	Cyprinidae	Pimephales	GCF_016745375.1	Scaffold	1066.43	40	911
Planiliza haematocheilus*	/	Ray-finned fishes	Mugiliformes	Mugilidae	Planiliza	GCA_005024645.1	Contig	747.343	42.4	1453
Platichthys stellatus	LC	Ray-finned fishes	Pleuronectiformes	Pleuronectidae	Platichthys	GCA_016801935.1	Chromosome	609.99	42.6578	31621
Plecodus elaviae	LC	Ray-finned fishes	Perciformes	Cichlidae	Plecodus	GCA_015113155.1	Scaffold	697.72	40.3	59228
Plecodus paradoxus	LC	Ray-finned fishes	Perciformes	Cichlidae	Plecodus	GCA_015107295.1	Scaffold	706.454	40.3	53948
Plecodus straeleni	LC	Ray-finned fishes	Perciformes	Cichlidae	Plecodus	GCA_015105735.1	Scaffold	713.795	40.3	52659
Plecoglossus altivelis	DD	Ray-finned fishes	Osmeriformes	Plecoglossidae	Plecoglossus	GCA_019972215.1	Scaffold	449.105	45.7	4035
Plectropomus leopardus	LC	Ray-finned fishes	Perciformes	Serranidae	Plectropomus	GCF_008729295.1	Chromosome	895.705	39.7059	94260
Poecilia formosa	LC	Ray-finned fishes	Cyprinodontiformes	Poeciliidae	Poecilia	GCF_000485575.1	Scaffold	748.923	39.6	3985
Poecilia gillii	DD	Ray-finned fishes	Cyprinodontiformes	Poeciliidae	Poecilia	GCA_903068115.1	Scaffold	671.822	39.2	124442
Poecilia latipinna	LC	Ray-finned fishes	Cyprinodontiformes	Poeciliidae	Poecilia	GCF_001443285.1	Scaffold	815.145	40.8	17988
Poecilia mexicana	LC	Ray-finned fishes	Cyprinodontiformes	Poeciliidae	Poecilia	GCF_001443325.1	Scaffold	801.711	40.7	18105
Poecilia reticulata	LC	Ray-finned fishes	Cyprinodontiformes	Poeciliidae	Poecilia	GCF_000633615.1	Chromosome	731.622	40.2816	3029
Poecilia wingei	/	Ray-finned fishes	Cyprinodontiformes	Poeciliidae	Poecilia	GCA_903068105.1	Scaffold	698.352	39.4	176690
Poeciliopsis gracilis	LC	Ray-finned fishes	Cyprinodontiformes	Poeciliidae	Poeciliopsis	GCA_903067085.1	Scaffold	594.431	39.6	83076
Poeciliopsis infans	LC	Ray-finned fishes	Cyprinodontiformes	Poeciliidae	Poeciliopsis	GCA_903067105.1	Scaffold	582.638	39.1	29401
Poeciliopsis occidentalis	LC	Ray-finned fishes	Cyprinodontiformes	Poeciliidae	Poeciliopsis	GCA_010883035.1	Scaffold	724.24	38.5	15101
Poeciliopsis paucimaculata	EN	Ray-finned fishes	Cyprinodontiformes	Poeciliidae	Poeciliopsis	GCA_903067055.1	Scaffold	643.974	38.7	104205
Poeciliopsis presidionis	DD	Ray-finned fishes	Cyprinodontiformes	Poeciliidae	Poeciliopsis	GCA_903068095.1	Scaffold	591.876	39.3	66018
Poeciliopsis prolifica	LC	Ray-finned fishes	Cyprinodontiformes	Poeciliidae	Poeciliopsis	GCA_903067045.1	Scaffold	593.286	39.1	74755
Poeciliopsis retropinna	VU	Ray-finned fishes	Cyprinodontiformes	Poeciliidae	Poeciliopsis	GCA_010277075.1	Scaffold	621.859	38.8002	78
Poeciliopsis turneri	DD	Ray-finned fishes	Cyprinodontiformes	Poeciliidae	Poeciliopsis	GCA_903068135.1	Scaffold	595.113	39.3	75206
Poeciliopsis turrubarensis	LC	Ray-finned fishes	Cyprinodontiformes	Poeciliidae	Poeciliopsis	GCA_010277015.1	Scaffold	596.997	39	5396
Pollachius virens	/	Ray-finned fishes	Gadiformes	Gadidae	Pollachius	GCA_900312635.1	Scaffold	394.928	0	116705
Pollimyrus isidori	LC	Ray-finned fishes	Osteoglossiformes	Mormyridae	Pollimyrus	GCA_019775955.1	Scaffold	786.909	41.1	653928
Pollimyrus plagiostoma	LC	Ray-finned fishes	Osteoglossiformes	Mormyridae	Pollimyrus	GCA_019775915.1	Scaffold	782.058	40.5	586373
Polydactylus sextarius	/	Ray-finned fishes	Perciformes	Polynemidae	Polydactylus	GCA_016801845.1	Chromosome	564.623	39.8884	454
Polymixia japonica	LC	Ray-finned fishes	Polymixiiformes	Polymixiidae	Polymixia	GCA_900302305.1	Scaffold	554.896	42.6	92198
Polyodon spathula	VU	Ray-finned fishes	Acipenseriformes	Polyodontidae	Polyodon	GCF_017654505.1	Chromosome	1542.08	39.0225	4235
Polypterus senegalus	LC	Ray-finned fishes	Polypteriformes	Polypteridae	Polypterus	GCF_016835505.1	Chromosome	3673.88	39.3268	9856
Poropuntius huangchuchieni	DD	Ray-finned fishes	Cypriniformes	Cyprinidae	Poropuntius	GCA_004124795.1	Scaffold	760.177	35.4	625277
Protosalanx chinensis	DD	Ray-finned fishes	Osmeriformes	Salangidae	Protosalanx	GCA_010882115.1	Scaffold	466.694	45	1775
Psettodes erumei	DD	Ray-finned fishes	Pleuronectiformes	Psettodidae	Psettodes	GCA_016785225.1	Contig	466.552	44.1	970
Pseudochaenichthys georgianus*	/	Ray-finned fishes	Perciformes	Channichthyidae	Pseudochaenichthys	GCF_902827115.1	Chromosome	1026.1	42.0763	1563
Pseudochromis fuscus	LC	Ray-finned fishes	Perciformes	Pseudochromidae	Pseudochromis	GCA_900323345.1	Scaffold	657.041	0	52042
Pseudopleuronectes yokohamae	NT	Ray-finned fishes	Pleuronectiformes	Pleuronectidae	Pseudopleuronectes	GCA_000787555.1	Contig	547.831	42	525502
Pseudorhombus dupliciocellatus	LC	Ray-finned fishes	Pleuronectiformes	Paralichthyidae	Pseudorhombus	GCA_016785235.1	Scaffold	395.092	45.1	9053
Pseudosimochromis babaulti	/	Ray-finned fishes	Perciformes	Cichlidae	Pseudosimochromis	GCA_015107015.1	Scaffold	715.582	40.4	53783
Pseudosimochromis curvifrons	LC	Ray-finned fishes	Perciformes	Cichlidae	Pseudosimochromis	GCA_015052425.1	Scaffold	705.94	40.4	66352
Pseudosimochromis marginatus	/	Ray-finned fishes	Perciformes	Cichlidae	Pseudosimochromis	GCA_015052565.1	Scaffold	706.278	40.4	52804
Ptychochromis oligocanthus	/	Ray-finned fishes	Perciformes	Cichlidae	Ptychochromis	GCA_015103295.1	Scaffold	707.022	39.6	119860
Pundamilia nyererei	LC	Ray-finned fishes	Perciformes	Cichlidae	Haplochromis	GCF_000239375.1	Scaffold	830.133	41.9	7236
Pungitius pungitius	LC	Ray-finned fishes	Gasterosteiformes	Gasterosteidae	Pungitius	GCF_902500615.1	Scaffold	466.599	44.4	1667
Pungu maclareni	CR	Ray-finned fishes	Perciformes	Cichlidae	Pungu	GCA_015708565.1	Scaffold	723.317	40.2	51557
Puntigrus tetrazona	LC	Ray-finned fishes	Cypriniformes	Cyprinidae	Puntigrus	GCF_018831695.1	Chromosome	730.818	38.2502	1122
Pygocentrus nattereri*	/	Ray-finned fishes	Characiformes	Serrasalmidae	Pygocentrus	GCF_015220715.1	Chromosome	1222.05	40.656	55
Regalecus glesne	LC	Ray-finned fishes	Lampriformes	Regalecidae	Regalecus	GCA_900302585.1	Scaffold	656.004	0	105196
Reganochromis calliurus	LC	Ray-finned fishes	Perciformes	Cichlidae	Reganochromis	GCA_015104255.1	Scaffold	688.23	40.4	62563
Reinhardtius hippoglossoides	/	Ray-finned fishes	Pleuronectiformes	Pleuronectidae	Reinhardtius	GCA_006182925.3	Chromosome	598.525	42.6584	1590
Rhamphochromis esox	VU	Ray-finned fishes	Perciformes	Cichlidae	Rhamphochromis	GCA_000150935.1	Scaffold	71.2951	42.3	55751
Rondeletia loricata	LC	Ray-finned fishes	Cetomimiformes	Rondeletiidae	Rondeletia	GCA_900302605.1	Scaffold	568.598	0	103827
Salmo salar	LC	Ray-finned fishes	Salmoniformes	Salmonidae	Salmo	GCF_000233375.1	Chromosome	2966.89	43.8912	241573
Salvelinus sp. IW2-2015	/	Ray-finned fishes	Salmoniformes	Salmonidae	Salvelinus	GCF_002910315.2	Chromosome	2169.55	43.6053	16702
Sander lucioperca	LC	Ray-finned fishes	Perciformes	Percidae	Sander	GCF_008315115.2	Chromosome	901.238	40.8673	337
Sander vitreus	LC	Ray-finned fishes	Perciformes	Percidae	Sander	GCA_009193085.1	Contig	782.908	40.8	305863
Sardina pilchardus	LC	Ray-finned fishes	Clupeiformes	Clupeidae	Sardina	GCA_003604335.1	Scaffold	641.492	44.4	45321
Sargochromis carlottae	LC	Ray-finned fishes	Perciformes	Cichlidae	Sargochromis	GCA_015106635.1	Scaffold	706.232	40.4	63952
Sarotherodon caroli	CR	Ray-finned fishes	Perciformes	Cichlidae	Sarotherodon	GCA_015708515.1	Scaffold	718.506	40.2	50285
Sarotherodon lohbergeri	CR	Ray-finned fishes	Perciformes	Cichlidae	Sarotherodon	GCA_015708405.1	Scaffold	734.67	40.3	43505
Sarotherodon steinbachi	CR	Ray-finned fishes	Perciformes	Cichlidae	Sarotherodon	GCA_015708585.1	Scaffold	725.751	40.2	46952
Scartelaos histophorus	LC	Ray-finned fishes	Perciformes	Gobiidae	Scartelaos	GCA_000787155.1	Scaffold	695.009	39.1	156044
Scatophagus argus	LC	Ray-finned fishes	Perciformes	Scatophagidae	Scatophagus	GCF_020382885.2	Chromosome	570.802	41.5077	48
Sciaenops ocellatus*	LC	Ray-finned fishes	Perciformes	Sciaenidae	Sciaenops	GCA_014183145.1	Chromosome	684.634	41.2506	34462
Scleropages formosus	EN	Ray-finned fishes	Osteoglossiformes	Osteoglossidae	Scleropages	GCF_900964775.1	Chromosome	784.563	44.1613	72
Scomber colias	LC	Ray-finned fishes	Perciformes	Scombridae	Scomber	GCA_021039105.1	Scaffold	814.072	40.1	2028
Scophthalmus maximus	LC	Ray-finned fishes	Pleuronectiformes	Scophthalmidae	Scophthalmus	GCF_013347765.1	Chromosome	556.697	43.3824	127
Sebastes alutus	/	Ray-finned fishes	Scorpaeniformes	Sebastidae	Sebastes	GCA_916700825.1	Scaffold	793.688	40.8	60864
Sebastes atrovirens	/	Ray-finned fishes	Scorpaeniformes	Sebastidae	Sebastes	GCA_916700955.1	Scaffold	802.452	40.7	42583
Sebastes auriculatus	/	Ray-finned fishes	Scorpaeniformes	Sebastidae	Sebastes	GCA_916700975.1	Scaffold	794.793	40.9	44053
Sebastes aurora	/	Ray-finned fishes	Scorpaeniformes	Sebastidae	Sebastes	GCA_916700905.1	Scaffold	795.547	40.8	41684
Sebastes babcocki	/	Ray-finned fishes	Scorpaeniformes	Sebastidae	Sebastes	GCA_916700865.1	Scaffold	784.607	40.7	41621
Sebastes baramenuke	/	Ray-finned fishes	Scorpaeniformes	Sebastidae	Sebastes	GCA_916700835.1	Scaffold	809.143	40.7	51421
Sebastes borealis	/	Ray-finned fishes	Scorpaeniformes	Sebastidae	Sebastes	GCA_916700985.1	Scaffold	466.167	40.2	48043
Sebastes carnatus	/	Ray-finned fishes	Scorpaeniformes	Sebastidae	Sebastes	GCA_916700855.1	Scaffold	784.64	40.8	49734
Sebastes caurinus	/	Ray-finned fishes	Scorpaeniformes	Sebastidae	Sebastes	GCA_916700845.1	Scaffold	780.143	40.8	52396
Sebastes cheni	/	Ray-finned fishes	Scorpaeniformes	Sebastidae	Sebastes	GCA_916700745.1	Scaffold	781.405	40.7	30655
Sebastes chlorostictus	/	Ray-finned fishes	Scorpaeniformes	Sebastidae	Sebastes	GCA_916700915.1	Scaffold	805.127	40.8	39429
Sebastes ciliatus	/	Ray-finned fishes	Scorpaeniformes	Sebastidae	Sebastes	GCA_916700805.1	Scaffold	812.771	40.8	64374
Sebastes constellatus	/	Ray-finned fishes	Scorpaeniformes	Sebastidae	Sebastes	GCA_916700895.1	Scaffold	800.516	40.7	40444
Sebastes crameri	/	Ray-finned fishes	Scorpaeniformes	Sebastidae	Sebastes	GCA_916700755.1	Scaffold	801.89	40.8	37945
Sebastes dallii	/	Ray-finned fishes	Scorpaeniformes	Sebastidae	Sebastes	GCA_916700725.1	Scaffold	849.191	40.3	77234
Sebastes diaconus	/	Ray-finned fishes	Scorpaeniformes	Sebastidae	Sebastes	GCA_916700945.1	Scaffold	826.466	40.8	88363
Sebastes diploproa	/	Ray-finned fishes	Scorpaeniformes	Sebastidae	Sebastes	GCA_916700885.1	Scaffold	790.598	40.7	44860
Sebastes elongatus	/	Ray-finned fishes	Scorpaeniformes	Sebastidae	Sebastes	GCA_916700925.1	Scaffold	783.286	40.8	52628
Sebastes ensifer	/	Ray-finned fishes	Scorpaeniformes	Sebastidae	Sebastes	GCA_916700965.1	Scaffold	791.388	40.8	52002
Sebastes entomelas	/	Ray-finned fishes	Scorpaeniformes	Sebastidae	Sebastes	GCA_916700775.1	Scaffold	801.786	40.7	35359
Sebastes exsul	/	Ray-finned fishes	Scorpaeniformes	Sebastidae	Sebastes	GCA_916700705.1	Scaffold	789.915	40.7	45053
Sebastes fasciatus	EN	Ray-finned fishes	Scorpaeniformes	Sebastidae	Sebastes	GCA_916700765.1	Scaffold	796.284	40.8	44608
Sebastes flavidus	/	Ray-finned fishes	Scorpaeniformes	Sebastidae	Sebastes	GCA_916700785.1	Scaffold	803.706	40.7	41332
Sebastes glaucus	/	Ray-finned fishes	Scorpaeniformes	Sebastidae	Sebastes	GCA_916700795.1	Scaffold	781.173	40.8	57209
Sebastes goodei	/	Ray-finned fishes	Scorpaeniformes	Sebastidae	Sebastes	GCA_916700735.1	Scaffold	766.499	40.7	56716
Sebastes helvomaculatus	/	Ray-finned fishes	Scorpaeniformes	Sebastidae	Sebastes	GCA_916700695.1	Scaffold	800.919	40.8	48677
Sebastes hopkinsi	/	Ray-finned fishes	Scorpaeniformes	Sebastidae	Sebastes	GCA_916701215.1	Scaffold	845.328	40.7	83794
Sebastes hubbsi	/	Ray-finned fishes	Scorpaeniformes	Sebastidae	Sebastes	GCA_916701285.1	Scaffold	794.047	40.6	42685
Sebastes inermis	/	Ray-finned fishes	Scorpaeniformes	Sebastidae	Sebastes	GCA_916701085.1	Scaffold	778.669	40.7	30091
Sebastes iracundus	/	Ray-finned fishes	Scorpaeniformes	Sebastidae	Sebastes	GCA_916701015.1	Scaffold	813.246	40.8	62216
Sebastes itinus	/	Ray-finned fishes	Scorpaeniformes	Sebastidae	Sebastes	GCA_916701335.1	Scaffold	786.594	40.8	44214
Sebastes jordani	/	Ray-finned fishes	Scorpaeniformes	Sebastidae	Sebastes	GCA_916701295.1	Scaffold	782.434	40.7	41754
Sebastes joyneri	/	Ray-finned fishes	Scorpaeniformes	Sebastidae	Sebastes	GCA_916701105.1	Scaffold	780.42	40.7	31967
Sebastes kiyomatsui	/	Ray-finned fishes	Scorpaeniformes	Sebastidae	Sebastes	GCA_916701135.1	Scaffold	782.654	40.8	42917
Sebastes koreanus	DD	Ray-finned fishes	Scorpaeniformes	Sebastidae	Sebastes	GCA_916701025.1	Scaffold	782.186	40.8	61392
Sebastes levis	/	Ray-finned fishes	Scorpaeniformes	Sebastidae	Sebastes	GCA_916701195.1	Scaffold	779.713	40.8	35933
Sebastes maliger	/	Ray-finned fishes	Scorpaeniformes	Sebastidae	Sebastes	GCA_916701265.1	Scaffold	794.993	40.7	43921
Sebastes matsubarae	/	Ray-finned fishes	Scorpaeniformes	Sebastidae	Sebastes	GCA_916701035.1	Scaffold	809.14	40.8	53122
Sebastes melanops	/	Ray-finned fishes	Scorpaeniformes	Sebastidae	Sebastes	GCA_916701325.1	Scaffold	782.955	40.7	56282
Sebastes melanostomus	/	Ray-finned fishes	Scorpaeniformes	Sebastidae	Sebastes	GCA_916701165.1	Scaffold	791.18	40.7	39720
Sebastes mentella	LC	Ray-finned fishes	Scorpaeniformes	Sebastidae	Sebastes	GCA_916701205.1	Scaffold	793.932	40.8	45734
Sebastes miniatus	/	Ray-finned fishes	Scorpaeniformes	Sebastidae	Sebastes	GCA_916701275.1	Scaffold	850.744	40.7	568
Sebastes minor	/	Ray-finned fishes	Scorpaeniformes	Sebastidae	Sebastes	GCA_916701305.1	Scaffold	775.604	40.8	44526
Sebastes moseri	/	Ray-finned fishes	Scorpaeniformes	Sebastidae	Sebastes	GCA_916701315.1	Scaffold	792.942	40.7	35936
Sebastes mystinus	/	Ray-finned fishes	Scorpaeniformes	Sebastidae	Sebastes	GCA_916701245.1	Scaffold	798.474	40.7	40244
Sebastes nebulosus	/	Ray-finned fishes	Scorpaeniformes	Sebastidae	Sebastes	GCA_916701055.1	Scaffold	788.231	40.7	46438
Sebastes nigrocinctus	/	Ray-finned fishes	Scorpaeniformes	Sebastidae	Sebastes	GCA_000475235.3	Scaffold	746.045	40.8	15872
Sebastes nivosus	DD	Ray-finned fishes	Scorpaeniformes	Sebastidae	Sebastes	GCA_916701345.1	Scaffold	775.403	40.7	34026
Sebastes norvegicus	/	Ray-finned fishes	Scorpaeniformes	Sebastidae	Sebastes	GCA_900302655.1	Scaffold	717.741	0	75627
Sebastes nudus	/	Ray-finned fishes	Scorpaeniformes	Sebastidae	Sebastes	GCA_916701225.1	Scaffold	795.487	40.6	42245
Sebastes oblongus	/	Ray-finned fishes	Scorpaeniformes	Sebastidae	Sebastes	GCA_916701095.1	Scaffold	775.774	40.6	29733
Sebastes oculatus	LC	Ray-finned fishes	Scorpaeniformes	Sebastidae	Sebastes	GCA_916701125.1	Scaffold	797.882	40.7	38089
Sebastes pachycephalus	/	Ray-finned fishes	Scorpaeniformes	Sebastidae	Sebastes	GCA_916701075.1	Scaffold	791.064	40.6	40087
Sebastes paucispinis	CR	Ray-finned fishes	Scorpaeniformes	Sebastidae	Sebastes	GCA_916701045.1	Scaffold	773.41	40.7	38736
Sebastes pinniger	/	Ray-finned fishes	Scorpaeniformes	Sebastidae	Sebastes	GCA_916701255.1	Scaffold	790.081	40.7	29320
Sebastes polyspinis	/	Ray-finned fishes	Scorpaeniformes	Sebastidae	Sebastes	GCA_916701505.1	Scaffold	799.55	40.7	58469
Sebastes proriger	/	Ray-finned fishes	Scorpaeniformes	Sebastidae	Sebastes	GCA_916701495.1	Scaffold	777.084	40.8	48265
Sebastes rastrelliger	/	Ray-finned fishes	Scorpaeniformes	Sebastidae	Sebastes	GCA_916701435.1	Scaffold	788.811	40.7	31019
Sebastes reedi	/	Ray-finned fishes	Scorpaeniformes	Sebastidae	Sebastes	GCA_916701525.1	Scaffold	805.431	40.7	33831
Sebastes rosaceus	/	Ray-finned fishes	Scorpaeniformes	Sebastidae	Sebastes	GCA_916701555.1	Scaffold	959.586	40.7	881
Sebastes rosenblatti	/	Ray-finned fishes	Scorpaeniformes	Sebastidae	Sebastes	GCA_916701545.1	Scaffold	779.946	40.8	46985
Sebastes ruberrimus	/	Ray-finned fishes	Scorpaeniformes	Sebastidae	Sebastes	GCA_916701515.1	Scaffold	778.408	40.8	61647
Sebastes rubrivinctus	/	Ray-finned fishes	Scorpaeniformes	Sebastidae	Sebastes	GCA_916701605.1	Scaffold	787.309	40.7	31438
Sebastes saxicola	/	Ray-finned fishes	Scorpaeniformes	Sebastidae	Sebastes	GCA_916701375.1	Scaffold	791.449	40.7	39854
Sebastes schlegelii	/	Ray-finned fishes	Scorpaeniformes	Sebastidae	Sebastes	GCA_014673565.1	Chromosome	848.025	40.9412	1663
Sebastes scythropus	/	Ray-finned fishes	Scorpaeniformes	Sebastidae	Sebastes	GCA_916701475.1	Scaffold	774.9	40.7	34942
Sebastes semicinctus	/	Ray-finned fishes	Scorpaeniformes	Sebastidae	Sebastes	GCA_916701385.1	Scaffold	794.013	40.7	38335
Sebastes serriceps	/	Ray-finned fishes	Scorpaeniformes	Sebastidae	Sebastes	GCA_916701455.1	Scaffold	783.51	40.7	38660
Sebastes steindachneri	/	Ray-finned fishes	Scorpaeniformes	Sebastidae	Sebastes	GCA_916701425.1	Scaffold	781.034	41.1	77067
Sebastes taczanowskii	/	Ray-finned fishes	Scorpaeniformes	Sebastidae	Sebastes	GCA_916701585.1	Scaffold	784.925	40.7	57465
Sebastes thompsoni	/	Ray-finned fishes	Scorpaeniformes	Sebastidae	Sebastes	GCA_916701625.1	Scaffold	773.124	40.7	36115
Sebastes trivittatus	/	Ray-finned fishes	Scorpaeniformes	Sebastidae	Sebastes	GCA_916701465.1	Scaffold	786.426	40.7	50165
Sebastes umbrosus*	/	Ray-finned fishes	Scorpaeniformes	Sebastidae	Sebastes	GCF_015220745.1	Chromosome	800.904	40.7762	138
Sebastes variabilis	/	Ray-finned fishes	Scorpaeniformes	Sebastidae	Sebastes	GCA_916701445.1	Scaffold	818.206	40.7	54219
Sebastes variegatus	/	Ray-finned fishes	Scorpaeniformes	Sebastidae	Sebastes	GCA_916701405.1	Scaffold	789.441	40.8	65009
Sebastes vulpes	/	Ray-finned fishes	Scorpaeniformes	Sebastidae	Sebastes	GCA_916701615.1	Scaffold	523.558	41.7	48136
Sebastes wilsoni	/	Ray-finned fishes	Scorpaeniformes	Sebastidae	Sebastes	GCA_916701595.1	Scaffold	807.364	40.8	49185
Sebastes zacentrus	/	Ray-finned fishes	Scorpaeniformes	Sebastidae	Sebastes	GCA_916701415.1	Scaffold	801.745	40.9	58077
Sebastes zonatus	/	Ray-finned fishes	Scorpaeniformes	Sebastidae	Sebastes	GCA_916701635.1	Scaffold	763.583	41.1	88304
Sebastiscus albofasciatus	/	Ray-finned fishes	Scorpaeniformes	Sebastidae	Sebastiscus	GCA_916701655.1	Scaffold	787.253	40.7	54923
Sebastiscus tertius	/	Ray-finned fishes	Scorpaeniformes	Sebastidae	Sebastiscus	GCA_916701665.1	Scaffold	772.441	40.8	43426
Sebastolobus alascanus	EN	Ray-finned fishes	Scorpaeniformes	Sebastidae	Sebastolobus	GCA_916701645.1	Scaffold	858.865	40.5	74625
Sebastolobus altivelis	/	Ray-finned fishes	Scorpaeniformes	Sebastidae	Sebastolobus	GCA_916701675.1	Scaffold	851.925	40.7	73453
Selene dorsalis	LC	Ray-finned fishes	Perciformes	Carangidae	Selene	GCA_900303245.1	Scaffold	528.779	41.7	36113
Seriola aureovittata	LC	Ray-finned fishes	Perciformes	Carangidae	Seriola	GCA_021018895.1	Chromosome	647.095	40.7887	31
Seriola dumerili	LC	Ray-finned fishes	Perciformes	Carangidae	Seriola	GCF_002260705.1	Scaffold	677.686	40.9002	34656
Seriola lalandi	LC	Ray-finned fishes	Perciformes	Carangidae	Seriola	GCF_002814215.1	Scaffold	732.51	40.9002	99598
Seriola quinqueradiata	LC	Ray-finned fishes	Perciformes	Carangidae	Seriola	GCA_002217815.1	Scaffold	639.27	40.9	384
Seriola rivoliana	LC	Ray-finned fishes	Perciformes	Carangidae	Seriola	GCA_002994505.1	Scaffold	666.142	40.5002	1343
Serranochromis macrocephalus	LC	Ray-finned fishes	Perciformes	Cichlidae	Serranochromis	GCA_015106695.1	Scaffold	720.263	40.5	61443
Serranus cabrilla	LC	Ray-finned fishes	Perciformes	Serranidae	Serranus	GCA_903364295.1	Scaffold	630.579	38.8	3170
Silurus glanis	LC	Ray-finned fishes	Siluriformes	Siluridae	Silurus	GCA_014706435.1	Scaffold	793.359	44.9	25703
Silurus meridionalis	LC	Ray-finned fishes	Siluriformes	Siluridae	Silurus	GCF_014805685.1	Chromosome	742.596	38.7754	286
Simochromis diagramma	LC	Ray-finned fishes	Perciformes	Cichlidae	Simochromis	GCF_900408965.1	Scaffold	848.827	40.9	823
Siniperca chuatsi	LC	Ray-finned fishes	Perciformes	Percichthyidae	Siniperca	GCF_020085105.1	Chromosome	718.821	40.3474	65
Siniperca knerii	DD	Ray-finned fishes	Perciformes	Percichthyidae	Siniperca	GCA_011952075.1	Chromosome	723.564	40.4886	1844
Siniperca scherzeri	DD	Ray-finned fishes	Perciformes	Percichthyidae	Siniperca	GCA_011952095.1	Chromosome	736.163	40.6169	2817
Sinocyclocheilus anophthalmus	VU	Ray-finned fishes	Cypriniformes	Cyprinidae	Sinocyclocheilus	GCA_018155175.1	Scaffold	1913.93	38.5	12238
Sinocyclocheilus anshuiensis	/	Ray-finned fishes	Cypriniformes	Cyprinidae	Sinocyclocheilus	GCF_001515605.1	Scaffold	1632.72	38.0001	85682
Sinocyclocheilus grahami	CR	Ray-finned fishes	Cypriniformes	Cyprinidae	Sinocyclocheilus	GCF_001515645.1	Scaffold	1750.29	38.7	31277
Sinocyclocheilus maitianheensis	/	Ray-finned fishes	Cypriniformes	Cyprinidae	Sinocyclocheilus	GCA_018148995.1	Scaffold	1680.37	34.3	38550
Sinocyclocheilus rhinocerous	/	Ray-finned fishes	Cypriniformes	Cyprinidae	Sinocyclocheilus	GCF_001515625.1	Scaffold	1655.79	38.1	164173
Solea senegalensis*	DD	Ray-finned fishes	Pleuronectiformes	Soleidae	Solea	GCF_019176455.1	Chromosome	603.535	40.9142	1937
Spathodus erythrodon	LC	Ray-finned fishes	Perciformes	Cichlidae	Spathodus	GCA_015108895.1	Scaffold	693.558	40.3	61337
Spathodus marlieri	LC	Ray-finned fishes	Perciformes	Cichlidae	Spathodus	GCA_015110135.1	Scaffold	714.771	40.3	53605
Sphaeramia orbicularis*	/	Ray-finned fishes	Perciformes	Apogonidae	Sphaeramia	GCF_902148855.1	Chromosome	1342.66	37.9311	340
Spondyliosoma cantharus	LC	Ray-finned fishes	Perciformes	Sparidae	Spondyliosoma	GCA_900302685.1	Scaffold	680.472	0	47064
Steatocranus sp. 'ultraslender' AB-2019	/	Ray-finned fishes	Perciformes	Cichlidae	Steatocranus	GCA_015108535.1	Scaffold	712.551	40.3	72014
Stegastes partitus	LC	Ray-finned fishes	Perciformes	Pomacentridae	Stegastes	GCF_000690725.1	Scaffold	800.492	42.1	5818
Stomatepia pindu	CR	Ray-finned fishes	Perciformes	Cichlidae	Stomatepia	GCA_015708495.1	Scaffold	726.966	40.2	52657
Stomatorhinus ivindoensis	EN	Ray-finned fishes	Osteoglossiformes	Mormyridae	Stomatorhinus	GCA_019775895.1	Scaffold	713.085	41.9	529132
Stylephorus chordatus	LC	Ray-finned fishes	Lampriformes	Stylephoridae	Stylephorus	GCA_900312615.1	Scaffold	488.489	0	128468
Symphodus melops	LC	Ray-finned fishes	Perciformes	Labridae	Symphodus	GCA_002819105.1	Contig	614.569	41.6	5060
Synchiropus splendidus	LC	Ray-finned fishes	Perciformes	Callionymidae	Synchiropus	GCA_019776025.1	Scaffold	482.926	42.2	9210
Syngnathoides biaculeatus	LC	Ray-finned fishes	Syngnathiformes	Syngnathidae	Syngnathoides	GCA_019802595.1	Chromosome	636.519	42.9383	142
Syngnathus floridae	LC	Ray-finned fishes	Syngnathiformes	Syngnathidae	Syngnathus	GCA_010014945.1	Scaffold	367.728	43.7	138891
Syngnathus rostellatus	LC	Ray-finned fishes	Syngnathiformes	Syngnathidae	Syngnathus	GCA_901007895.1	Scaffold	283.186	43	11738
Syngnathus typhle	LC	Ray-finned fishes	Syngnathiformes	Syngnathidae	Syngnathus	GCA_901007915.1	Scaffold	314.581	40.3	914
Tachysurus fulvidraco	LC	Ray-finned fishes	Siluriformes	Bagridae	Tachysurus	GCF_003724035.1	Scaffold	713.811	39.6001	663
Takifugu bimaculatus	LC	Ray-finned fishes	Tetraodontiformes	Tetraodontidae	Takifugu	GCA_004026145.2	Chromosome	404.312	45.5602	1158
Takifugu flavidus	NT	Ray-finned fishes	Tetraodontiformes	Tetraodontidae	Takifugu	GCA_003711565.2	Chromosome	366.287	45.623	867
Tangachromis dhanisi	LC	Ray-finned fishes	Perciformes	Cichlidae	Tangachromis	GCA_015113095.1	Scaffold	714.222	40.4	59427
Tanganicodus irsacae	LC	Ray-finned fishes	Perciformes	Cichlidae	Tanganicodus	GCA_015110155.1	Scaffold	711.539	40.3	57984
Taurulus bubalis	LC	Ray-finned fishes	Scorpaeniformes	Cottidae	Taurulus	GCA_910589615.1	Chromosome	615.154	42.2158	27
Tautogolabrus adspersus*	LC	Ray-finned fishes	Perciformes	Labridae	Tautogolabrus	GCA_020745685.1	Chromosome	723.582	41.3626	64
Telmatochromis bifrenatus	LC	Ray-finned fishes	Perciformes	Cichlidae	Telmatochromis	GCA_015111975.1	Scaffold	693.883	40.5	69288
Telmatochromis brachygnathus	LC	Ray-finned fishes	Perciformes	Cichlidae	Telmatochromis	GCA_015107635.1	Scaffold	685.667	40.4	71963
Telmatochromis brichardi	/	Ray-finned fishes	Perciformes	Cichlidae	Telmatochromis	GCA_015108855.1	Scaffold	687.89	40.4	71251
Telmatochromis dhonti	LC	Ray-finned fishes	Perciformes	Cichlidae	Telmatochromis	GCA_015111745.1	Scaffold	682.595	40.4	77627
Telmatochromis sp. 'dhonti north' AB-2019	/	Ray-finned fishes	Perciformes	Cichlidae	Telmatochromis	GCA_015108915.1	Scaffold	708.855	40.5	67572
Telmatochromis sp. 'dhonti twiyu' AB-2019	/	Ray-finned fishes	Perciformes	Cichlidae	Telmatochromis	GCA_015112475.1	Scaffold	714.934	40.5	64790
Telmatochromis sp. 'longola' AB-2019	/	Ray-finned fishes	Perciformes	Cichlidae	Telmatochromis	GCA_015108675.1	Scaffold	713.504	40.5	60747
Telmatochromis sp. 'lufubu' AB-2019	/	Ray-finned fishes	Perciformes	Cichlidae	Telmatochromis	GCA_015102975.1	Scaffold	700.98	40.4	71849
Telmatochromis sp. 'shell' AB-2019	/	Ray-finned fishes	Perciformes	Cichlidae	Telmatochromis	GCA_015104875.1	Scaffold	683.865	40.4	70391
Telmatochromis temporalis	LC	Ray-finned fishes	Perciformes	Cichlidae	Telmatochromis	GCA_015102735.1	Scaffold	683.389	40.3	72516
Telmatochromis vittatus	LC	Ray-finned fishes	Perciformes	Cichlidae	Telmatochromis	GCA_015107575.1	Scaffold	692.465	40.4	68917
Tenualosa ilisha	LC	Ray-finned fishes	Clupeiformes	Clupeidae	Tenualosa	GCA_015244755.2	Contig	908.833	43.4	6910
Tetraodon nigroviridis	LC	Ray-finned fishes	Tetraodontiformes	Tetraodontidae	Dichotomyctere	GCA_000180735.1	Scaffold	342.403	46.6	25773
Thalassoma bifasciatum	LC	Ray-finned fishes	Perciformes	Labridae	Thalassoma	GCA_008086565.1	Scaffold	1095.91	38	379332
Thalassophryne amazonica*	/	Ray-finned fishes	Batrachoidiformes	Batrachoididae	Thalassophryne	GCF_902500255.1	Chromosome	2446.59	42.0237	464
Thaleichthys pacificus	LC	Ray-finned fishes	Osmeriformes	Osmeridae	Thaleichthys	GCA_017311245.1	Scaffold	416.132	46.1	324311
Thamnaconus septentrionalis	LC	Ray-finned fishes	Tetraodontiformes	Monacanthidae	Thamnaconus	GCA_009823395.1	Chromosome	474.31	45.6356	155
Thoracochromis brauschi	LC	Ray-finned fishes	Perciformes	Cichlidae	Thoracochromis	GCA_015106615.1	Scaffold	709.114	40.4	62130
Thunnus albacares*	LC	Ray-finned fishes	Perciformes	Scombridae	Thunnus	GCF_914725855.1	Chromosome	792.101	39.7252	68
Thunnus maccoyii*	EN	Ray-finned fishes	Perciformes	Scombridae	Thunnus	GCF_910596095.1	Chromosome	782.424	39.7315	58
Thunnus orientalis*	NT	Ray-finned fishes	Perciformes	Scombridae	Thunnus	GCA_021601225.1	Scaffold	826.835	39.7	948
Thunnus thynnus	LC	Ray-finned fishes	Perciformes	Scombridae	Thunnus	GCA_003231725.1	Scaffold	648.209	39.3	354425
Thymallus thymallus	LC	Ray-finned fishes	Salmoniformes	Salmonidae	Thymallus	GCA_004348285.1	Chromosome	1564.83	41.9651	3831
Tilapia brevimanus	LC	Ray-finned fishes	Perciformes	Cichlidae	Tilapia	GCA_015102415.1	Scaffold	746.799	40.6	56581
Tilapia sparmanii	/	Ray-finned fishes	Perciformes	Cichlidae	Tilapia	GCA_015108415.1	Scaffold	729.331	40.1	51706
Tor tambroides	DD	Ray-finned fishes	Cypriniformes	Cyprinidae	Tor	GCA_021397915.1	Scaffold	1235.14	36.5	44726
Toxotes chatareus	LC	Ray-finned fishes	Perciformes	Toxotidae	Toxotes	GCA_016801885.1	Chromosome	618.73	41.0955	1567
Toxotes jaculatrix	LC	Ray-finned fishes	Perciformes	Toxotidae	Toxotes	GCF_017976425.1	Chromosome	621.503	41.1132	96
Trachinotus ovatus	LC	Ray-finned fishes	Perciformes	Carangidae	Trachinotus	GCA_900607315.1	Scaffold	648.062	41.1	138
Trachurus trachurus*	VU	Ray-finned fishes	Perciformes	Carangidae	Trachurus	GCA_905171665.2	Chromosome	801.244	41.9451	153
Trachyrincus murrayi	/	Ray-finned fishes	Gadiformes	Macrouridae	Trachyrincus	GCA_900323305.1	Scaffold	452.417	0	40927
Trachyrincus scabrus	LC	Ray-finned fishes	Gadiformes	Macrouridae	Trachyrincus	GCA_900303215.1	Scaffold	369.862	0	80958
Trematocara caparti	LC	Ray-finned fishes	Perciformes	Cichlidae	Trematocara	GCA_015112415.1	Scaffold	553.073	40.5	170395
Trematocara macrostoma	LC	Ray-finned fishes	Perciformes	Cichlidae	Trematocara	GCA_015104355.1	Scaffold	705.805	40.2	97392
Trematocara marginatum	LC	Ray-finned fishes	Perciformes	Cichlidae	Trematocara	GCA_015104795.1	Scaffold	678.914	40.1	100501
Trematocara nigrifrons	LC	Ray-finned fishes	Perciformes	Cichlidae	Trematocara	GCA_015104335.1	Scaffold	701.135	40.2	109579
Trematocara stigmaticum	LC	Ray-finned fishes	Perciformes	Cichlidae	Trematocara	GCA_015107995.1	Scaffold	676.194	40	96657
Trematocara unimaculatum	LC	Ray-finned fishes	Perciformes	Cichlidae	Trematocara	GCA_015106295.1	Scaffold	705.42	40.2	94913
Trematocara variabile	LC	Ray-finned fishes	Perciformes	Cichlidae	Trematocara	GCA_015103455.1	Scaffold	597.796	40	133714
Trematocara zebra	DD	Ray-finned fishes	Perciformes	Cichlidae	Trematocara	GCA_015110815.1	Scaffold	662.98	40.1	107602
Trematochromis benthicola	/	Ray-finned fishes	Perciformes	Cichlidae	Trematochromis	GCA_015103355.1	Scaffold	703.007	40.3	57403
Trematomus bernacchii*	/	Ray-finned fishes	Perciformes	Nototheniidae	Trematomus	GCF_902827165.1	Scaffold	867.125	40.9	864
Trematomus loennbergii*	/	Ray-finned fishes	Perciformes	Nototheniidae	Trematomus	GCA_012861695.1	Scaffold	1210.52	41.1	3569
Triglachromis otostigma	LC	Ray-finned fishes	Perciformes	Cichlidae	Triglachromis	GCA_015107115.1	Scaffold	694.207	40.3	66640
Trinectes maculatus	LC	Ray-finned fishes	Pleuronectiformes	Achiridae	Trinectes	GCA_016785345.1	Scaffold	450.194	42.5	41274
Triplophysa dalaica	LC	Ray-finned fishes	Cypriniformes	Nemacheilidae	Triplophysa	GCA_015846415.1	Chromosome	607.924	38.7743	50
Triplophysa siluroides	/	Ray-finned fishes	Cypriniformes	Nemacheilidae	Triplophysa	GCA_006030095.1	Scaffold	583.428	39.5	1002
Trisopterus minutus	/	Ray-finned fishes	Gadiformes	Gadidae	Trisopterus	GCA_900302415.1	Scaffold	334.717	0	106116
Tropheus annectens	LC	Ray-finned fishes	Perciformes	Cichlidae	Tropheus	GCA_015106575.1	Scaffold	711.87	40.4	54797
Tropheus brichardi	LC	Ray-finned fishes	Perciformes	Cichlidae	Tropheus	GCA_015110215.1	Scaffold	694.006	40.3	58488
Tropheus duboisi	VU	Ray-finned fishes	Perciformes	Cichlidae	Tropheus	GCA_015109155.1	Scaffold	694.542	40.3	59451
Tropheus moorii	LC	Ray-finned fishes	Perciformes	Cichlidae	Tropheus	GCA_902810505.1	Scaffold	911.127	40.3	7662
Tropheus polli	/	Ray-finned fishes	Perciformes	Cichlidae	Tropheus	GCA_015111015.1	Scaffold	710.635	40.4	52701
Tropheus sp. 'black'	/	Ray-finned fishes	Perciformes	Cichlidae	Tropheus	GCA_015052705.1	Scaffold	712.499	40.4	54208
Tropheus sp. 'brichardi kipili' AB-2019	/	Ray-finned fishes	Perciformes	Cichlidae	Tropheus	GCA_015110695.1	Scaffold	694.495	40.4	61897
Tropheus sp. 'Kirschfleck'	/	Ray-finned fishes	Perciformes	Cichlidae	Tropheus	GCA_015111495.1	Scaffold	695.42	40.3	58373
Tropheus sp. 'lukuga' AB-2019	/	Ray-finned fishes	Perciformes	Cichlidae	Tropheus	GCA_015109315.1	Scaffold	708.482	40.4	51996
Tropheus sp. 'lunatus' AB-2019	/	Ray-finned fishes	Perciformes	Cichlidae	Tropheus	GCA_015109455.1	Scaffold	677.263	40.3	62265
Tropheus sp. 'mpimbwe' AB-2019	/	Ray-finned fishes	Perciformes	Cichlidae	Tropheus	GCA_015111195.1	Scaffold	691.453	40.4	63108
Tropheus sp. 'murago' AB-2019	/	Ray-finned fishes	Perciformes	Cichlidae	Tropheus	GCA_015113295.1	Scaffold	681.802	40.3	60721
Tropheus sp. 'red' AB-2019	/	Ray-finned fishes	Perciformes	Cichlidae	Tropheus	GCA_015105585.1	Scaffold	691.262	40.3	58180
Tylochromis polylepis	LC	Ray-finned fishes	Perciformes	Cichlidae	Tylochromis	GCA_015107715.1	Scaffold	744.282	40.3	65801
Typhlichthys subterraneus	NT	Ray-finned fishes	Percopsiformes	Amblyopsidae	Typhlichthys	GCA_900302405.1	Scaffold	555.56	41.6	84841
Umbra pygmaea	LC	Ray-finned fishes	Esociformes	Umbridae	Umbra	GCA_016801145.1	Scaffold	1950.26	40.4	1757159
Variabilichromis moorii	/	Ray-finned fishes	Perciformes	Cichlidae	Variabilichromis	GCA_015102225.1	Scaffold	716.054	40.4	63896
Verasper variegatus	VU	Ray-finned fishes	Pleuronectiformes	Pleuronectidae	Verasper	GCA_013332515.1	Chromosome	545.339	42.1097	57
Xenentodon cancila	LC	Ray-finned fishes	Beloniformes	Belonidae	Xenentodon	GCA_014839995.1	Chromosome	736.215	41.4775	410
Xenochromis hecqui	DD	Ray-finned fishes	Perciformes	Cichlidae	Xenochromis	GCA_015107655.1	Scaffold	706.075	40.3	54697
Xenotilapia bathyphilus	LC	Ray-finned fishes	Perciformes	Cichlidae	Xenotilapia	GCA_015104175.1	Scaffold	691.266	40.5	73265
Xenotilapia boulengeri	LC	Ray-finned fishes	Perciformes	Cichlidae	Xenotilapia	GCA_015105375.1	Scaffold	684.286	40.4	76516
Xenotilapia caudafasciata	LC	Ray-finned fishes	Perciformes	Cichlidae	Xenotilapia	GCA_015106215.1	Scaffold	686.449	40.5	68914
Xenotilapia flavipinnis	LC	Ray-finned fishes	Perciformes	Cichlidae	Xenotilapia	GCA_015105975.1	Scaffold	714.266	40.5	70402
Xenotilapia leptura	LC	Ray-finned fishes	Perciformes	Cichlidae	Xenotilapia	GCA_015105755.1	Scaffold	714.187	40.5	77717
Xenotilapia longispinis	LC	Ray-finned fishes	Perciformes	Cichlidae	Xenotilapia	GCA_015109775.1	Scaffold	715.411	40.5	68387
Xenotilapia nasus	DD	Ray-finned fishes	Perciformes	Cichlidae	Xenotilapia	GCA_015102635.1	Scaffold	701.096	40.5	68577
Xenotilapia nigrolabiata	LC	Ray-finned fishes	Perciformes	Cichlidae	Xenotilapia	GCA_015106095.1	Scaffold	707.02	40.5	68093
Xenotilapia ochrogenys	LC	Ray-finned fishes	Perciformes	Cichlidae	Xenotilapia	GCA_015106855.1	Scaffold	701.404	40.5	78807
Xenotilapia ornatipinnis	LC	Ray-finned fishes	Perciformes	Cichlidae	Xenotilapia	GCA_015110015.1	Scaffold	696.016	40.5	68484
Xenotilapia papilio	/	Ray-finned fishes	Perciformes	Cichlidae	Xenotilapia	GCA_015106585.1	Scaffold	711.027	40.5	72013
Xenotilapia rotundiventralis	/	Ray-finned fishes	Perciformes	Cichlidae	Xenotilapia	GCA_015105935.1	Scaffold	704.55	40.5	75846
Xenotilapia sima	LC	Ray-finned fishes	Perciformes	Cichlidae	Xenotilapia	GCA_015102085.1	Scaffold	695.916	40.4	73479
Xenotilapia singularis	/	Ray-finned fishes	Perciformes	Cichlidae	Xenotilapia	GCA_015104975.1	Scaffold	666.021	40.4	87823
Xenotilapia sp. 'kilesa' AB-2019	/	Ray-finned fishes	Perciformes	Cichlidae	Xenotilapia	GCA_015103635.1	Scaffold	710.886	40.6	72378
Xenotilapia sp. 'papilio sunflower'	/	Ray-finned fishes	Perciformes	Cichlidae	Xenotilapia	GCA_015103175.1	Scaffold	690.033	40.4	79436
Xenotilapia sp. 'spilopterus north' AB-2019	/	Ray-finned fishes	Perciformes	Cichlidae	Xenotilapia	GCA_015111115.1	Scaffold	689.436	40.5	82695
Xenotilapia spiloptera	DD	Ray-finned fishes	Perciformes	Cichlidae	Xenotilapia	GCA_015103795.1	Scaffold	695.907	40.5	77387
Xenotilapia tenuidentata	LC	Ray-finned fishes	Perciformes	Cichlidae	Xenotilapia	GCA_015118035.1	Scaffold	710.603	40.5	73694
Xiphias gladius	NT	Ray-finned fishes	Perciformes	Xiphiidae	Xiphias	GCF_016859285.1	Chromosome	691.78	40.7265	1482
Xiphophorus couchianus	EW	Ray-finned fishes	Cyprinodontiformes	Poeciliidae	Xiphophorus	GCF_001444195.1	Chromosome	688.542	39.0399	68
Zeus faber	DD	Ray-finned fishes	Zeiformes	Zeidae	Zeus	GCA_900323335.1	Scaffold	610.433	0	135758
Ambystoma mexicanum	CR	Amphibians	Caudata	Ambystomatidae	Ambystoma	GCA_002915635.3	Chromosome	28206.9	46.0108	27157
Bombina variegata	LC	Amphibians	Anura	Bombinatoridae	Bombina	GCA_905336975.1	Scaffold	4679.11	37.4	4065339
Oophaga pumilio	LC	Amphibians	Anura	Dendrobatidae	Oophaga	GCA_009801035.1	Scaffold	3493.38	26.9	125383
Ranitomeya imitator	LC	Amphibians	Anura	Dendrobatidae	Ranitomeya	GCA_905332335.1	Scaffold	6792.55	43.1	73158
Nanorana parkeri	LC	Amphibians	Anura	Dicroglossidae	Nanorana	GCF_000935625.1	Scaffold	2053.87	42.7	25188
Eleutherodactylus coqui	LC	Amphibians	Anura	Eleutherodactylidae	Eleutherodactylus	GCA_019857665.1	Chromosome	2789.35	43.7743	105233
Engystomops pustulosus	LC	Amphibians	Anura	Leptodactylidae	Engystomops	GCA_019512145.1	Chromosome	2555.52	41.9688	108304
Limnodynastes dumerilii	LC	Amphibians	Anura	Limnodynastidae	Limnodynastes	GCA_011038615.1	Scaffold	2378.68	36.8	520896
Platyplectrum ornatum	LC	Amphibians	Anura	Limnodynastidae	Platyplectrum	GCA_016617825.1	Scaffold	1065.31	29.3	148035
Leptobrachium ailaonicum*	NT	Amphibians	Anura	Megophryidae	Leptobrachium	GCA_018994145.1	Chromosome	3535.8	43.6691	5370
Hymenochirus boettgeri	LC	Amphibians	Anura	Pipidae	Hymenochirus	GCA_019447015.1	Chromosome	3210.87	39.4923	25835
Pipa carvalhoi	LC	Amphibians	Anura	Pipidae	Pipa	GCA_021901965.1	Contig	1192.12	38.2	830118
Pipa parva	LC	Amphibians	Anura	Pipidae	Pipa	GCA_019650415.1	Scaffold	1370.89	37.5	283592
Xenopus laevis*	LC	Amphibians	Anura	Pipidae	Xenopus	GCF_017654675.1	Chromosome	2742.47	39.3485	55
Xenopus tropicalis*	LC	Amphibians	Anura	Pipidae	Xenopus	GCF_000004195.4	Chromosome	1451.3	40.7533	167
Pyxicephalus adspersus	LC	Amphibians	Anura	Pyxicephalidae	Pyxicephalus	GCA_004786255.1	Chromosome	1563.37	39.2274	5411
Glandirana rugosa	LC	Amphibians	Anura	Ranidae	Glandirana	GCA_018402905.1	Scaffold	7628.4	39.4	561726
Lithobates catesbeianus	LC	Amphibians	Anura	Ranidae	Lithobates	GCA_002284835.2	Scaffold	6250.35	43.6998	1544635
Scaphiopus couchii	LC	Amphibians	Anura	Scaphiopodidae	Scaphiopus	GCA_009364435.1	Scaffold	484.149	40.4	1378905
Scaphiopus holbrookii	LC	Amphibians	Anura	Scaphiopodidae	Scaphiopus	GCA_009364455.1	Scaffold	710.85	40.1	1509266
Spea bombifrons	LC	Amphibians	Anura	Scaphiopodidae	Spea	GCA_009364475.1	Scaffold	765.305	41.6	1629896
Spea multiplicata	LC	Amphibians	Anura	Scaphiopodidae	Spea	GCA_009364415.1	Scaffold	1075.97	39.9	49736
Acanthisitta chloris	LC	Birds	Passeriformes	Acanthisittidae	Acanthisitta	GCF_000695815.1	Scaffold	1035.88	41.6	53875
Accipiter nisus	LC	Birds	Accipitriformes	Accipitridae	Accipiter	GCA_004320145.1	Scaffold	1190.65	41.8	44975
Acridotheres javanicus	VU	Birds	Passeriformes	Sturnidae	Acridotheres	GCA_002849675.1	Scaffold	1051.58	39.9	4312
Aegithalos caudatus	LC	Birds	Passeriformes	Aegithalidae	Aegithalos	GCA_013389925.1	Scaffold	1013.85	40.8	51963
Aegotheles bennettii	LC	Birds	Apodiformes	Aegothelidae	Aegotheles	GCA_013398125.1	Scaffold	1089.12	41.1	25868
Agapornis roseicollis	LC	Birds	Psittaciformes	Psittacidae	Agapornis	GCA_002631895.1	Scaffold	1121.79	41	52900
Agelaius phoeniceus*	LC	Birds	Passeriformes	Icteridae	Agelaius	GCA_020745825.1	Chromosome	1188.53	43.1578	440
Agelaius tricolor	EN	Birds	Passeriformes	Icteridae	Agelaius	GCA_017165875.1	Scaffold	1075.09	42.1	70522
Alauda arvensis	LC	Birds	Passeriformes	Alaudidae	Alauda	GCA_902810485.1	Scaffold	1028.66	40.9	5714
Alaudala cheleensis	/	Birds	Passeriformes	Alaudidae	Calandrella	GCA_013398995.1	Scaffold	1069.22	41.5	65586
Aleadryas rufinucha	LC	Birds	Passeriformes	Oreoicidae	Aleadryas	GCA_013397815.1	Scaffold	1050.11	41.8	33566
Alectoris rufa	NT	Birds	Galliformes	Phasianidae	Alectoris	GCA_019345075.1	Scaffold	1027.48	40.2	10598
Alectura lathami	LC	Birds	Galliformes	Megapodiidae	Alectura	GCA_013399715.1	Scaffold	1043.22	41.5	37168
Alopecoenas beccarii	LC	Birds	Columbiformes	Columbidae	Pampusana	GCA_013399365.1	Scaffold	1115.61	41.7	72610
Amazona aestiva	NT	Birds	Psittaciformes	Psittacidae	Amazona	GCA_017639355.1	Chromosome	1130.39	42.2228	1498
Amazona collaria	VU	Birds	Psittaciformes	Psittacidae	Amazona	GCA_003947215.1	Scaffold	1258.72	0	10638
Amazona guildingii	VU	Birds	Psittaciformes	Psittacidae	Amazona	GCA_013399615.1	Scaffold	1133.57	41.4	29878
Amazona vittata	CR	Birds	Psittaciformes	Psittacidae	Amazona	GCA_000332375.2	Scaffold	1446.65	31.1	62712
Amblyornis subalaris	LC	Birds	Passeriformes	Ptilonorhynchidae	Amblyornis	GCA_018881555.1	Scaffold	1108.38	41.6	2426
Ammodramus savannarum	LC	Birds	Passeriformes	Emberizidae	Ammodramus	GCA_020466415.1	Scaffold	906.668	41.5	12343
Anas platyrhynchos	LC	Birds	Anseriformes	Anatidae	Anas	GCF_015476345.1	Chromosome	1188.53	42.2855	756
Anas zonorhyncha	LC	Birds	Anseriformes	Anatidae	Anas	GCA_002224875.1	Scaffold	1310.8	37.7	20089
Anhinga anhinga	LC	Birds	Suliformes	Anhingidae	Anhinga	GCA_013396435.1	Scaffold	1183.19	40.9	10030
Anhinga rufa	LC	Birds	Suliformes	Anhingidae	Anhinga	GCA_013400875.1	Scaffold	1014.09	39.3	249520
Anodorhynchus hyacinthinus	VU	Birds	Psittaciformes	Psittacidae	Anodorhynchus	GCA_009936445.1	Scaffold	1119.46	41.6	73334
Anomalopteryx didiformis	/	Birds	Dinornithiformes	Emeidae	Anomalopteryx	GCA_006937325.1	Scaffold	1190.76	32	1909
Anser brachyrhynchus	LC	Birds	Anseriformes	Anatidae	Anser	GCA_002592135.1	Scaffold	1116.99	41.1	2723
Anser cygnoides	VU	Birds	Anseriformes	Anatidae	Anser	GCF_000971095.1	Scaffold	1119.15	41.5001	7593
Anser indicus	LC	Birds	Anseriformes	Anatidae	Anser	GCA_006229135.1	Scaffold	1143.09	40.8	10527
Anseranas semipalmata	LC	Birds	Anseriformes	Anseranatidae	Anseranas	GCA_013399115.1	Scaffold	1131.43	41.2	11789
Anthochaera phrygia	CR	Birds	Passeriformes	Meliphagidae	Xanthomyza	GCA_009430485.1	Scaffold	815.188	34.9	265121
Anthoscopus minutus	LC	Birds	Passeriformes	Remizidae	Anthoscopus	GCA_013399455.1	Scaffold	978.849	41.4	97620
Antigone vipio	VU	Birds	Gruiformes	Gruidae	Grus	GCA_012488435.1	Scaffold	1181.56	42	51019
Antrostomus carolinensis	NT	Birds	Caprimulgiformes	Caprimulgidae	Antrostomus	GCF_000700745.1	Scaffold	1119.68	40.8	70122
Apaloderma vittatum	LC	Birds	Trogoniformes	Trogonidae	Apaloderma	GCF_000703405.1	Scaffold	1070.84	41.4	54728
Aphelocoma coerulescens	VU	Birds	Passeriformes	Corvidae	Aphelocoma	GCA_013398375.1	Scaffold	1060.86	41.3	1701
Aptenodytes forsteri	NT	Birds	Sphenisciformes	Spheniscidae	Aptenodytes	GCF_000699145.1	Scaffold	1254.35	42	10672
Aptenodytes patagonicus	LC	Birds	Sphenisciformes	Spheniscidae	Aptenodytes	GCA_010087175.1	Scaffold	1252.29	41	15968
Apteryx haastii	VU	Birds	Apterygiformes	Apterygidae	Apteryx	GCA_003342985.1	Scaffold	1221.44	40.8	4183
Apteryx mantelli*	VU	Birds	Apterygiformes	Apterygidae	Apteryx	GCF_001039765.1	Contig	1523.97	42.5	24720
Apteryx owenii	NT	Birds	Apterygiformes	Apterygidae	Apteryx	GCA_003342965.1	Scaffold	1231.28	40.9	5096
Apteryx rowi	VU	Birds	Apterygiformes	Apterygidae	Apteryx	GCF_003343035.1	Scaffold	1228.9	41.6	4120
Apus apus*	LC	Birds	Apodiformes	Apodidae	Apus	GCA_020740795.1	Chromosome	1100.36	41.973	109
Aquila chrysaetos*	LC	Birds	Accipitriformes	Accipitridae	Aquila	GCF_900496995.4	Chromosome	1233.7	42.2031	144
Ara ararauna	LC	Birds	Psittaciformes	Psittacidae	Ara	GCA_010014805.1	Scaffold	1128.18	41.9	70001
Ara chloropterus	LC	Birds	Psittaciformes	Psittacidae	Ara	GCA_010014725.1	Scaffold	1117.85	43.8	330027
Ara glaucogularis	CR	Birds	Psittaciformes	Psittacidae	Ara	GCA_013433245.1	Scaffold	1139.7	41.8	56
Ara macao	LC	Birds	Psittaciformes	Psittacidae	Ara	GCA_000400695.1	Scaffold	1204.7	42.5001	192790
Ara militaris	VU	Birds	Psittaciformes	Psittacidae	Ara	GCA_010015965.1	Scaffold	1177.23	42.6	463224
Ara rubrogenys*	CR	Birds	Psittaciformes	Psittacidae	Ara	GCA_917880015.2	Scaffold	1161.92	42.2	221
Aramus guarauna	LC	Birds	Gruiformes	Aramidae	Aramus	GCA_013400195.1	Scaffold	1170.51	41.4	18527
Aratinga solstitialis	EN	Birds	Psittaciformes	Psittacidae	Aratinga	GCA_902168055.1	Scaffold	1169.45	40.7	1570
Aratinga weddellii	LC	Birds	Psittaciformes	Psittacidae	Aratinga	GCA_009867205.1	Scaffold	1114.05	41.9	65557
Ardeotis arabs	NT	Birds	Otidiformes	Otididae	Ardeotis	GCA_011801015.1	Scaffold	1297.6	42	148690
Ardeotis kori	NT	Birds	Otidiformes	Otididae	Ardeotis	GCA_013396375.1	Scaffold	1150.49	40.3	9399
Arenaria interpres	LC	Birds	Charadriiformes	Scolopacidae	Arenaria	GCA_013399435.1	Scaffold	1124.62	41.8	46803
Asarcornis scutulata	EN	Birds	Anseriformes	Anatidae	Asarcornis	GCA_013398475.1	Scaffold	1117.98	40.9	9138
Athene cunicularia	LC	Birds	Strigiformes	Strigidae	Athene	GCF_003259725.1	Scaffold	1157.07	41	445
Atlantisia rogersi	VU	Birds	Gruiformes	Rallidae	Atlantisia	GCA_013401215.1	Scaffold	1168.39	43.3	159311
Atrichornis clamosus	EN	Birds	Passeriformes	Atrichornithidae	Atrichornis	GCA_013400975.1	Scaffold	1047.5	42.1	31606
Balaeniceps rex	VU	Birds	Pelecaniformes	Balaenicipitidae	Balaeniceps	GCA_013401315.1	Scaffold	1181.93	38.5	121603
Balearica regulorum	EN	Birds	Gruiformes	Gruidae	Balearica	GCF_000709895.1	Scaffold	1127.62	41.2001	53491
Bambusicola thoracicus	LC	Birds	Galliformes	Phasianidae	Bambusicola	GCA_002909625.1	Scaffold	1032.3	0	163748
Baryphthengus martii	LC	Birds	Coraciiformes	Momotidae	Baryphthengus	GCA_013396935.1	Scaffold	1100.88	41.7	37658
Bombycilla garrulus	LC	Birds	Passeriformes	Bombycillidae	Bombycilla	GCA_013400315.1	Scaffold	1032.12	41.3	32196
Brachypodius atriceps	LC	Birds	Passeriformes	Pycnonotidae	Pycnonotus	GCA_013398615.1	Scaffold	906.727	41.6	3820
Brachypteracias leptosomus	VU	Birds	Coraciiformes	Brachypteraciidae	Brachypteracias	GCA_013401335.1	Scaffold	1125.91	39.4	70974
Branta canadensis	LC	Birds	Anseriformes	Anatidae	Branta	GCA_006130075.1	Scaffold	1153.39	42.2	14961
Bubo blakistoni	EN	Birds	Strigiformes	Strigidae	Bubo	GCA_004320225.1	Scaffold	1193.86	41.7	46772
Bubo bubo	LC	Birds	Strigiformes	Strigidae	Bubo	GCA_010303855.1	Scaffold	1258.07	41.6	35666
Bubo scandiacus	VU	Birds	Strigiformes	Strigidae	Bubo	GCA_017315185.1	Scaffold	1251.9	42	10369
Bucco capensis	LC	Birds	Piciformes	Bucconidae	Bucco	GCA_013396975.1	Scaffold	988.12	41.8	41629
Buceros rhinoceros	VU	Birds	Bucerotiformes	Bucerotidae	Buceros	GCF_000710305.1	Scaffold	1065.78	42.6	62257
Bucorvus abyssinicus*	VU	Birds	Bucerotiformes	Bucorvidae	Bucorvus	GCA_009769605.1	Chromosome	1132.6	43.3436	112
Buphagus erythrorhynchus	/	Birds	Passeriformes	Buphagidae	Buphagus	GCA_013400855.1	Scaffold	1040.19	37.7	267835
Burhinus bistriatus	LC	Birds	Charadriiformes	Burhinidae	Burhinus	GCA_013397275.1	Scaffold	1208.59	41.4	22572
Burhinus oedicnemus	LC	Birds	Charadriiformes	Burhinidae	Burhinus	GCA_008921705.1	Scaffold	1228.11	40.8	9229
Buteo japonicus*	LC	Birds	Accipitriformes	Accipitridae	Buteo	GCA_010312235.1	Scaffold	1259.72	41.8	29199
Butorides virescens	/	Birds	Pelecaniformes	Ardeidae	Butorides	GCA_017310255.1	Contig	1194.62	43.1	29147
Cairina moschata	LC	Birds	Anseriformes	Anatidae	Cairina	GCA_018104995.1	Chromosome	1118.56	41.6609	4613
Calcarius ornatus	VU	Birds	Passeriformes	Calcariidae	Calcarius	GCA_013397715.1	Scaffold	1056.3	40.3	10673
Calidris pugnax	LC	Birds	Charadriiformes	Scolopacidae	Philomachus	GCF_001431845.1	Scaffold	1229.09	42.7	3753
Calidris pygmaea	CR	Birds	Charadriiformes	Scolopacidae	Calidris	GCA_003697955.1	Scaffold	1178.37	44.2	29819
Callaeas wilsoni	NT	Birds	Passeriformes	Callaeatidae	Callaeas	GCA_013398955.1	Scaffold	1047.53	42.4	40841
Callipepla squamata	LC	Birds	Galliformes	Odontophoridae	Callipepla	GCA_002218305.1	Scaffold	1045.28	40.6	34302
Caloenas nicobarica	NT	Birds	Columbiformes	Columbidae	Caloenas	GCA_013398195.1	Scaffold	1025.55	41.6	3685
Calonectris borealis	LC	Birds	Procellariiformes	Procellariidae	Calonectris	GCA_013401115.1	Scaffold	1166.07	42	77859
Calyptomena viridis	NT	Birds	Passeriformes	Eurylaimidae	Calyptomena	GCA_013390005.1	Scaffold	1056.83	40.1	69385
Camarhynchus parvulus*	LC	Birds	Passeriformes	Thraupidae	Camarhynchus	GCF_901933205.1	Chromosome	1051.61	42.3825	1345
Campylorhamphus procurvoides	LC	Birds	Passeriformes	Furnariidae	Campylorhamphus	GCA_013396655.1	Scaffold	1047.5	41.4	16876
Cardinalis cardinalis	LC	Birds	Passeriformes	Cardinalidae	Cardinalis	GCA_014549065.1	Scaffold	1044.72	41	4762
Cariama cristata	LC	Birds	Cariamiformes	Cariamidae	Cariama	GCF_000690535.1	Scaffold	1132.25	41.2	53474
Casuarius casuarius	LC	Birds	Casuariiformes	Casuariidae	Casuarius	GCA_003342895.1	Scaffold	1209	41.4	3184
Cathartes aura	LC	Birds	Accipitriformes	Cathartidae	Cathartes	GCA_000699945.1	Scaffold	1152.57	41.1	104141
Catharus bicknelli	VU	Birds	Passeriformes	Turdidae	Catharus	GCA_021437205.1	Scaffold	1054.51	39.1	10269
Catharus fuscescens	LC	Birds	Passeriformes	Turdidae	Catharus	GCA_013398975.1	Scaffold	1041.8	41.3	65695
Catharus minimus	LC	Birds	Passeriformes	Turdidae	Catharus	GCA_021437185.1	Scaffold	1050.37	39.3	11101
Centrocercus minimus	EN	Birds	Galliformes	Phasianidae	Centrocercus	GCA_005890655.1	Scaffold	1000.04	41.5	985
Centrocercus urophasianus	NT	Birds	Galliformes	Phasianidae	Centrocercus	GCF_019232065.1	Scaffold	1010.66	41.5	1502
Centropus bengalensis	LC	Birds	Cuculiformes	Cuculidae	Centropus	GCA_013400815.1	Scaffold	1015.64	41.1	9447
Centropus unirufus	NT	Birds	Cuculiformes	Cuculidae	Centropus	GCA_013397695.1	Scaffold	1048.84	41.3	4902
Cephalopterus ornatus	LC	Birds	Passeriformes	Cotingidae	Cephalopterus	GCA_013396775.1	Scaffold	1061.56	41.4	26262
Cepphus grylle	LC	Birds	Charadriiformes	Alcidae	Cepphus	GCA_013401065.1	Scaffold	1197.65	41.7	60011
Cercotrichas coryphoeus	/	Birds	Passeriformes	Muscicapidae	Erythropygia	GCA_013398595.1	Scaffold	1029.85	39.7	6008
Certhia americana*	LC	Birds	Passeriformes	Certhiidae	Certhia	GCA_018697195.1	Chromosome	1113.36	41.1562	8309
Certhia brachydactyla	LC	Birds	Passeriformes	Certhiidae	Certhia	GCA_013400355.1	Scaffold	1028.79	40.9	13655
Certhia familiaris	LC	Birds	Passeriformes	Certhiidae	Certhia	GCA_013398575.1	Scaffold	1066.43	39.4	30287
Cettia cetti	LC	Birds	Passeriformes	Cettiidae	Cettia	GCA_013401135.1	Scaffold	1051.75	42	98333
Ceuthmochares aereus	LC	Birds	Cuculiformes	Cuculidae	Ceuthmochares	GCA_013398935.1	Scaffold	1120.25	38	29877
Ceyx cyanopectus	LC	Birds	Coraciiformes	Alcedinidae	Alcedo	GCA_013401355.1	Scaffold	1119.29	39.1	381577
Chaetops frenatus	NT	Birds	Passeriformes	Chaetopidae	Chaetops	GCA_013400775.1	Scaffold	1065.44	40.1	64684
Chaetorhynchus papuensis	LC	Birds	Passeriformes	Dicruridae	Chaetorhynchus	GCA_013396525.1	Scaffold	1045.12	42.1	7933
Chaetura pelagica	VU	Birds	Apodiformes	Apodidae	Chaetura	GCF_000747805.1	Scaffold	1119.19	41.6	19072
Charadrius alexandrinus	LC	Birds	Charadriiformes	Charadriidae	Charadrius	GCA_008711295.1	Scaffold	1231.94	41.3	17135
Charadrius vociferus	LC	Birds	Charadriiformes	Charadriidae	Charadrius	GCF_000708025.1	Scaffold	1219.86	42	15167
Chauna torquata	LC	Birds	Anseriformes	Anhimidae	Chauna	GCA_013399475.1	Scaffold	1162.6	40.5	33560
Chionis minor	LC	Birds	Charadriiformes	Chionidae	Chionis	GCA_013398295.1	Scaffold	1174	42.3	17903
Chiroxiphia lanceolata*	LC	Birds	Passeriformes	Pipridae	Chiroxiphia	GCF_009829145.1	Chromosome	1089.63	41.9876	93
Chlamydotis macqueenii	VU	Birds	Otidiformes	Otididae	Chlamydotis	GCF_000695195.1	Scaffold	1086.57	41.1	59693
Chlamydotis undulata	VU	Birds	Otidiformes	Otididae	Chlamydotis	GCA_003400225.2	Scaffold	1167.17	41.2	9902
Chloebia gouldiae	LC	Birds	Passeriformes	Estrildidae	Erythrura	GCA_003676055.1	Scaffold	1070.79	41	18372
Chloroceryle aenea	LC	Birds	Coraciiformes	Alcedinidae	Chloroceryle	GCA_013399075.1	Scaffold	1062.13	40.5	23709
Chlorodrepanis virens	LC	Birds	Passeriformes	Fringillidae	Chlorodrepanis	GCA_003286495.1	Scaffold	1086.51	40.1	19546
Chloropsis cyanopogon	NT	Birds	Passeriformes	Chloropseidae	Chloropsis	GCA_013400585.1	Scaffold	985.402	40.9	91329
Chloropsis hardwickii	LC	Birds	Passeriformes	Chloropseidae	Chloropsis	GCA_013390065.1	Scaffold	1054.35	40.8	12629
Chordeiles acutipennis	LC	Birds	Caprimulgiformes	Caprimulgidae	Chordeiles	GCA_013399635.1	Scaffold	1172.52	40.1	9595
Chroicocephalus maculipennis	/	Birds	Charadriiformes	Laridae	Chroicocephalus	GCA_013397655.1	Scaffold	1151.14	41.7	11603
Chrysolophus pictus	LC	Birds	Galliformes	Phasianidae	Chrysolophus	GCA_003413605.1	Scaffold	1023.99	41	14294
Chunga burmeisteri	LC	Birds	Cariamiformes	Cariamidae	Chunga	GCA_013396505.1	Scaffold	1168.69	41.3	3579
Ciccaba nigrolineata	LC	Birds	Strigiformes	Strigidae	Strix	GCA_013396715.1	Scaffold	1188.09	40.6	30009
Cicinnurus regius	LC	Birds	Passeriformes	Paradisaeidae	Cicinnurus	GCA_003713305.1	Scaffold	1059.54	41.8	4390
Ciconia boyciana	EN	Birds	Ciconiiformes	Ciconiidae	Ciconia	GCA_002002965.1	Scaffold	1364.95	42.1	505419
Ciconia maguari	LC	Birds	Ciconiiformes	Ciconiidae	Ciconia	GCA_017639555.1	Chromosome	1239.44	42.0189	153
Cinclus mexicanus	LC	Birds	Passeriformes	Cinclidae	Cinclus	GCA_013399935.1	Scaffold	997	41	62831
Circaetus pectoralis	LC	Birds	Accipitriformes	Accipitridae	Circaetus	GCA_013399555.1	Scaffold	1183.44	41	4190
Cisticola juncidis	LC	Birds	Passeriformes	Cisticolidae	Cisticola	GCA_013400215.1	Scaffold	1016.62	41.3	20420
Climacteris rufus	LC	Birds	Passeriformes	Climacteridae	Climacteris	GCA_013398175.1	Scaffold	1058.97	41.5	15302
Cnemophilus loriae	LC	Birds	Passeriformes	Cnemophilidae	Cnemophilus	GCA_013397755.1	Scaffold	1043.49	41.9	17495
Cochlearius cochlearius	LC	Birds	Pelecaniformes	Ardeidae	Cochlearius	GCA_013396365.1	Scaffold	1173.74	42.3	3770
Colinus virginianus	NT	Birds	Galliformes	Odontophoridae	Colinus	GCA_008692595.2	Scaffold	948.541	45.2	6035
Colius striatus	LC	Birds	Coliiformes	Coliidae	Colius	GCF_000690715.1	Scaffold	1075.93	40.9	70188
Coloeus monedula	/	Birds	Passeriformes	Corvidae	Coloeus	GCA_013407035.1	Chromosome	1035.86	42.1537	41
Columba janthina	NT	Birds	Columbiformes	Columbidae	Columba	GCA_014362705.1	Scaffold	1083.63	41.6	15508
Columba livia	LC	Birds	Columbiformes	Columbidae	Columba	GCF_000337935.1	Scaffold	1107.99	41.6001	14923
Columbina picui	LC	Birds	Columbiformes	Columbidae	Columbina	GCA_013397635.1	Scaffold	1097.92	38.3	13415
Copsychus sechellarum	EN	Birds	Passeriformes	Muscicapidae	Copsychus	GCA_013398635.1	Scaffold	1052.09	40	4021
Corapipo altera	/	Birds	Passeriformes	Pipridae	Corapipo	GCF_003945725.1	Scaffold	1095.75	41.9	9068
Corvus brachyrhynchos	LC	Birds	Passeriformes	Corvidae	Corvus	GCF_000691975.1	Scaffold	1091.31	42	10547
Corvus cornix	/	Birds	Passeriformes	Corvidae	Corvus	GCF_000738735.5	Chromosome	1030.88	42.1179	47
Corvus hawaiiensis	EW	Birds	Passeriformes	Corvidae	Corvus	GCA_020740725.1	Chromosome	1151.59	43.2545	187
Corvus kubaryi	CR	Birds	Passeriformes	Corvidae	Corvus	GCF_017639235.1	Scaffold	1057.48	42.2	1443
Corvus macrorhynchos	LC	Birds	Passeriformes	Corvidae	Corvus	GCA_014363025.1	Scaffold	1018.44	41.9	16523
Corythaeola cristata	LC	Birds	Musophagiformes	Musophagidae	Corythaeola	GCA_013396815.1	Scaffold	1091.06	38.1	36534
Corythaixoides concolor	LC	Birds	Musophagiformes	Musophagidae	Corythaixoides	GCA_013399495.1	Scaffold	1187.73	40.9	6661
Coturnix japonica	NT	Birds	Galliformes	Phasianidae	Coturnix	GCF_001577835.2	Chromosome	927.657	41.3681	2531
Crossoptilon mantchuricum	VU	Birds	Galliformes	Phasianidae	Crossoptilon	GCA_019593555.1	Scaffold	1013.44	40.5	2408
Crotophaga sulcirostris	LC	Birds	Cuculiformes	Cuculidae	Crotophaga	GCA_013397455.1	Scaffold	1077.96	40.5	4080
Crypturellus cinnamomeus	LC	Birds	Tinamiformes	Tinamidae	Crypturellus	GCA_003342915.1	Scaffold	1122.05	41.7	8086
Crypturellus soui	LC	Birds	Tinamiformes	Tinamidae	Crypturellus	GCA_013389845.1	Scaffold	1043.36	41.2	75803
Crypturellus undulatus	LC	Birds	Tinamiformes	Tinamidae	Crypturellus	GCA_013389825.1	Scaffold	1021.42	41.8	84860
Cuculus canorus	LC	Birds	Cuculiformes	Cuculidae	Cuculus	GCF_000709325.1	Scaffold	1153.89	41.7	14930
Cyanistes caeruleus	LC	Birds	Passeriformes	Paridae	Cyanistes	GCF_002901205.1	Scaffold	1186.98	41.8	29297
Cyanoderma ruficeps	LC	Birds	Passeriformes	Timaliidae	Stachyridopsis	GCA_008694505.1	Scaffold	1041.45	41.8	7756
Cygnus atratus	LC	Birds	Anseriformes	Anatidae	Cygnus	GCF_013377495.1	Contig	1122.28	41.9001	396
Cygnus buccinator	LC	Birds	Anseriformes	Anatidae	Cygnus	GCA_019232035.1	Scaffold	1183.61	38.7	3206
Cygnus cygnus	LC	Birds	Anseriformes	Anatidae	Cygnus	GCA_014362685.1	Scaffold	1052.38	41.1	25888
Cygnus olor*	LC	Birds	Anseriformes	Anatidae	Cygnus	GCF_009769625.2	Chromosome	1134.19	41.9886	171
Daphoenositta chrysoptera	LC	Birds	Passeriformes	Neosittidae	Daphoenositta	GCA_013397915.1	Scaffold	1033.68	41.8	18800
Dasyornis broadbenti	LC	Birds	Passeriformes	Dasyornithidae	Dasyornis	GCA_013397935.1	Scaffold	1024.8	41.7	11464
Dendrocopos noguchii	CR	Birds	Piciformes	Picidae	Dendrocopos	GCA_004320165.1	Scaffold	1134.56	44.8	154720
Dicaeum eximium	LC	Birds	Passeriformes	Dicaeidae	Dicaeum	GCA_013396995.1	Scaffold	1015.05	41.6	16764
Dicrurus megarhynchus	NT	Birds	Passeriformes	Dicruridae	Dicrurus	GCA_013399195.1	Scaffold	1051.52	41.8	47015
Diphyllodes magnificus	/	Birds	Passeriformes	Paradisaeidae	Diphyllodes	GCA_003713285.1	Scaffold	1065.98	41.5	3098
Donacobius atricapilla	LC	Birds	Passeriformes	Donacobiidae	Donacobius	GCA_013397315.1	Scaffold	1054.19	41.5	31620
Dromaius novaehollandiae	LC	Birds	Casuariiformes	Dromaiidae	Dromaius	GCF_003342905.1	Scaffold	1192.25	41.7	2778
Dromas ardeola	LC	Birds	Charadriiformes	Dromadidae	Dromas	GCA_013398915.1	Scaffold	1192.85	40.6	37562
Drymodes brunneopygia	LC	Birds	Passeriformes	Petroicidae	Drymodes	GCA_013400955.1	Scaffold	1058.97	41.4	104345
Dryobates pubescens	LC	Birds	Piciformes	Picidae	Dryobates	GCF_000699005.1	Scaffold	1167.32	44.6	31254
Dryoscopus gambensis	LC	Birds	Passeriformes	Malaconotidae	Dryoscopus	GCA_013389985.1	Scaffold	992.742	41.7	95402
Eclectus roratus	LC	Birds	Psittaciformes	Psittacidae	Eclectus	GCA_011763535.1	Scaffold	1101.37	41.6	73334
Edolisoma coerulescens	LC	Birds	Passeriformes	Campephagidae	Coracina	GCA_013397115.1	Scaffold	1042.45	42	13754
Egretta garzetta	LC	Birds	Pelecaniformes	Ardeidae	Egretta	GCF_000687185.1	Scaffold	1206.5	42.5	11791
Elachura formosa	LC	Birds	Passeriformes	Elachuridae	Elachura	GCA_013398795.1	Scaffold	1013.71	39.9	9456
Emberiza fucata	LC	Birds	Passeriformes	Emberizidae	Emberiza	GCA_013398835.1	Scaffold	1032.58	40.3	11220
Empidonax traillii	LC	Birds	Passeriformes	Tyrannidae	Empidonax	GCF_003031625.1	Scaffold	1123.49	42.4	7791
Entomyzon cyanotis	LC	Birds	Passeriformes	Meliphagidae	Entomyzon	GCA_020137895.1	Scaffold	1031.7	41.2	3504
Eolophus roseicapilla	LC	Birds	Psittaciformes	Psittacidae	Eolophus	GCA_013397615.1	Scaffold	1065.33	40.1	14367
Eremophila alpestris	LC	Birds	Passeriformes	Alaudidae	Eremophila	GCA_009792885.1	Scaffold	1041.04	40.8	2714
Erpornis zantholeuca	LC	Birds	Passeriformes	Vireonidae	Erpornis	GCA_013400515.1	Scaffold	1013.97	41.4	89074
Erythrocercus mccallii	LC	Birds	Passeriformes	Erythrocercidae	Erythrocercus	GCA_013397435.1	Scaffold	1030.11	40.7	11369
Eubucco bourcierii	LC	Birds	Piciformes	Capitonidae	Eubucco	GCA_013396675.1	Scaffold	1237.63	43.4	46120
Eudromia elegans	LC	Birds	Tinamiformes	Tinamidae	Eudromia	GCA_003342815.1	Scaffold	955.515	41.8	2364
Eudyptes chrysocome	VU	Birds	Sphenisciformes	Spheniscidae	Eudyptes	GCA_010085355.1	Scaffold	1231.06	40.9	3371
Eudyptes chrysolophus	VU	Birds	Sphenisciformes	Spheniscidae	Eudyptes	GCA_010084205.1	Scaffold	1365.7	40.9	15753
Eudyptes filholi	/	Birds	Sphenisciformes	Spheniscidae	Eudyptes	GCA_010085365.1	Scaffold	1223.98	41	2312
Eudyptes moseleyi	EN	Birds	Sphenisciformes	Spheniscidae	Eudyptes	GCA_010082375.1	Scaffold	1301.65	40.2	20381
Eudyptes pachyrhynchus	NT	Birds	Sphenisciformes	Spheniscidae	Eudyptes	GCA_010085335.1	Scaffold	1295.51	41	52188
Eudyptes robustus	VU	Birds	Sphenisciformes	Spheniscidae	Eudyptes	GCA_010085315.1	Scaffold	1241.68	41.6	62719
Eudyptes schlegeli	LC	Birds	Sphenisciformes	Spheniscidae	Eudyptes	GCA_010080425.1	Scaffold	1308.18	40.5	17083
Eudyptes sclateri	EN	Birds	Sphenisciformes	Spheniscidae	Eudyptes	GCA_010078445.1	Scaffold	1211.4	41.1	3484
Eudyptula albosignata*	/	Birds	Sphenisciformes	Spheniscidae	Eudyptula	GCA_010080465.1	Scaffold	1370.51	40.5	18591
Eudyptula minor	LC	Birds	Sphenisciformes	Spheniscidae	Eudyptula	GCA_010080355.1	Scaffold	1462.62	40.1	22396
Eudyptula novaehollandiae	/	Birds	Sphenisciformes	Spheniscidae	Eudyptula	GCA_010078495.1	Scaffold	1353.67	40.8	15946
Eulacestoma nigropectus	LC	Birds	Passeriformes	Neosittidae	Eulacestoma	GCA_013397775.1	Scaffold	1040.44	41.8	11293
Eupsittula pertinax	LC	Birds	Psittaciformes	Psittacidae	Aratinga	GCA_011317185.1	Scaffold	1171.65	42.3	75556
Eurypyga helias	LC	Birds	Eurypygiformes	Eurypygidae	Eurypyga	GCF_000690775.1	Scaffold	1088.02	42.3	62699
Eurystomus gularis	LC	Birds	Coraciiformes	Coraciidae	Eurystomus	GCA_013400335.1	Scaffold	1130.13	41.7	39629
Falco cherrug	EN	Birds	Falconiformes	Falconidae	Falco	GCF_000337975.1	Scaffold	1174.81	41.8	5863
Falco naumanni*	LC	Birds	Falconiformes	Falconidae	Falco	GCF_017639655.2	Chromosome	1215.72	42.3193	291
Falco peregrinus	LC	Birds	Falconiformes	Falconidae	Falco	GCF_000337955.1	Scaffold	1171.97	41.8	7021
Falco rusticolus	LC	Birds	Falconiformes	Falconidae	Falco	GCF_015220075.1	Chromosome	1195.85	42.2349	133
Falco tinnunculus	LC	Birds	Falconiformes	Falconidae	Falco	GCA_010332995.1	Scaffold	1179.9	42	69109
Falcunculus frontatus	LC	Birds	Passeriformes	Pachycephalidae	Falcunculus	GCA_013398115.1	Scaffold	1042.69	41.9	23443
Ficedula albicollis	LC	Birds	Passeriformes	Muscicapidae	Ficedula	GCF_000247815.1	Chromosome	1118.34	44.2999	21836
Formicarius rufipectus	LC	Birds	Passeriformes	Formicariidae	Formicarius	GCA_013399695.1	Scaffold	1044.28	41.5	11327
Fratercula arctica*	VU	Birds	Charadriiformes	Alcidae	Fratercula	GCA_905066775.2	Scaffold	1279.36	37.9	27
Fratercula cirrhata	LC	Birds	Charadriiformes	Alcidae	Fratercula	GCA_014363165.1	Scaffold	1105.96	41.6	33379
Fregata magnificens	LC	Birds	Suliformes	Fregatidae	Fregata	GCA_013389945.1	Scaffold	1177.43	41.2	97455
Fregetta grallaria	LC	Birds	Procellariiformes	Hydrobatidae	Fregetta	GCA_013399335.1	Scaffold	1173.31	39.8	16454
Fringilla coelebs	LC	Birds	Passeriformes	Fringillidae	Fringilla	GCA_015532645.2	Chromosome	994.866	41.889	3255
Fulica atra	LC	Birds	Gruiformes	Rallidae	Fulica	GCA_013372525.1	Scaffold	1167.6	43.4	17827
Fulmarus glacialis	LC	Birds	Procellariiformes	Procellariidae	Fulmarus	GCF_000690835.1	Scaffold	1141.4	41.2	57389
Furnarius figulus*	LC	Birds	Passeriformes	Furnariidae	Furnarius	GCA_013397465.1	Scaffold	1020.01	41.1	7874
Galbula dea	LC	Birds	Piciformes	Galbulidae	Galbula	GCA_013399015.1	Scaffold	1006.68	42.2	19989
Gavia stellata	LC	Birds	Gaviiformes	Gaviidae	Gavia	GCF_000690875.1	Scaffold	1129.69	41.1001	61831
Geococcyx californianus	LC	Birds	Cuculiformes	Cuculidae	Geococcyx	GCA_013389885.1	Scaffold	1134.04	41.6	213604
Geospiza fortis	LC	Birds	Passeriformes	Thraupidae	Geospiza	GCF_000277835.1	Scaffold	1065.29	41.7	27239
Glareola pratincola	LC	Birds	Charadriiformes	Glareolidae	Glareola	GCA_013401295.1	Scaffold	1172.99	41.3	12282
Glaucidium brasilianum	LC	Birds	Strigiformes	Strigidae	Glaucidium	GCA_013399595.1	Scaffold	1170.14	40.7	3579
Gorsachius goisagi	VU	Birds	Pelecaniformes	Ardeidae	Gorsachius	GCA_018403395.1	Scaffold	1188.08	42.6	56945
Grallaria varia	LC	Birds	Passeriformes	Grallariidae	Grallaria	GCA_013396735.1	Scaffold	1056.03	41.9	26174
Grantiella picta	LC	Birds	Passeriformes	Meliphagidae	Grantiella	GCA_013397955.1	Scaffold	1014.52	41.3	15742
Grus americana	EN	Birds	Gruiformes	Gruidae	Grus	GCA_013390085.1	Scaffold	1155.48	41.5	33501
Grus japonensis	VU	Birds	Gruiformes	Gruidae	Grus	GCA_002002985.1	Scaffold	1265.63	42.2	357545
Grus monacha	VU	Birds	Gruiformes	Gruidae	Grus	GCA_012487855.1	Scaffold	1182.19	42	45731
Grus nigricollis	NT	Birds	Gruiformes	Gruidae	Grus	GCA_004360235.1	Scaffold	1230.91	42.7	1812
Guaruba guarouba	VU	Birds	Psittaciformes	Psittacidae	Guaruba	GCA_011800095.1	Scaffold	1151.55	42	63778
Gymnorhina tibicen	LC	Birds	Passeriformes	Cracticidae	Gymnorhina	GCA_013399875.1	Scaffold	1052.26	42.2	18986
Gyps himalayensis*	NT	Birds	Accipitriformes	Accipitridae	Gyps	GCA_021398385.1	Contig	1190.69	42	961
Halcyon senegalensis	LC	Birds	Coraciiformes	Alcedinidae	Halcyon	GCA_013397595.1	Scaffold	1137.74	41.4	3702
Haliaeetus albicilla	LC	Birds	Accipitriformes	Accipitridae	Haliaeetus	GCF_000691405.1	Scaffold	1133.55	40.9	50905
Haliaeetus leucocephalus	LC	Birds	Accipitriformes	Accipitridae	Haliaeetus	GCF_000737465.1	Scaffold	1178.41	41.8	1023
Haliaeetus pelagicus	VU	Birds	Accipitriformes	Accipitridae	Haliaeetus	GCA_014363185.1	Scaffold	1175.97	41.8	14266
Heliornis fulica	LC	Birds	Gruiformes	Heliornithidae	Heliornis	GCA_013399135.1	Scaffold	1097.09	41.6	31355
Hemignathus wilsoni	EN	Birds	Passeriformes	Fringillidae	Hemignathus	GCA_009690805.1	Scaffold	1032.5	41.2	9903
Hemiprocne comata*	LC	Birds	Apodiformes	Hemiprocnidae	Hemiprocne	GCA_020745705.1	Chromosome	1164.81	42.169	146
Herpetotheres cachinnans	LC	Birds	Falconiformes	Falconidae	Herpetotheres	GCA_013399355.1	Scaffold	1175.3	41.5	2775
Heteronetta atricapilla	LC	Birds	Anseriformes	Anatidae	Heteronetta	GCA_011075105.1	Chromosome	1151.88	42.164	8676
Himantopus leucocephalus	LC	Birds	Charadriiformes	Recurvirostridae	Himantopus	GCA_003993805.1	Scaffold	1116.81	41.6	1442
Hippolais icterina	LC	Birds	Passeriformes	Acrocephalidae	Hippolais	GCA_013400075.1	Scaffold	1048.4	41.2	51503
Hirundo rustica*	LC	Birds	Passeriformes	Hirundinidae	Hirundo	GCF_015227805.1	Chromosome	1105.96	42.7178	617
Horornis vulcanius	/	Birds	Passeriformes	Cettiidae	Horornis	GCA_013401035.1	Scaffold	1223.57	33.5	408627
Hylia prasina	LC	Birds	Passeriformes	Cettiidae	Hylia	GCA_013397195.1	Scaffold	1029.03	41.3	30799
Hypocryptadius cinnamomeus	LC	Birds	Passeriformes	Passeridae	Hypocryptadius	GCA_013400635.1	Scaffold	854.293	42.3	214600
Hypotaenidia okinawae	EN	Birds	Gruiformes	Rallidae	Gallirallus	GCA_002003005.1	Contig	1114.53	42.9	768680
Ibidorhyncha struthersii	LC	Birds	Charadriiformes	Ibidorhynchidae	Ibidorhyncha	GCA_013398815.1	Scaffold	1198.77	41.5	22425
Ifrita kowaldi	LC	Birds	Passeriformes	Monarchidae	Ifrita	GCA_013398055.1	Scaffold	1041.5	42	26084
Illadopsis cleaveri	LC	Birds	Passeriformes	Pellorneidae	Illadopsis	GCA_013399915.1	Scaffold	1054.2	40.8	43982
Indicator maculatus	LC	Birds	Piciformes	Indicatoridae	Indicator	GCA_013399975.1	Scaffold	1127.55	42.8	28161
Irena cyanogastra	NT	Birds	Passeriformes	Irenidae	Irena	GCA_013397155.1	Scaffold	1036.55	41.8	29340
Jacana jacana	LC	Birds	Charadriiformes	Jacanidae	Jacana	GCA_013400555.1	Scaffold	1085.09	41.8	92876
Junco hyemalis	LC	Birds	Passeriformes	Emberizidae	Junco	GCA_003829775.1	Scaffold	958.315	40.7	4457
Lagopus leucura	LC	Birds	Galliformes	Phasianidae	Lagopus	GCF_019238085.1	Scaffold	1016.02	41.6	7343
Lagopus muta	LC	Birds	Galliformes	Phasianidae	Lagopus	GCA_004320205.1	Scaffold	1002.56	41.4	62806
Lamprotornis superbus	LC	Birds	Passeriformes	Sturnidae	Lamprotornis	GCA_015883425.1	Scaffold	1067.63	39.8	2869
Lanius collurio	LC	Birds	Passeriformes	Laniidae	Lanius	GCA_020086605.1	Scaffold	1205.29	43.4	39481
Lanius ludovicianus	NT	Birds	Passeriformes	Laniidae	Lanius	GCA_013397235.1	Scaffold	1040.38	41.3	18148
Larus smithsonianus	LC	Birds	Charadriiformes	Laridae	Larus	GCA_013400295.1	Scaffold	1174.55	42.5	117859
Leiothrix lutea	LC	Birds	Passeriformes	Leiothrichidae	Leiothrix	GCA_013400445.1	Scaffold	1058.76	39.8	17003
Lepidothrix coronata	LC	Birds	Passeriformes	Pipridae	Lepidothrix	GCF_001604755.1	Scaffold	1079.58	41.9	4612
Leptocoma aspasia	LC	Birds	Passeriformes	Nectariniidae	Leptocoma	GCA_013399835.1	Scaffold	1035.75	41.4	13985
Leptosomus discolor	LC	Birds	Leptosomiformes	Leptosomidae	Leptosomus	GCF_000691785.1	Scaffold	1136.24	41.8	57160
Leucopsar rothschildi	CR	Birds	Passeriformes	Sturnidae	Leucopsar	GCA_014363365.1	Scaffold	999.683	41.4	13134
Lichenostomus cassidix*	/	Birds	Passeriformes	Meliphagidae	Lichenostomus	GCA_008360975.2	Chromosome	1102.94	42.2861	894
Limosa lapponica	NT	Birds	Charadriiformes	Scolopacidae	Limosa	GCA_002844005.1	Scaffold	1034.77	42.3	32319
Locustella ochotensis	LC	Birds	Passeriformes	Locustellidae	Locustella	GCA_013400155.1	Scaffold	1039.56	41.2	10795
Lonchura striata*	LC	Birds	Passeriformes	Estrildidae	Lonchura	GCF_005870125.1	Chromosome	1060.27	41.8269	2015
Lophochroa leadbeateri	LC	Birds	Psittaciformes	Cacatuidae	Lophochroa	GCA_010015045.1	Scaffold	1069.98	41.5	72221
Lophotis ruficrista	LC	Birds	Otidiformes	Otididae	Lophotis	GCA_013396455.1	Scaffold	1111.15	41.2	4986
Lophura nycthemera	LC	Birds	Galliformes	Phasianidae	Lophura	GCA_021292215.1	Scaffold	1014.41	41.4	1553
Lorius garrulus	VU	Birds	Psittaciformes	Psittacidae	Lorius	GCA_010014925.1	Scaffold	1091.73	41.9	64445
Loxia curvirostra	LC	Birds	Passeriformes	Fringillidae	Loxia	GCA_013398455.1	Scaffold	1028.27	41.8	15776
Loxia leucoptera	LC	Birds	Passeriformes	Fringillidae	Loxia	GCA_013396895.1	Scaffold	1027.81	41.6	26321
Lycocorax pyrrhopterus*	LC	Birds	Passeriformes	Paradisaeidae	Lycocorax	GCA_014706295.1	Scaffold	1107.77	42.7	1695
Lyrurus tetrix	LC	Birds	Galliformes	Phasianidae	Lyrurus	GCA_000586395.1	Contig	657.025	40.9	971998
Machaerirhynchus nigripectus	LC	Birds	Passeriformes	Machaerirhynchidae	Machaerirhynchus	GCA_013397975.1	Scaffold	1044.54	42	18919
Malurus cyaneus	LC	Birds	Passeriformes	Maluridae	Malurus	GCA_009741485.1	Chromosome	1078.89	41.8636	4330
Malurus elegans	LC	Birds	Passeriformes	Maluridae	Malurus	GCA_013397995.1	Scaffold	1013.6	41.5	37339
Manacus vitellinus	LC	Birds	Passeriformes	Pipridae	Manacus	GCF_001715985.3	Scaffold	1072.33	41.6	3619
Megadyptes antipodes	EN	Birds	Sphenisciformes	Spheniscidae	Megadyptes	GCA_010078485.1	Scaffold	1314.94	40.3	17379
Melanerpes aurifrons	LC	Birds	Piciformes	Picidae	Melanerpes	GCA_011125475.1	Contig	1309.63	45.8	442
Melanocharis versteri	LC	Birds	Passeriformes	Melanocharitidae	Melanocharis	GCA_013397845.1	Scaffold	1030.54	42.1	21103
Meleagris gallopavo	LC	Birds	Galliformes	Phasianidae	Meleagris	GCF_000146605.3	Chromosome	1115.47	41.6144	187695
Melopsittacus undulatus*	LC	Birds	Psittaciformes	Psittacidae	Melopsittacus	GCF_012275295.1	Chromosome	1171.62	41.8242	864
Melospiza melodia	LC	Birds	Passeriformes	Emberizidae	Melospiza	GCA_013398205.2	Scaffold	1082.75	42.4	5116
Menura novaehollandiae	LC	Birds	Passeriformes	Menuridae	Menura	GCA_013396355.1	Scaffold	1060.48	41.5	4051
Merops nubicus	LC	Birds	Coraciiformes	Meropidae	Merops	GCF_000691845.1	Scaffold	1062.96	41.7	53499
Mesembrinibis cayennensis	LC	Birds	Pelecaniformes	Threskiornithidae	Mesembrinibis	GCA_013399675.1	Scaffold	1196.18	41.6	39979
Mesitornis unicolor	VU	Birds	Mesitornithiformes	Mesitornithidae	Mesitornis	GCF_000695765.1	Scaffold	1087.29	41.3	67520
Mionectes macconnelli	LC	Birds	Passeriformes	Tyrannidae	Mionectes	GCA_013397495.1	Scaffold	1042	41.3	4545
Mixornis gularis	LC	Birds	Passeriformes	Timaliidae	Macronus	GCA_003546035.1	Scaffold	1036.1	0	9542
Mohoua ochrocephala	EN	Birds	Passeriformes	Acanthizidae	Mohoua	GCA_013398855.1	Scaffold	1038.54	42.4	46774
Montifringilla adamsi	LC	Birds	Passeriformes	Passeridae	Montifringilla	GCA_017590115.1	Scaffold	1047.4	41.9	15779
Motacilla alba*	LC	Birds	Passeriformes	Motacillidae	Motacilla	GCF_015832195.1	Chromosome	1072.67	42.7271	619
Motacilla tschutschensis	LC	Birds	Passeriformes	Motacillidae	Motacilla	GCA_018904545.1	Scaffold	1053.39	39.9	9349
Myiagra hebetior	VU	Birds	Passeriformes	Monarchidae	Myiagra	GCA_013397015.1	Scaffold	1049.9	41.6	20423
Mystacornis crossleyi	LC	Birds	Passeriformes	Vangidae	Mystacornis	GCA_013400655.1	Scaffold	1116.8	38.5	247908
Neodrepanis coruscans	LC	Birds	Passeriformes	Philepittidae	Neodrepanis	GCA_013400695.1	Scaffold	1024.46	34.9	352748
Neopelma chrysocephalum*	LC	Birds	Passeriformes	Pipridae	Neopelma	GCF_003984885.1	Scaffold	1142.8	42.4	42063
Neopipo cinnamomea	LC	Birds	Passeriformes	Tyrannidae	Neopipo	GCA_013397415.1	Scaffold	1046.03	41	11198
Nesospiza acunhae	VU	Birds	Passeriformes	Thraupidae	Nesospiza	GCA_013398715.1	Scaffold	1055.29	41.5	15602
Nestor notabilis	EN	Birds	Psittaciformes	Psittacidae	Nestor	GCF_000696875.1	Scaffold	1053.56	41.1	42180
Nettapus auritus	LC	Birds	Anseriformes	Anatidae	Nettapus	GCA_011076525.1	Chromosome	1134.55	41.799	8934
Nicator chloris	LC	Birds	Passeriformes	Nicatoridae	Nicator	GCA_013400495.1	Scaffold	1040.74	42.3	153465
Nipponia nippon	EN	Birds	Pelecaniformes	Threskiornithidae	Nipponia	GCF_000708225.1	Scaffold	1223.86	42.0001	59555
Nisaetus nipalensis	NT	Birds	Accipitriformes	Accipitridae	Nisaetus	GCA_012487455.1	Scaffold	1200.03	41.8	38768
Nothocercus julius	LC	Birds	Tinamiformes	Tinamidae	Nothocercus	GCA_013398735.1	Scaffold	1019.4	40	4965
Nothocercus nigrocapillus	LC	Birds	Tinamiformes	Tinamidae	Nothocercus	GCA_013398345.1	Scaffold	1019.61	39.5	6429
Nothoprocta ornata	LC	Birds	Tinamiformes	Tinamidae	Nothoprocta	GCA_013398335.1	Scaffold	978.286	40.4	4116
Nothoprocta pentlandii	LC	Birds	Tinamiformes	Tinamidae	Nothoprocta	GCA_013398315.1	Scaffold	984.657	39.8	5076
Nothoprocta perdicaria	LC	Birds	Tinamiformes	Tinamidae	Nothoprocta	GCF_003342845.1	Scaffold	965.904	42.1	2217
Notiomystis cincta	VU	Birds	Passeriformes	Notiomystidae	Notiomystis	GCA_013398075.1	Scaffold	1025.23	41.7	38987
Numida meleagris	LC	Birds	Galliformes	Numididae	Numida	GCF_002078875.1	Chromosome	1043.26	41.8975	2739
Nyctibius bracteatus	LC	Birds	Nyctibiiformes	Nyctibiidae	Phyllaemulor	GCA_013396595.1	Scaffold	1169.29	40.5	12634
Nycticryphes semicollaris	LC	Birds	Charadriiformes	Rostratulidae	Nycticryphes	GCA_013400055.1	Scaffold	1126.08	41.4	16096
Nyctiprogne leucopyga	LC	Birds	Caprimulgiformes	Caprimulgidae	Nyctiprogne	GCA_013399395.1	Scaffold	1115.54	40.2	18833
Nymphicus hollandicus	LC	Birds	Psittaciformes	Psittacidae	Nymphicus	GCA_009823435.1	Scaffold	1205.08	41.8	279754
Oceanites oceanicus	LC	Birds	Procellariiformes	Hydrobatidae	Oceanites	GCA_013396615.1	Scaffold	1178.38	40.7	8405
Oceanodroma tethys	LC	Birds	Procellariiformes	Hydrobatidae	Oceanodroma	GCA_013397025.1	Scaffold	1189.01	41.3	35945
Odontophorus gujanensis	LC	Birds	Galliformes	Odontophoridae	Odontophorus	GCA_013399175.1	Scaffold	977.719	40.6	26662
Oenanthe oenanthe	LC	Birds	Passeriformes	Muscicapidae	Oenanthe	GCA_013399995.1	Scaffold	1001.84	41.1	33311
Onychorhynchus coronatus	LC	Birds	Passeriformes	Tyrannidae	Onychorhynchus	GCA_013397825.1	Scaffold	1072.51	41.4	3396
Onychostruthus taczanowskii	LC	Birds	Passeriformes	Passeridae	Onychostruthus	GCF_017590055.1	Scaffold	1033.73	42.0001	11576
Opisthocomus hoazin	LC	Birds	Opisthocomiformes	Opisthocomidae	Opisthocomus	GCF_000692075.1	Scaffold	1203.71	42.7	10256
Oreocharis arfaki	LC	Birds	Passeriformes	Paramythiidae	Oreocharis	GCA_013398015.1	Scaffold	1039.56	42.1	27748
Oreotrochilus melanogaster	LC	Birds	Apodiformes	Trochilidae	Oreotrochilus	GCA_013400995.1	Scaffold	1107.79	35.4	56054
Origma solitaria	LC	Birds	Passeriformes	Acanthizidae	Origma	GCA_013397895.1	Scaffold	1033.41	41.8	12172
Oriolus oriolus	LC	Birds	Passeriformes	Oriolidae	Oriolus	GCA_013400235.1	Scaffold	1038.87	42.2	22076
Orthonyx spaldingii	LC	Birds	Passeriformes	Orthonychidae	Orthonyx	GCA_013397795.1	Scaffold	1034.66	41.7	11336
Otus sunia	LC	Birds	Strigiformes	Strigidae	Otus	GCA_010365825.1	Scaffold	1231.43	41.4	108826
Oxylabes madagascariensis	LC	Birds	Passeriformes	Bernieridae	Oxylabes	GCA_013400675.1	Scaffold	1199.25	32.6	388344
Oxyruncus cristatus	LC	Birds	Passeriformes	Cotingidae	Oxyruncus	GCA_013399855.1	Scaffold	1062.47	41.7	12532
Oxyura jamaicensis	LC	Birds	Anseriformes	Anatidae	Oxyura	GCF_011077185.1	Chromosome	1147.59	42.0361	9642
Pachycephala philippinensis	LC	Birds	Passeriformes	Pachycephalidae	Pachycephala	GCA_013397055.1	Scaffold	1041.72	41.7	28049
Pachyramphus minor	LC	Birds	Passeriformes	Cotingidae	Pachyramphus	GCA_013397135.1	Scaffold	1054.9	41.2	24586
Pandion haliaetus	LC	Birds	Accipitriformes	Pandionidae	Pandion	GCA_013401275.1	Scaffold	1147.62	41.1	85775
Panurus biarmicus	LC	Birds	Passeriformes	Panuridae	Panurus	GCA_013398035.1	Scaffold	919.079	39.8	25824
Paradisaea raggiana	LC	Birds	Passeriformes	Paradisaeidae	Paradisaea	GCA_003713265.1	Scaffold	1037.51	41.9	6544
Paradisaea rubra	NT	Birds	Passeriformes	Paradisaeidae	Paradisaea	GCA_003713215.1	Scaffold	1071.26	41.6	4376
Pardalotus punctatus	LC	Birds	Passeriformes	Pardalotidae	Pardalotus	GCA_013400915.1	Scaffold	1032.44	41.5	51095
Parotia lawesii	LC	Birds	Passeriformes	Paradisaeidae	Parotia	GCA_003713295.1	Scaffold	1056.92	42	3976
Parus major	LC	Birds	Passeriformes	Paridae	Parus	GCF_001522545.3	Chromosome	1020.31	41.5208	1675
Passer domesticus	LC	Birds	Passeriformes	Passeridae	Passer	GCA_001700915.1	Chromosome	1042.72	41.1833	2571
Passer montanus	LC	Birds	Passeriformes	Passeridae	Passer	GCF_014805655.1	Scaffold	1039.97	42.0001	18975
Passerina amoena	LC	Birds	Passeriformes	Cardinalidae	Passerina	GCA_013401095.1	Scaffold	1068.85	40.8	57198
Patagioenas fasciata	LC	Birds	Columbiformes	Columbidae	Patagioenas	GCA_002029285.1	Scaffold	1089.15	40.9	9784
Pavo muticus	EN	Birds	Galliformes	Phasianidae	Pavo	GCA_016647715.1	Scaffold	1061.11	41	2446
Pedionomus torquatus	EN	Birds	Charadriiformes	Pedionomidae	Pedionomus	GCA_013398155.1	Scaffold	1134.62	41	39814
Pelecanoides urinatrix	LC	Birds	Procellariiformes	Pelecanoididae	Pelecanoides	GCA_013400755.1	Scaffold	1205.48	41.7	51720
Pelecanus crispus	NT	Birds	Pelecaniformes	Pelecanidae	Pelecanus	GCF_000687375.1	Scaffold	1160.92	41.4	63982
Penelope pileata	VU	Birds	Galliformes	Cracidae	Penelope	GCA_013396635.1	Scaffold	1027.97	41.9	12091
Peucedramus taeniatus	LC	Birds	Passeriformes	Peucedramidae	Peucedramus	GCA_013400575.1	Scaffold	1037.53	41.3	52207
Phaethon lepturus	LC	Birds	Phaethontiformes	Phaethontidae	Phaethon	GCF_000687285.1	Scaffold	1152.96	41.5	66785
Phaetusa simplex	LC	Birds	Charadriiformes	Laridae	Phaetusa	GCA_013399535.1	Scaffold	1151.69	40.7	13769
Phainopepla nitens	LC	Birds	Passeriformes	Ptilogonatidae	Phainopepla	GCA_013400175.1	Scaffold	1027.44	41.3	28278
Phalacrocorax auritus	LC	Birds	Suliformes	Phalacrocoracidae	Phalacrocorax	GCA_002173455.1	Scaffold	1246.05	42.1	27523
Phalacrocorax brasilianus	LC	Birds	Suliformes	Phalacrocoracidae	Phalacrocorax	GCA_002174335.1	Scaffold	1346.19	42.2	266364
Phalacrocorax carbo	LC	Birds	Suliformes	Phalacrocoracidae	Phalacrocorax	GCF_000708925.1	Scaffold	1138.97	41.3	64312
Phalacrocorax harrisi	VU	Birds	Suliformes	Phalacrocoracidae	Phalacrocorax	GCA_002173475.1	Scaffold	1202.99	42.1	2651
Phalacrocorax pelagicus	LC	Birds	Suliformes	Phalacrocoracidae	Phalacrocorax	GCA_002173435.1	Scaffold	1210.66	42	20951
Phasianus colchicus	LC	Birds	Galliformes	Phasianidae	Phasianus	GCF_004143745.1	Scaffold	1017.52	41.3	39678
Pheucticus melanocephalus	LC	Birds	Passeriformes	Cardinalidae	Pheucticus	GCA_013398405.1	Scaffold	1048.53	41	44782
Phoebastria albatrus	VU	Birds	Procellariiformes	Diomedeidae	Phoebastria	GCA_014363385.1	Scaffold	1165.2	41.7	23454
Phoenicopterus ruber*	LC	Birds	Phoenicopteriformes	Phoenicopteridae	Phoenicopterus	GCA_009819775.1	Chromosome	1246.23	43.2956	90
Phylloscopus plumbeitarsus	LC	Birds	Passeriformes	Phylloscopidae	Phylloscopus	GCA_001655115.1	Scaffold	997.399	41.5	308480
Phylloscopus trochiloides	LC	Birds	Passeriformes	Phylloscopidae	Phylloscopus	GCA_001655095.1	Scaffold	1003.33	41.4	158605
Phylloscopus trochilus	LC	Birds	Passeriformes	Phylloscopidae	Phylloscopus	GCA_002305835.1	Scaffold	1066.52	41.2	5995
Phylloscopus whistleri*	LC	Birds	Passeriformes	Phylloscopidae	Seicercus	GCA_017589585.1	Contig	1112.48	42.9	1749
Piaya cayana	LC	Birds	Cuculiformes	Cuculidae	Piaya	GCA_013389865.1	Scaffold	1151.26	41.1	134865
Picathartes gymnocephalus	VU	Birds	Passeriformes	Picathartidae	Picathartes	GCA_013390045.1	Scaffold	1047	40.3	102616
Pionus senilis	LC	Birds	Psittaciformes	Psittacidae	Pionus	GCA_011762725.1	Scaffold	1067.58	42.9	677776
Pipra filicauda	LC	Birds	Passeriformes	Pipridae	Pipra	GCF_003945595.2	Scaffold	1081.94	42.1	1768
Piprites chloris	LC	Birds	Passeriformes	Cotingidae	Piprites	GCA_013399295.1	Scaffold	1054	41.1	2249
Pitta sordida	LC	Birds	Passeriformes	Pittidae	Pitta	GCA_013390025.1	Scaffold	1088.83	41.8	51629
Platysteira castanea	/	Birds	Passeriformes	Platysteiridae	Platysteira	GCA_013397175.1	Scaffold	1058.89	41.9	24360
Ploceus nigricollis	LC	Birds	Passeriformes	Ploceidae	Ploceus	GCA_013399945.1	Scaffold	1035.45	41	24469
Pluvialis apricaria*	LC	Birds	Charadriiformes	Charadriidae	Pluvialis	GCA_017639485.1	Chromosome	1247.77	42.7679	107
Pluvianellus socialis	NT	Birds	Charadriiformes	Pluvianellidae	Pluvianellus	GCA_013400795.1	Scaffold	1185.84	42.1	52986
Podargus strigoides	LC	Birds	Caprimulgiformes	Podargidae	Podargus	GCA_013399755.1	Scaffold	1138.41	41.5	158535
Podiceps cristatus	LC	Birds	Podicipediformes	Podicipedidae	Podiceps	GCA_000699545.1	Scaffold	1134.92	41.5	82923
Podilymbus podiceps	LC	Birds	Podicipediformes	Podicipedidae	Podilymbus	GCA_013399565.1	Scaffold	1197.11	41.1	6096
Poecile atricapillus	LC	Birds	Passeriformes	Paridae	Poecile	GCA_011421415.1	Chromosome	1047.81	40.5965	1870
Pogoniulus pusillus*	LC	Birds	Piciformes	Lybiidae	Pogoniulus	GCA_015220805.1	Chromosome	1272.36	45.9125	253
Polioptila caerulea	LC	Birds	Passeriformes	Polioptilidae	Polioptila	GCA_013397295.1	Scaffold	1038.03	41	26442
Pomatorhinus ruficollis	LC	Birds	Passeriformes	Timaliidae	Pomatorhinus	GCA_013401195.1	Scaffold	1065.05	39.6	15791
Pomatostomus ruficeps	LC	Birds	Passeriformes	Pomatostomidae	Pomatostomus	GCA_013400735.1	Scaffold	1020.56	42.3	126485
Porphyrio hochstetteri*	EN	Birds	Gruiformes	Rallidae	Porphyrio	GCA_020800305.1	Chromosome	1270.29	43.6708	174
Prinia subflava*	LC	Birds	Passeriformes	Cisticolidae	Prinia	GCA_021018805.1	Chromosome	1123.33	42.6469	553
Probosciger aterrimus	LC	Birds	Psittaciformes	Psittacidae	Probosciger	GCA_013397665.1	Scaffold	1061.54	40.5	14498
Promerops cafer	LC	Birds	Passeriformes	Promeropidae	Promerops	GCA_013398275.1	Scaffold	1043.74	41.7	27395
Prunella fulvescens	LC	Birds	Passeriformes	Prunellidae	Prunella	GCA_013400715.1	Scaffold	1044.26	39.8	75221
Prunella himalayana	LC	Birds	Passeriformes	Prunellidae	Prunella	GCA_013398875.1	Scaffold	1024.61	40.7	5623
Pseudopodoces humilis	LC	Birds	Passeriformes	Paridae	Pseudopodoces	GCF_000331425.1	Scaffold	1043	41.8001	5406
Pseudorectes ferrugineus	LC	Birds	Passeriformes	Pachycephalidae	Pseudorectes	GCA_008033365.1	Scaffold	995.897	41.6	128165
Psilopogon haemacephalus	LC	Birds	Piciformes	Megalaimidae	Psilopogon	GCA_013396835.1	Scaffold	1204.56	43.6	45061
Psittacula krameri*	LC	Birds	Psittaciformes	Psittacidae	Psittacula	GCA_002870145.1	Scaffold	1417.81	38.1	167560
Psittacus erithacus	EN	Birds	Psittaciformes	Psittacidae	Psittacus	GCA_009867235.1	Scaffold	1118.03	41.8	49377
Psittacus timneh	EN	Birds	Psittaciformes	Psittacidae	Psittacus	GCA_009867315.1	Scaffold	1103.92	41.7	73334
Psitteuteles goldiei	LC	Birds	Psittaciformes	Psittacidae	Psitteuteles	GCA_010014875.1	Scaffold	1125.67	42.1	69999
Psophia crepitans	LC	Birds	Gruiformes	Psophiidae	Psophia	GCA_013399095.1	Scaffold	1169.25	42.2	14465
Pterocles burchelli	LC	Birds	Pteroclidiformes	Pteroclididae	Pterocles	GCA_013397535.1	Scaffold	1101.02	40.8	6906
Pterocles gutturalis	LC	Birds	Pteroclidiformes	Pteroclididae	Pterocles	GCF_000699245.1	Scaffold	1069.32	41.4	58607
Pterocles orientalis	LC	Birds	Pteroclidiformes	Pteroclididae	Pterocles	GCA_011057875.1	Scaffold	1201.76	40	15588
Pteruthius melanotis	LC	Birds	Passeriformes	Vireonidae	Pteruthius	GCA_013401235.1	Scaffold	1043.92	41.6	5183
Ptilonorhynchus violaceus	LC	Birds	Passeriformes	Ptilonorhynchidae	Ptilonorhynchus	GCA_013397565.1	Scaffold	1057.85	41.8	21059
Ptilorrhoa leucosticta	LC	Birds	Passeriformes	Psophodidae	Ptilorrhoa	GCA_013396485.1	Scaffold	1110.56	39.3	11358
Pycnonotus jocosus	LC	Birds	Passeriformes	Pycnonotidae	Pycnonotus	GCA_013400435.1	Scaffold	1024.59	41.4	60582
Pygoscelis adeliae	LC	Birds	Sphenisciformes	Spheniscidae	Pygoscelis	GCF_000699105.1	Scaffold	1216.62	41.8001	19265
Pygoscelis antarcticus	MD (Moderately depleted)	Birds	Sphenisciformes	Spheniscidae	Pygoscelis	GCA_010078415.1	Scaffold	1260.45	41	16691
Pygoscelis papua	LC	Birds	Sphenisciformes	Spheniscidae	Pygoscelis	GCA_010090195.1	Scaffold	1306.94	41.1	18750
Pyrgilauda ruficollis	LC	Birds	Passeriformes	Passeridae	Pyrgilauda	GCF_017590135.1	Scaffold	1045.98	42	24055
Pyrrhura cruentata	VU	Birds	Psittaciformes	Psittacidae	Pyrrhura	GCA_016545565.1	Scaffold	1125.65	42	70001
Pyrrhura frontalis	LC	Birds	Psittaciformes	Psittacidae	Pyrrhura	GCA_010014865.1	Scaffold	1112.82	41.9	74778
Pyrrhura griseipectus	EN	Birds	Psittaciformes	Psittacidae	Pyrrhura	GCA_010014965.1	Scaffold	1129.19	41.9	75556
Pyrrhura lepida	VU	Birds	Psittaciformes	Psittacidae	Pyrrhura	GCA_015163975.1	Scaffold	1144.81	42.1	74445
Pyrrhura molinae	LC	Birds	Psittaciformes	Psittacidae	Pyrrhura	GCA_011763355.1	Scaffold	1122.25	41.9	66668
Pyrrhura perlata	LC	Birds	Psittaciformes	Psittacidae	Pyrrhura	GCA_011763455.1	Scaffold	1111.47	42	62223
Quiscalus mexicanus	LC	Birds	Passeriformes	Icteridae	Quiscalus	GCA_013399035.1	Scaffold	1041.4	41.5	56227
Ramphastos sulfuratus	NT	Birds	Piciformes	Ramphastidae	Ramphastos	GCA_013399055.1	Scaffold	1176.91	43.3	95483
Recurvirostra avosetta	LC	Birds	Charadriiformes	Recurvirostridae	Recurvirostra	GCA_004023745.1	Scaffold	1193.28	41.9	35873
Regulus satrapa	LC	Birds	Passeriformes	Regulidae	Regulus	GCA_013396955.1	Scaffold	1011.45	40.7	38895
Rhabdornis inornatus	LC	Birds	Passeriformes	Sturnidae	Rhabdornis	GCA_013397075.1	Scaffold	1038.14	41.4	18698
Rhadina sibilatrix	/	Birds	Passeriformes	Phylloscopidae	Phylloscopus	GCA_013400275.1	Scaffold	1045.32	41.4	50491
Rhagologus leucostigma	LC	Birds	Passeriformes	Pachycephalidae	Rhagologus	GCA_013397725.1	Scaffold	1045.19	42	10891
Rhea americana	NT	Birds	Rheiformes	Rheidae	Rhea	GCA_003343005.1	Scaffold	1160.84	40.2	2162
Rhea pennata	LC	Birds	Rheiformes	Rheidae	Rhea	GCA_003342835.1	Scaffold	1168.29	40.3	3019
Rhegmatorhina hoffmannsi	LC	Birds	Passeriformes	Thamnophilidae	Rhegmatorhina	GCA_013398505.2	Chromosome	1066.56	41.905	8943
Rhinopomastus cyanomelas	LC	Birds	Bucerotiformes	Phoeniculidae	Rhinopomastus	GCA_013400115.1	Scaffold	994.785	45.2	21664
Rhinoptilus africanus	LC	Birds	Charadriiformes	Glareolidae	Rhinoptilus	GCA_013400135.1	Scaffold	1154.87	41.6	30346
Rhipidura dahli	LC	Birds	Passeriformes	Rhipiduridae	Rhipidura	GCA_013399225.1	Scaffold	1019.43	41.9	14637
Rhodinocichla rosea	LC	Birds	Passeriformes	Thraupidae	Rhodinocichla	GCA_013396575.1	Scaffold	1031.97	40.9	5052
Rhynochetos jubatus	EN	Birds	Eurypygiformes	Rhynochetidae	Rhynochetos	GCA_013398095.1	Scaffold	1116.41	42.6	13191
Riparia riparia	LC	Birds	Passeriformes	Hirundinidae	Riparia	GCA_020917445.1	Scaffold	1093.16	46.2	19999
Rissa tridactyla	VU	Birds	Charadriiformes	Laridae	Rissa	GCA_013401015.1	Scaffold	1192.87	41.5	53283
Rostratula benghalensis	LC	Birds	Charadriiformes	Rostratulidae	Rostratula	GCA_013399305.1	Scaffold	1103.1	41.5	3517
Rynchops niger	LC	Birds	Charadriiformes	Laridae	Rynchops	GCA_013400035.1	Scaffold	1178.09	41.8	17494
Sagittarius serpentarius	EN	Birds	Accipitriformes	Sagittariidae	Sagittarius	GCA_013399415.1	Scaffold	1139.03	42	61483
Sakesphorus luctuosus	LC	Birds	Passeriformes	Thamnophilidae	Sakesphorus	GCA_013396695.1	Scaffold	1080.15	41.6	25248
Sapayoa aenigma	LC	Birds	Passeriformes	Sapayoaidae	Sapayoa	GCA_013398745.1	Scaffold	1015.91	40.8	9986
Saxicola maurus	/	Birds	Passeriformes	Muscicapidae	Saxicola	GCA_900205225.1	Scaffold	1020.37	39.6	2819
Sclerurus mexicanus	LC	Birds	Passeriformes	Furnariidae	Sclerurus	GCA_013396755.1	Scaffold	1046.92	41.6	13055
Scolopax mira	VU	Birds	Charadriiformes	Scolopacidae	Scolopax	GCA_004320125.1	Scaffold	1091.29	41.6	40750
Scopus umbretta	LC	Birds	Pelecaniformes	Scopidae	Scopus	GCA_013400535.1	Scaffold	1091.98	41.5	239406
Scytalopus superciliaris	LC	Birds	Passeriformes	Rhinocryptidae	Scytalopus	GCA_013400415.1	Scaffold	1061.78	41.2	17518
Semnornis frantzii	LC	Birds	Piciformes	Semnornithidae	Semnornis	GCA_013399775.1	Scaffold	1068.13	43.2	249644
Serilophus lunatus	LC	Birds	Passeriformes	Eurylaimidae	Serilophus	GCA_013399895.1	Scaffold	1040.37	41	11249
Serinus canaria	LC	Birds	Passeriformes	Fringillidae	Serinus	GCF_007115625.1	Scaffold	1071.66	42.3	3536
Setophaga coronata	LC	Birds	Passeriformes	Parulidae	Setophaga	GCA_001746935.2	Chromosome	1022.65	41.392	2109
Setophaga kirtlandii	NT	Birds	Passeriformes	Parulidae	Setophaga	GCA_013399655.1	Scaffold	1045.88	41.4	44254
Sialia sialis	LC	Birds	Passeriformes	Turdidae	Sialia	GCA_009812075.1	Scaffold	958.523	40.1	2785
Sinosuthora webbiana	LC	Birds	Passeriformes	Sylviidae	Sinosuthora	GCA_013397395.1	Scaffold	1050.3	41.7	31009
Sitta europaea	LC	Birds	Passeriformes	Sittidae	Sitta	GCA_013400255.1	Scaffold	1020.78	41.2	18111
Smithornis capensis	LC	Birds	Passeriformes	Eurylaimidae	Smithornis	GCA_013396465.1	Scaffold	1061.32	39.8	7272
Spheniscus demersus	LD (Largely depleted)	Birds	Sphenisciformes	Spheniscidae	Spheniscus	GCA_010077935.1	Scaffold	1275.04	40.3	15338
Spheniscus humboldti	VU	Birds	Sphenisciformes	Spheniscidae	Spheniscus	GCA_010076325.1	Scaffold	1239.25	41.2	11265
Spheniscus magellanicus	LC	Birds	Sphenisciformes	Spheniscidae	Spheniscus	GCA_010076225.1	Scaffold	1260.23	41.4	13422
Spheniscus mendiculus	EN	Birds	Sphenisciformes	Spheniscidae	Spheniscus	GCA_003264655.1	Scaffold	1209.85	39.6	1783
Spizaetus tyrannus	LC	Birds	Accipitriformes	Accipitridae	Spizaetus	GCA_013399215.1	Scaffold	1184.66	41.1	3422
Spizella passerina	LC	Birds	Passeriformes	Emberizidae	Spizella	GCA_013401375.1	Scaffold	1018.79	40.1	615194
Sporophila hypoxantha	LC	Birds	Passeriformes	Thraupidae	Sporophila	GCA_002167245.1	Scaffold	1067.76	40.6	5095
Steatornis caripensis	LC	Birds	Steatornithiformes	Steatornithidae	Steatornis	GCA_013398225.1	Scaffold	1222.77	41.6	47435
Stercorarius parasiticus	LC	Birds	Charadriiformes	Stercorariidae	Stercorarius	GCA_013396915.1	Scaffold	1159.85	41.8	11280
Sterna hirundo*	LC	Birds	Charadriiformes	Laridae	Sterna	GCA_009819605.1	Chromosome	1229.97	43.0693	123
Sterrhoptilus dennistouni	NT	Birds	Passeriformes	Zosteropidae	Sterrhoptilus	GCA_013397095.1	Scaffold	1050.38	40.7	31158
Stictonetta naevosa	LC	Birds	Anseriformes	Anatidae	Stictonetta	GCA_011074415.1	Chromosome	1132.7	41.7474	8736
Strigops habroptila*	CR	Birds	Psittaciformes	Psittacidae	Strigops	GCF_004027225.2	Chromosome	1148.6	42.0327	89
Strix occidentalis	NT	Birds	Strigiformes	Strigidae	Strix	GCA_002372975.2	Scaffold	1254.47	44.4	11572
Struthidea cinerea	LC	Birds	Passeriformes	Corcoracidae	Struthidea	GCA_013397865.1	Scaffold	1042.12	42	10902
Struthio camelus	LC	Birds	Struthioniformes	Struthionidae	Struthio	GCF_000698965.1	Scaffold	1225.04	41.3	6915
Sturnus vulgaris	LC	Birds	Passeriformes	Sturnidae	Sturnus	GCF_001447265.1	Scaffold	1036.76	41.7	2361
Sula dactylatra	LC	Birds	Suliformes	Sulidae	Sula	GCA_013389905.1	Scaffold	1136.67	41.3	67870
Sylvia borin*	LC	Birds	Passeriformes	Sylviidae	Sylvia	GCA_014839755.1	Chromosome	1045.65	42.078	176
Sylvietta virens	LC	Birds	Passeriformes	Macrosphenidae	Sylvietta	GCA_013399515.1	Scaffold	1028.03	41.2	4638
Syrmaticus mikado	NT	Birds	Galliformes	Phasianidae	Syrmaticus	GCA_003435085.1	Scaffold	1066.43	40.5	71281
Syrrhaptes paradoxus	LC	Birds	Pteroclidiformes	Pteroclididae	Syrrhaptes	GCA_013400615.1	Scaffold	1101.53	41.6	215209
Tachuris rubrigastra	LC	Birds	Passeriformes	Tyrannidae	Tachuris	GCA_013396555.1	Scaffold	1059.68	41	3838
Tachycineta bicolor	LC	Birds	Passeriformes	Hirundinidae	Tachycineta	GCA_007636935.1	Scaffold	1135.35	39.6	92151
Tauraco erythrolophus	LC	Birds	Musophagiformes	Musophagidae	Tauraco	GCF_000709365.1	Scaffold	1155.54	41.6	59587
Tetrax tetrax	NT	Birds	Otidiformes	Otididae	Tetrax	GCA_009806455.1	Scaffold	1259.19	37.5	18031
Thalassarche chlororhynchos	EN	Birds	Procellariiformes	Diomedeidae	Thalassarche	GCA_013400895.1	Scaffold	1087.78	41.6	130514
Theristicus caerulescens	LC	Birds	Pelecaniformes	Threskiornithidae	Theristicus	GCA_020745775.1	Chromosome	1203.37	42.3834	88
Thinocorus orbignyianus	LC	Birds	Charadriiformes	Thinocoridae	Thinocorus	GCA_013400375.1	Scaffold	1092.41	41.5	15363
Thryothorus ludovicianus	LC	Birds	Passeriformes	Troglodytidae	Thryothorus	GCA_013397245.1	Scaffold	1031.45	41	37520
Tichodroma muraria	LC	Birds	Passeriformes	Tichodromidae	Tichodroma	GCA_013390105.1	Scaffold	910.68	40.4	201993
Tinamus guttatus	NT	Birds	Tinamiformes	Tinamidae	Tinamus	GCF_000705375.1	Scaffold	1047.06	41.5	82514
Todus mexicanus	LC	Birds	Coraciiformes	Todidae	Todus	GCA_013389965.1	Scaffold	853.262	42.6	322726
Toxostoma redivivum	LC	Birds	Passeriformes	Mimidae	Toxostoma	GCA_013397375.1	Scaffold	1032.47	40.9	24180
Tricholaema leucomelas	LC	Birds	Piciformes	Lybiidae	Tricholaema	GCA_013400475.1	Scaffold	1236.24	44.8	65168
Trogon melanurus	LC	Birds	Trogoniformes	Trogonidae	Trogon	GCA_013399275.1	Scaffold	1107.86	41.5	5788
Trogon surrucura*	LC	Birds	Trogoniformes	Trogonidae	Trogon	GCA_020746105.1	Chromosome	1165.75	42.842	182
Turdus rufiventris	LC	Birds	Passeriformes	Turdidae	Turdus	GCA_013186435.1	Scaffold	1046.95	39.9	11042
Turnix velox	LC	Birds	Charadriiformes	Turnicidae	Turnix	GCA_013400935.1	Scaffold	968.891	40.5	70421
Tympanuchus cupido	LD (Largely depleted)	Birds	Galliformes	Phasianidae	Tympanuchus	GCA_001870855.1	Scaffold	983.777	0	12186
Tyrannus savana	LC	Birds	Passeriformes	Tyrannidae	Tyrannus	GCA_013399735.1	Scaffold	1055.5	41.4	35393
Tyto alba*	LC	Birds	Strigiformes	Tytonidae	Tyto	GCF_018691265.1	Scaffold	1249.87	42	70
Upupa epops	LC	Birds	Bucerotiformes	Upupidae	Upupa	GCA_013397515.1	Scaffold	972.138	43.7	28829
Uria aalge	LC	Birds	Charadriiformes	Alcidae	Uria	GCA_013401055.1	Scaffold	1181.53	40.5	52038
Uria lomvia	LC	Birds	Charadriiformes	Alcidae	Uria	GCA_002289315.1	Scaffold	1179.36	41.5	9327
Urocolius indicus	LC	Birds	Coliiformes	Coliidae	Urocolius	GCA_013401255.1	Scaffold	1109.6	41.2	36428
Urocynchramus pylzowi	LC	Birds	Passeriformes	Urocynchramidae	Urocynchramus	GCA_013397555.1	Scaffold	1030.91	41.2	14905
Vidua chalybeata	LC	Birds	Passeriformes	Viduidae	Vidua	GCA_013398495.1	Scaffold	1073.58	41.8	3351
Vidua macroura	LC	Birds	Passeriformes	Viduidae	Vidua	GCA_013400395.1	Scaffold	1024.46	41.1	93444
Vireo altiloquus	LC	Birds	Passeriformes	Vireonidae	Vireo	GCA_013396875.1	Scaffold	1064.98	41.6	28485
Xiphorhynchus elegans	LC	Birds	Passeriformes	Furnariidae	Xiphorhynchus	GCA_013401175.1	Scaffold	1059.66	41.1	89575
Zapornia atra	VU	Birds	Gruiformes	Rallidae	Porzana	GCA_013400835.1	Scaffold	1119.12	42.5	58849
Zonotrichia albicollis	LC	Birds	Passeriformes	Emberizidae	Zonotrichia	GCF_000385455.1	Scaffold	1052.6	41.8	6018
Zosterops borbonicus	LC	Birds	Passeriformes	Zosteropidae	Zosterops	GCA_007252995.1	Scaffold	1213.66	38.2	27683
Zosterops hypoxanthus	LC	Birds	Passeriformes	Zosteropidae	Zosterops	GCA_013399795.1	Scaffold	1051.74	41.2	58495
Zosterops japonicus	LC	Birds	Passeriformes	Zosteropidae	Zosterops	GCA_017612475.1	Scaffold	1104.39	37.8	29442
Zosterops lateralis	LC	Birds	Passeriformes	Zosteropidae	Zosterops	GCA_001281735.1	Scaffold	1036	41.3	2933
Zosterops pallidus	LC	Birds	Passeriformes	Zosteropidae	Zosterops	GCA_007556475.1	Scaffold	1149.6	39.7	63344
Entosphenus tridentatus	LC	Lampreys	Petromyzontiformes	Petromyzontidae	Entosphenus	GCA_014621495.2	Chromosome	927.744	47.6974	141124
Lethenteron camtschaticum	LC	Lampreys	Petromyzontiformes	Petromyzontidae	Lethenteron	GCA_018977245.1	Scaffold	1074.73	48.7	3553
Lethenteron reissneri	LC	Lampreys	Petromyzontiformes	Petromyzontidae	Lethenteron	GCA_015708825.1	Chromosome	1063.01	48.7424	1945
Petromyzon marinus	LC	Lampreys	Petromyzontiformes	Petromyzontidae	Petromyzon	GCF_010993605.1	Chromosome	1089.05	48.3309	1434
Amblyraja radiata*	VU	Cartilaginous fishes	Rajiformes	Rajidae	Amblyraja	GCF_010909765.2	Chromosome	2558.78	44.7139	957
Callorhinchus milii	LC	Cartilaginous fishes	Chimaeriformes	Callorhinchidae	Callorhinchus	GCF_018977255.1	Scaffold	991.536	42.7998	1762
Carcharodon carcharias	MD	Cartilaginous fishes	Lamniformes	Lamnidae	Carcharodon	GCA_902204185.2	Contig	0.00067	50	2
Chiloscyllium plagiosum	NT	Cartilaginous fishes	Orectolobiformes	Hemiscylliidae	Chiloscyllium	GCF_004010195.1	Chromosome	3556.48	42.5045	101977
Chiloscyllium punctatum	NT	Cartilaginous fishes	Orectolobiformes	Hemiscylliidae	Chiloscyllium	GCA_003427335.1	Scaffold	3375.7	37.6	280241
Hemiscyllium ocellatum	LC	Cartilaginous fishes	Orectolobiformes	Hemiscylliidae	Hemiscyllium	GCA_020745735.1	Chromosome	3983.48	42.39	1963
Hydrolagus affinis	LC	Cartilaginous fishes	Chimaeriformes	Chimaeridae	Hydrolagus	GCA_012026655.1	Scaffold	1114.27	42.3	245464
Leucoraja erinacea	LC	Cartilaginous fishes	Rajiformes	Rajidae	Leucoraja	GCA_000238235.1	Contig	1555.46	40.3	2962366
Pristis pectinata	CR	Cartilaginous fishes	Rhinopristiformes	Pristidae	Pristis	GCA_009764475.2	Chromosome	2267.86	42.4441	173
Rhincodon typus	LD (Largely depleted)	Cartilaginous fishes	Orectolobiformes	Rhincodontidae	Rhincodon	GCF_001642345.1	Scaffold	2931.6	41.8	57334
Scyliorhinus canicula*	LC	Cartilaginous fishes	Carcharhiniformes	Scyliorhinidae	Scyliorhinus	GCF_902713615.1	Chromosome	4220.41	47.6847	646
Scyliorhinus torazame	LC	Cartilaginous fishes	Carcharhiniformes	Scyliorhinidae	Scyliorhinus	GCA_003427355.1	Scaffold	4470.98	38.5	458049
Stegostoma fasciatum	EN	Cartilaginous fishes	Orectolobiformes	Stegostomatidae	Stegostoma	GCA_022316705.1	Chromosome	2771.88	42.2699	1267
Acinonyx jubatus	VU	Mammals	Carnivora	Felidae	Acinonyx	GCF_003709585.1	Scaffold	2384.85	41.6	3220
Acomys cahirinus	LC	Mammals	Rodentia	Muridae	Acomys	GCA_004027535.1	Scaffold	2306.07	42.7	371342
Acomys dimidiatus*	LC	Mammals	Rodentia	Muridae	Acomys	GCA_907164435.1	Chromosome	2302.4	42.7586	18302
Acomys kempi	LC	Mammals	Rodentia	Muridae	Acomys	GCA_907164505.1	Chromosome	2162.15	42.8167	19
Acomys percivali	LC	Mammals	Rodentia	Muridae	Acomys	GCA_907169655.1	Chromosome	2302.05	42.567	22442
Acomys russatus	LC	Mammals	Rodentia	Muridae	Acomys	GCA_903995435.1	Chromosome	2301.52	42.5156	623
Addax nasomaculatus	CR	Mammals	Artiodactyla	Bovidae	Addax	GCA_019593525.1	Scaffold	2795.17	36.5	86923
Aeorestes cinereus	/	Mammals	Chiroptera	Vespertilionidae	Aeorestes	GCA_011751065.1	Scaffold	2149.06	41.1	2536
Aepyceros melampus	LC	Mammals	Artiodactyla	Bovidae	Aepyceros	GCA_006408695.1	Scaffold	2631.3	41.4	24102
Ailuropoda melanoleuca	VU	Mammals	Carnivora	Ursidae	Ailuropoda	GCF_002007445.1	Chromosome	2444.08	41.8602	77288
Ailurus styani	EN	Mammals	Carnivora	Ailuridae	Ailurus	GCA_002007465.1	Scaffold	2342.94	0	11589
Alcelaphus buselaphus	LC	Mammals	Artiodactyla	Bovidae	Alcelaphus	GCA_006408545.1	Scaffold	3882.34	9.3	539659
Alces alces	LC	Mammals	Artiodactyla	Cervidae	Alces	GCA_007570765.1	Scaffold	2743.74	42.2	48219
Alouatta palliata	VU	Mammals	Primates	Atelidae	Alouatta	GCA_004027835.1	Scaffold	3033.62	40.8	1136565
Ammotragus lervia	VU	Mammals	Artiodactyla	Bovidae	Ammotragus	GCA_002201775.1	Scaffold	2650.84	40.3	77320
Anoura caudifer	LC	Mammals	Chiroptera	Phyllostomidae	Anoura	GCA_004027475.1	Scaffold	2206.59	41.7	337255
Antechinus stuartii	LC	Mammals	Dasyuromorphia	Dasyuridae	Antechinus	GCA_016696395.1	Scaffold	3307.09	36.5	30796
Antidorcas marsupialis	LC	Mammals	Artiodactyla	Bovidae	Antidorcas	GCA_006408585.1	Scaffold	3024.61	38.9	94522
Antilocapra americana	LC	Mammals	Artiodactyla	Antilocapridae	Antilocapra	GCA_007570785.1	Scaffold	2509.06	41.6	22443
Antrozous pallidus	LC	Mammals	Chiroptera	Vespertilionidae	Antrozous	GCA_007922775.1	Scaffold	2597.47	43.6	902551
Aotus nancymaae	VU	Mammals	Primates	Aotidae	Aotus	GCF_000952055.2	Scaffold	2861.68	41.1	28922
Aplodontia rufa	LC	Mammals	Rodentia	Aplodontiidae	Aplodontia	GCA_004027875.1	Scaffold	3005.54	40.6	1279526
Apodemus speciosus	LC	Mammals	Rodentia	Muridae	Apodemus	GCA_002335545.1	Scaffold	3494.29	24.2	336124
Apodemus sylvaticus	LC	Mammals	Rodentia	Muridae	Apodemus	GCA_001305905.1	Scaffold	3758.14	22.6	559629
Arctocephalus gazella	LC	Mammals	Carnivora	Otariidae	Arctocephalus	GCA_900642305.1	Scaffold	2313.59	41	5180
Artibeus jamaicensis	LC	Mammals	Chiroptera	Phyllostomidae	Artibeus	GCF_014825515.1	Scaffold	2207.62	42	56740
Arvicanthis niloticus*	LC	Mammals	Rodentia	Muridae	Arvicanthis	GCF_011762505.1	Chromosome	2496.76	41.4585	1595
Arvicola amphibius*	LC	Mammals	Rodentia	Cricetidae	Arvicola	GCF_903992535.2	Chromosome	2297.77	42.1802	215
Ateles geoffroyi	EN	Mammals	Primates	Atelidae	Ateles	GCA_004024785.1	Scaffold	2897.03	40.7	869075
Ateles hybridus	CR	Mammals	Primates	Atelidae	Ateles	GCA_916098195.1	Scaffold	2643.27	40.7	1300
Axis porcinus	EN	Mammals	Artiodactyla	Cervidae	Axis	GCA_003798545.1	Scaffold	2676.16	41	136093
Balaenoptera acutorostrata	LC	Mammals	Cetacea	Balaenopteridae	Balaenoptera	GCF_000493695.1	Scaffold	2431.69	41.4	10776
Balaenoptera bonaerensis	NT	Mammals	Cetacea	Balaenopteridae	Balaenoptera	GCA_000978805.1	Scaffold	2234.64	40.7	421444
Balaenoptera musculus	EN	Mammals	Cetacea	Balaenopteridae	Balaenoptera	GCF_009873245.2	Chromosome	2374.87	40.9867	106
Balaenoptera physalus	VU	Mammals	Cetacea	Balaenopteridae	Balaenoptera	GCA_008795845.1	Scaffold	2462.77	33.2	62302
Beatragus hunteri	CR	Mammals	Artiodactyla	Bovidae	Beatragus	GCA_004027495.1	Scaffold	2697.26	42.3	535889
Bison bison	CD (Critically depleted)	Mammals	Artiodactyla	Bovidae	Bison	GCF_000754665.1	Scaffold	2828.03	42.2	128431
Bos frontalis	/	Mammals	Artiodactyla	Bovidae	Bos	GCA_007844835.1	Scaffold	3002.45	40.2	5015
Bos grunniens	/	Mammals	Artiodactyla	Bovidae	Bos	GCA_005887515.2	Chromosome	2832.78	41.966	414
Bos grunniens x Bos taurus*1	/	Mammals	Cetartiodactyla	Bovidae	Bos	GCA_009493655.1	Chromosome	2668.88	41.8947	342
Bos indicus	/	Mammals	Artiodactyla	Bovidae	Bos	GCF_000247795.1	Chromosome	2673.97	42.3689	32
Bos indicus x Bos taurus1	/	Mammals	Cetartiodactyla	Bovidae	Bos	GCF_003369695.1	Chromosome	2680.95	41.8269	1250
Bos mutus	VU	Mammals	Artiodactyla	Bovidae	Bos	GCF_000298355.1	Scaffold	2645.16	42	41192
Bos taurus	/	Mammals	Artiodactyla	Bovidae	Bos	GCF_002263795.1	Chromosome	2715.85	41.9362	2211
Bos taurus x Bison bison1	/	Mammals	Cetartiodactyla	Bovidae	Bos	GCA_018282465.1	Chromosome	2861.7	42.4411	1314
Bradypus variegatus	LC	Mammals	Pilosa	Bradypodidae	Bradypus	GCA_004027775.1	Scaffold	1502.48	42.8	1771805
Bubalus bubalis	/	Mammals	Artiodactyla	Bovidae	Bubalus	GCF_019923935.1	Chromosome	2622.46	41.7487	26
Callithrix jacchus	LC	Mammals	Primates	Callitrichidae	Callithrix	GCF_009663435.1	Chromosome	2897.82	40.9673	994
Callorhinus ursinus	VU	Mammals	Carnivora	Otariidae	Callorhinus	GCF_003265705.1	Scaffold	2706.87	41.6	14230
Camelus bactrianus	CR	Mammals	Artiodactyla	Camelidae	Camelus	GCF_000767855.1	Scaffold	1992.66	41.4	35455
Camelus dromedarius	/	Mammals	Artiodactyla	Camelidae	Camelus	GCF_000803125.2	Chromosome	2169.36	41.5758	21070
Camelus ferus	CR	Mammals	Artiodactyla	Camelidae	Camelus	GCF_009834535.1	Chromosome	2087.09	41.6638	2043
Canis lupus	LC	Mammals	Carnivora	Canidae	Canis	GCA_905319855.2	Chromosome	2447.46	41.4872	82
Capra aegagrus	NT	Mammals	Artiodactyla	Bovidae	Capra	GCA_000978405.1	Chromosome	2828.87	42.4124	89498
Capra ibex	MD	Mammals	Artiodactyla	Bovidae	Capra	GCA_006410555.1	Scaffold	2701.36	42.2	55914
Capra sibirica	NT	Mammals	Artiodactyla	Bovidae	Capra	GCA_003182615.2	Scaffold	2733.03	42.2	85609
Capreolus capreolus	LC	Mammals	Artiodactyla	Cervidae	Capreolus	GCA_000751575.1	Scaffold	2785.38	41.8	3088511
Capreolus pygargus	LC	Mammals	Artiodactyla	Cervidae	Capreolus	GCA_012922965.1	Scaffold	2607.83	40.6	92048
Capromys pilorides	LC	Mammals	Rodentia	Capromyidae	Capromys	GCA_004027915.1	Scaffold	3023.85	42	2352358
Caracal caracal	LC	Mammals	Carnivora	Felidae	Caracal	GCA_016801355.1	Scaffold	2420.8	39.3	9020
Carlito syrichta	NT	Mammals	Primates	Tarsiidae	Carlito	GCF_000164805.1	Scaffold	3453.86	41	337189
Carollia perspicillata	LC	Mammals	Chiroptera	Phyllostomidae	Carollia	GCA_004027735.1	Scaffold	2689.41	42.7	1925339
Castor canadensis	LC	Mammals	Rodentia	Castoridae	Castor	GCF_001984765.1	Scaffold	2518.31	39.7	21157
Catagonus wagneri	EN	Mammals	Artiodactyla	Tayassuidae	Catagonus	GCA_004024745.2	Scaffold	2640.07	41.6	1183730
Cavia aperea	LC	Mammals	Rodentia	Caviidae	Cavia	GCA_000688575.1	Scaffold	2716.4	42.2	3131
Cavia tschudii	LC	Mammals	Rodentia	Caviidae	Cavia	GCA_004027695.1	Scaffold	3077.35	40.1	1368179
Cebus albifrons	LC	Mammals	Primates	Cebidae	Cebus	GCA_004027755.1	Scaffold	3058.67	41.1	1539166
Cebus imitator	VU	Mammals	Primates	Cebidae	Cebus	GCF_001604975.1	Scaffold	2717.7	41	7156
Cephalophus harveyi	LC	Mammals	Artiodactyla	Bovidae	Cephalophus	GCA_006410635.1	Scaffold	2816.64	41.1	85160
Ceratotherium simum	NT	Mammals	Perissodactyla	Rhinocerotidae	Ceratotherium	GCF_000283155.1	Scaffold	2464.37	41.2	3087
Cercocebus atys	VU	Mammals	Primates	Cercopithecidae	Cercocebus	GCF_000955945.1	Scaffold	2848.25	41.1	11433
Cercopithecus mona	NT	Mammals	Primates	Cercopithecidae	Cercopithecus	GCA_014849445.1	Scaffold	2902.8	40.9	1889
Cercopithecus neglectus	LC	Mammals	Primates	Cercopithecidae	Cercopithecus	GCA_004027615.1	Scaffold	3278.86	41.2	2119200
Cervus albirostris	VU	Mammals	Artiodactyla	Cervidae	Przewalskium	GCA_006408465.1	Scaffold	2692.23	41.1	171874
Cervus elaphus*	LC	Mammals	Artiodactyla	Cervidae	Cervus	GCF_910594005.1	Chromosome	2886.6	42.976	144
Cervus hanglu	LC	Mammals	Artiodactyla	Cervidae	Cervus	GCA_010411085.1	Chromosome	2594.11	41.577	17927
Chaetophractus vellerosus	LC	Mammals	Cingulata	Dasypodidae	Chaetophractus	GCA_004027955.1	Scaffold	5335.6	39.7	7677333
Cheirogaleus medius	VU	Mammals	Primates	Cheirogaleidae	Cheirogaleus	GCA_008086735.1	Scaffold	2121.89	39.9	3231
Chinchilla lanigera	EN	Mammals	Rodentia	Chinchillidae	Chinchilla	GCF_000276665.1	Scaffold	2390.87	41.4	2839
Chlorocebus sabaeus	LC	Mammals	Primates	Cercopithecidae	Chlorocebus	GCF_015252025.1	Scaffold	2937.83	41.1	6872
Choloepus hoffmanni	LC	Mammals	Pilosa	Megalonychidae	Choloepus	GCA_000164785.2	Scaffold	3286.01	40	269084
Chrysochloris asiatica	LC	Mammals	Afrosoricida	Chrysochloridae	Chrysochloris	GCF_000296735.1	Scaffold	4210.11	41.8	20500
Colobus angolensis	VU	Mammals	Primates	Cercopithecidae	Colobus	GCF_000951035.1	Scaffold	2970.12	41.6	13124
Colobus guereza	LC	Mammals	Primates	Cercopithecidae	Colobus	GCA_021498455.1	Chromosome	2963.34	41.0389	1657
Condylura cristata	LC	Mammals	Soricomorpha	Talpidae	Condylura	GCF_000260355.1	Scaffold	1769.66	41.9	2040
Connochaetes taurinus	LC	Mammals	Artiodactyla	Bovidae	Connochaetes	GCA_006408615.1	Scaffold	2644.04	41.1	78350
Craseonycteris thonglongyai	NT	Mammals	Chiroptera	Craseonycteridae	Craseonycteris	GCA_004027555.1	Scaffold	2272.09	41	1224256
Cricetomys gambianus	LC	Mammals	Rodentia	Nesomyidae	Cricetomys	GCA_004027575.1	Scaffold	2397.72	42.1	1102952
Cricetulus griseus	/	Mammals	Rodentia	Cricetidae	Cricetulus	GCF_000223135.1	Scaffold	2399.79	41.6	109152
Crocidura indochinensis	LC	Mammals	Soricomorpha	Soricidae	Crocidura	GCA_004027635.1	Scaffold	3082.22	39.8	2415412
Crocuta crocuta	LC	Mammals	Carnivora	Hyaenidae	Crocuta	GCA_008692635.1	Scaffold	2348.38	41.1	24679
Cryptoprocta ferox	VU	Mammals	Carnivora	Eupleridae	Cryptoprocta	GCA_004023885.1	Scaffold	2458.85	41.5	464036
Cryptotis parvus	/	Mammals	Soricomorpha	Soricidae	Cryptotis	GCA_021461705.1	Contig	2196.37	42.8	39388
Ctenodactylus gundi	LC	Mammals	Rodentia	Ctenodactylidae	Ctenodactylus	GCA_004027205.1	Scaffold	2322.47	42.7	860073
Ctenomys sociabilis	CR	Mammals	Rodentia	Ctenomyidae	Ctenomys	GCA_004027165.1	Scaffold	2834.81	40.7	807571
Cuniculus paca	LC	Mammals	Rodentia	Cuniculidae	Cuniculus	GCA_004365215.1	Scaffold	3399.58	40.8	3768450
Cynopterus brachyotis	LC	Mammals	Chiroptera	Pteropodidae	Cynopterus	GCA_009793145.1	Scaffold	1758.94	37.4	48006
Damaliscus lunatus	LC	Mammals	Artiodactyla	Bovidae	Damaliscus	GCA_006408505.1	Scaffold	3127.76	39	92109
Dasyprocta punctata	LC	Mammals	Rodentia	Dasyproctidae	Dasyprocta	GCA_004363535.1	Scaffold	3012.1	40.8	986664
Dasypus novemcinctus	LC	Mammals	Cingulata	Dasypodidae	Dasypus	GCF_000208655.1	Scaffold	3631.52	41.5	46559
Dasyurus viverrinus*	EN	Mammals	Dasyuromorphia	Dasyuridae	Dasyurus	GCA_020854095.1	Chromosome	3139.22	36.1796	76
Daubentonia madagascariensis	EN	Mammals	Primates	Daubentoniidae	Daubentonia	GCA_004027145.1	Scaffold	2498.42	40	342451
Delphinapterus leucas	LC	Mammals	Cetacea	Monodontidae	Delphinapterus	GCF_002288925.2	Scaffold	2362.78	41.4	5905
Dendrolagus dorianus	VU	Mammals	Diprotodontia	Macropodidae	Dendrolagus	GCA_904810745.1	Contig	1.72721	44.4	2052
Desmodus rotundus	LC	Mammals	Chiroptera	Phyllostomidae	Desmodus	GCF_002940915.1	Scaffold	2063.81	42.3	29801
Dicerorhinus sumatrensis	CR	Mammals	Perissodactyla	Rhinocerotidae	Dicerorhinus	GCA_014189135.1	Scaffold	2442.45	39.6	1781
Diceros bicornis	CR	Mammals	Perissodactyla	Rhinocerotidae	Diceros	GCA_020826845.1	Chromosome	3005.52	41.5838	1075
Dinomys branickii	LC	Mammals	Rodentia	Dinomyidae	Dinomys	GCA_004027595.1	Scaffold	2688.56	41.8	1158438
Dipodomys ordii	LC	Mammals	Rodentia	Heteromyidae	Dipodomys	GCF_000151885.1	Scaffold	2236.37	42.6	65193
Dipodomys spectabilis*	NT	Mammals	Rodentia	Heteromyidae	Dipodomys	GCF_019054845.1	Contig	2844.77	40.8	2026
Dipodomys stephensi	VU	Mammals	Rodentia	Heteromyidae	Dipodomys	GCA_004024685.1	Scaffold	2346.42	41.9	1269643
Dolichotis patagonum	NT	Mammals	Rodentia	Caviidae	Dolichotis	GCA_004027295.1	Scaffold	3289.61	39.8	1905764
Dromiciops gliroides*	NT	Mammals	Microbiotheria	Microbiotheriidae	Dromiciops	GCF_019393635.1	Chromosome	3303.2	39.1175	17
Dugong dugon	VU	Mammals	Sirenia	Dugongidae	Dugong	GCA_905400935.1	Scaffold	3196.67	39.3	16045
Echinops telfairi	LC	Mammals	Afrosoricida	Tenrecidae	Echinops	GCF_000313985.2	Scaffold	2947.12	43.8	7490
Eidolon helvum	NT	Mammals	Chiroptera	Pteropodidae	Eidolon	GCA_000465285.1	Scaffold	1837.75	39.2	133538
Eira barbara	LC	Mammals	Carnivora	Mustelidae	Eira	GCA_020311295.1	Scaffold	2467.58	41.2	14563
Elaphurus davidianus*	EW	Mammals	Artiodactyla	Cervidae	Elaphurus	GCA_002443075.1	Scaffold	2584.69	40.5	194812
Elephantulus edwardii	LC	Mammals	Macroscelidea	Macroscelididae	Elephantulus	GCF_000299155.1	Scaffold	3843.98	41.5	8768
Elephas maximus	EN	Mammals	Proboscidea	Elephantidae	Elephas	GCA_014332765.1	Scaffold	3128.77	38.9	6948
Ellobius lutescens	LC	Mammals	Rodentia	Cricetidae	Ellobius	GCA_001685075.1	Scaffold	2353.19	39.9	58423
Ellobius talpinus	LC	Mammals	Rodentia	Cricetidae	Ellobius	GCA_001685095.1	Scaffold	2265.97	41.3	350460
Enhydra lutris	EN	Mammals	Carnivora	Mustelidae	Enhydra	GCF_002288905.1	Scaffold	2455.28	41.6	6771
Eonycteris spelaea	LC	Mammals	Chiroptera	Pteropodidae	Eonycteris	GCA_003508835.1	Contig	1966.86	40.3	4469
Eptesicus fuscus	LC	Mammals	Chiroptera	Vespertilionidae	Eptesicus	GCF_000308155.1	Scaffold	2026.63	43.5	6789
Equus asinus	/	Mammals	Perissodactyla	Equidae	Equus	GCF_016077325.2	Chromosome	2431.91	41.4316	50
Equus caballus	/	Mammals	Perissodactyla	Equidae	Equus	GCF_002863925.1	Chromosome	2506.97	41.5271	4701
Equus przewalskii	EN	Mammals	Perissodactyla	Equidae	Equus	GCF_000696695.1	Scaffold	2395.95	41.3	53097
Equus quagga	NT	Mammals	Perissodactyla	Equidae	Equus	GCA_021613505.1	Chromosome	2500.93	41.4725	12507
Erethizon dorsatum	LC	Mammals	Rodentia	Erethizontidae	Erethizon	GCA_006547115.1	Scaffold	2436.55	41.1	15915
Erinaceus europaeus	LC	Mammals	Erinaceomorpha	Erinaceidae	Erinaceus	GCF_000296755.1	Scaffold	2715.72	42.4999	5803
Erythrocebus patas	NT	Mammals	Primates	Cercopithecidae	Erythrocebus	GCA_004027335.1	Scaffold	3490.49	41.2	2563960
Eschrichtius robustus	LC	Mammals	Cetacea	Eschrichtiidae	Eschrichtius	GCA_002189225.1	Scaffold	2849.45	30.7	57203
Eubalaena japonica	EN	Mammals	Cetacea	Balaenidae	Eubalaena	GCA_004363455.1	Scaffold	2693.58	41.1	1353963
Eudorcas thomsonii	LC	Mammals	Artiodactyla	Bovidae	Eudorcas	GCA_006408755.1	Scaffold	2904.27	41.7	123308
Eulemur flavifrons	CR	Mammals	Primates	Lemuridae	Eulemur	GCA_001262665.1	Scaffold	2115.57	40.5	38367
Eulemur fulvus	VU	Mammals	Primates	Lemuridae	Eulemur	GCA_004027275.1	Scaffold	2748.89	41.4	1693913
Eulemur macaco	EN	Mammals	Primates	Lemuridae	Eulemur	GCA_001262655.1	Scaffold	2119.88	38.3	26772
Eumetopias jubatus	NT	Mammals	Carnivora	Otariidae	Eumetopias	GCF_004028035.1	Scaffold	2418.26	41.4	7472
Felis catus	/	Mammals	Carnivora	Felidae	Felis	GCF_018350175.1	Chromosome	2425.75	41.8091	71
Felis catus x Prionailurus bengalensis1	/	Mammals	Carnivora	Felidae	Felis	GCA_016509475.1	Chromosome	2435.7	41.7873	122
Felis chaus	LC	Mammals	Carnivora	Felidae	Felis	GCA_019924945.1	Chromosome	2428.3	41.7986	53
Felis nigripes	VU	Mammals	Carnivora	Felidae	Felis	GCA_004023925.1	Scaffold	2428.42	41.9	590124
Fukomys damarensis	LC	Mammals	Rodentia	Bathyergidae	Fukomys	GCF_012274545.1	Scaffold	2334.38	40.5	73970
Galemys pyrenaicus	EN	Mammals	Soricomorpha	Talpidae	Galemys	GCA_019455555.1	Scaffold	1828.35	41	12306
Galeopterus variegatus	LC	Mammals	Dermoptera	Cynocephalidae	Galeopterus	GCF_000696425.1	Scaffold	3187.66	41.2	179514
Giraffa camelopardalis	VU	Mammals	Artiodactyla	Giraffidae	Giraffa	GCA_017591445.1	Chromosome	2441.48	41.5159	2096
Giraffa tippelskirchi	/	Mammals	Artiodactyla	Giraffidae	Giraffa	GCA_013496395.1	Chromosome	2490.08	41.5886	75681
Glaucomys volans	LC	Mammals	Rodentia	Sciuridae	Glaucomys	GCA_020662805.1	Scaffold	2582.2	39.8	61855
Glis glis	LC	Mammals	Rodentia	Gliridae	Glis	GCA_004027185.1	Scaffold	2462.09	42.3	433430
Globicephala melas	LC	Mammals	Cetacea	Delphinidae	Globicephala	GCF_006547405.1	Scaffold	2333.87	41.3	6637
Gorilla gorilla	CR	Mammals	Primates	Hominidae	Gorilla	GCF_008122165.1	Chromosome	3044.87	40.7803	5706
Gracilinanus agilis	LC	Mammals	Didelphimorphia	Didelphidae	Gracilinanus	GCF_016433145.1	Chromosome	3701.03	38.8756	60714
Grammomys dolichurus	LC	Mammals	Rodentia	Muridae	Grammomys	GCA_019843835.1	Scaffold	2089.78	40.9	509072
Grammomys surdaster*	/	Mammals	Rodentia	Muridae	Grammomys	GCF_004785775.1	Scaffold	2412.66	41.3	23656
Graphiurus murinus	LC	Mammals	Rodentia	Gliridae	Graphiurus	GCA_004027655.1	Scaffold	2815.01	41.5	1267939
Gulo gulo	LC	Mammals	Carnivora	Mustelidae	Gulo	GCA_900006375.2	Scaffold	2423.18	37.6	47417
Gymnobelideus leadbeateri	CR	Mammals	Diprotodontia	Petauridae	Gymnobelideus	GCA_011680675.1	Scaffold	3469.28	39.2	12502
Halichoerus grypus	LC	Mammals	Carnivora	Phocidae	Halichoerus	GCF_012393455.1	Scaffold	2338.24	41.4	6880
Helogale parvula	LC	Mammals	Carnivora	Herpestidae	Helogale	GCA_004023845.1	Scaffold	2392.47	41.8	189370
Hemitragus hylocrius	EN	Mammals	Artiodactyla	Bovidae	Hemitragus	GCA_004026825.1	Scaffold	2715.04	42.4	469163
Heterocephalus glaber	LC	Mammals	Rodentia	Bathyergidae	Heterocephalus	GCF_000247695.1	Scaffold	2618.2	41.2	4229
Heterohyrax brucei	LC	Mammals	Hyracoidea	Procaviidae	Heterohyrax	GCA_004026845.1	Scaffold	3618.15	40.9	967933
Hippopotamus amphibius	VU	Mammals	Artiodactyla	Hippopotamidae	Hippopotamus	GCA_004027065.2	Scaffold	2733.49	40.6	910835
Hipposideros armiger	LC	Mammals	Chiroptera	Hipposideridae	Hipposideros	GCF_001890085.1	Scaffold	2236.58	42.2	7571
Hipposideros galeritus	LC	Mammals	Chiroptera	Hipposideridae	Hipposideros	GCA_004027415.1	Scaffold	2440.75	41.3	840200
Hipposideros pendleburyi	VU	Mammals	Chiroptera	Hipposideridae	Hipposideros	GCA_021464545.1	Scaffold	2171.76	40.3	28685
Hippotragus equinus	LC	Mammals	Artiodactyla	Bovidae	Hippotragus	GCA_016433095.1	Scaffold	2603.42	38.2	16880
Hippotragus niger	LC	Mammals	Artiodactyla	Bovidae	Hippotragus	GCA_006942125.1	Scaffold	2595.33	41.3	15557
Homo sapiens	/	Mammals	Primates	Hominidae	Homo	GCF_000001405.39	Chromosome	3272.09	41.4778	919
Hyaena hyaena	NT	Mammals	Carnivora	Hyaenidae	Hyaena	GCF_003009895.1	Scaffold	2374.73	41.6	5761
Hydrochoerus hydrochaeris	LC	Mammals	Rodentia	Caviidae	Hydrochoerus	GCA_004027455.1	Scaffold	2734.59	39.8	655342
Hydrodamalis gigas	EX	Mammals	Sirenia	Dugongidae	Hydrodamalis	GCA_013391785.1	Scaffold	1239.94	44.1	998083
Hydropotes inermis	VU	Mammals	Artiodactyla	Cervidae	Hydropotes	GCA_020226075.1	Chromosome	2540.44	41.3701	1712
Hylobates moloch	EN	Mammals	Primates	Hylobatidae	Hylobates	GCF_009828535.2	Scaffold	2848.33	41.2	18395
Hylobates pileatus	EN	Mammals	Primates	Hylobatidae	Hylobates	GCA_021498465.1	Chromosome	2851.4	41.1605	743
Hylomyscus alleni	LC	Mammals	Rodentia	Muridae	Hylomyscus	GCA_019843855.1	Scaffold	2183.24	41.3	583570
Hystrix brachyura	LC	Mammals	Rodentia	Hystricidae	Hystrix	GCA_016801275.1	Scaffold	2257.33	40.1	151118
Hystrix cristata	LC	Mammals	Rodentia	Hystricidae	Hystrix	GCA_004026905.1	Scaffold	2470.92	41.5	1136598
Ictidomys tridecemlineatus	LC	Mammals	Rodentia	Sciuridae	Ictidomys	GCF_016881025.1	Chromosome	2478.97	40.6196	7132
Indri indri	CR	Mammals	Primates	Indriidae	Indri	GCA_004363605.1	Scaffold	2701.85	41.3	1243540
Inia geoffrensis	EN	Mammals	Cetacea	Iniidae	Inia	GCA_004363515.1	Scaffold	2596.28	42.1	1213610
Isoodon auratus	VU	Mammals	Peramelemorphia	Peramelidae	Isoodon	GCA_904811015.1	Contig	1.81255	44.6	1943
Isoodon macrourus	LC	Mammals	Peramelemorphia	Peramelidae	Isoodon	GCA_904811065.1	Contig	2.11572	43.7	1972
Isoodon obesulus	LC	Mammals	Peramelemorphia	Peramelidae	Isoodon	GCA_904813085.1	Contig	1.97478	44.7	1993
Jaculus jaculus*	LC	Mammals	Rodentia	Dipodidae	Jaculus	GCF_020740685.1	Chromosome	2863.87	42.0447	160
Kobus ellipsiprymnus	LC	Mammals	Artiodactyla	Bovidae	Kobus	GCA_006410655.1	Scaffold	2895.34	39.6	88848
Kobus leche	NT	Mammals	Artiodactyla	Bovidae	Kobus	GCA_014926565.1	Scaffold	2771.25	41.5	57712
Kogia breviceps	LC	Mammals	Cetacea	Kogiidae	Kogia	GCA_004363705.1	Scaffold	2759.7	41.9	1252072
Lagenorhynchus obliquidens	LC	Mammals	Cetacea	Delphinidae	Lagenorhynchus	GCF_003676395.1	Scaffold	2334.47	41.3	5422
Lama glama	/	Mammals	Artiodactyla	Camelidae	Lama	GCA_013239585.1	Scaffold	2035.8	41.6	56962
Lama guanicoe	LC	Mammals	Artiodactyla	Camelidae	Lama	GCA_013239625.1	Scaffold	2050.53	41.5	55231
Lasiurus borealis	LC	Mammals	Chiroptera	Vespertilionidae	Lasiurus	GCA_004026805.1	Scaffold	2857.59	42.7	518900
Leopardus geoffroyi*	LC	Mammals	Carnivora	Felidae	Leopardus	GCF_018350155.1	Chromosome	2426.39	41.7536	47
Leptonychotes weddellii	LC	Mammals	Carnivora	Phocidae	Leptonychotes	GCF_000349705.1	Scaffold	3156.9	43.8	16711
Lepus americanus	LC	Mammals	Lagomorpha	Leporidae	Lepus	GCA_004026855.1	Scaffold	3123.27	44.1	1592829
Lepus timidus	LC	Mammals	Lagomorpha	Leporidae	Lepus	GCA_009760805.1	Chromosome	2703.26	42.8897	4205
Lipotes vexillifer	CR	Mammals	Cetacea	Lipotidae	Lipotes	GCF_000442215.1	Scaffold	2429.21	41.4	30713
Litocranius walleri*	NT	Mammals	Artiodactyla	Bovidae	Litocranius	GCA_006410535.1	Scaffold	2979.34	40.4	79667
Lontra canadensis	LC	Mammals	Carnivora	Mustelidae	Lontra	GCF_010015895.1	Scaffold	2405.75	41.4	7023
Lophiomys imhausi	LC	Mammals	Rodentia	Cricetidae	Lophiomys	GCA_907164525.1	Scaffold	2920.43	37.7	37524
Loxodonta africana	EN	Mammals	Proboscidea	Elephantidae	Loxodonta	GCF_000001905.1	Scaffold	3196.74	40.9	2352
Lutra lutra	LD	Mammals	Carnivora	Mustelidae	Lutra	GCA_902655055.2	Chromosome	2438.46	41.5905	44
Lycaon pictus	EN	Mammals	Carnivora	Canidae	Lycaon	GCA_004216515.1	Scaffold	2137.7	40.3	1127
Lynx canadensis*	LC	Mammals	Carnivora	Felidae	Lynx	GCF_007474595.2	Chromosome	2407.81	41.6962	54
Lynx pardinus	EN	Mammals	Carnivora	Felidae	Lynx	GCA_900661375.1	Scaffold	2413.21	40.7	41700
Lynx rufus	LC	Mammals	Carnivora	Felidae	Lynx	GCA_022079265.1	Scaffold	2439.26	41.8	76
Macaca arctoides	VU	Mammals	Primates	Cercopithecidae	Macaca	GCA_021188215.1	Scaffold	2840.31	39.2	7872
Macaca fuscata	LC	Mammals	Primates	Cercopithecidae	Macaca	GCA_003118495.1	Contig	2930.71	40.9	90905
Macaca nemestrina	EN	Mammals	Primates	Cercopithecidae	Macaca	GCF_000956065.1	Scaffold	2948.7	41.3	9733
Macaca nigra	CR	Mammals	Primates	Cercopithecidae	Macaca	GCA_928851695.1	Scaffold	2821.71	41	875
Macroglossus sobrinus	LC	Mammals	Chiroptera	Pteropodidae	Macroglossus	GCA_004027375.1	Scaffold	1897.64	39.6	171985
Macrotus californicus	LC	Mammals	Chiroptera	Phyllostomidae	Macrotus	GCA_007922815.1	Scaffold	2161.58	44	1128787
Madoqua kirkii	LC	Mammals	Artiodactyla	Bovidae	Madoqua	GCA_006408675.1	Scaffold	2648.13	42	216116
Mandrillus leucophaeus	EN	Mammals	Primates	Cercopithecidae	Mandrillus	GCF_000951045.1	Scaffold	3061.99	41.6	12821
Mandrillus sphinx	VU	Mammals	Primates	Cercopithecidae	Mandrillus	GCA_004802615.1	Scaffold	2860.58	39.6	53550
Manis crassicaudata	EN	Mammals	Pholidota	Manidae	Manis	GCA_016801295.1	Scaffold	2124.33	40.6	422412
Marmota flaviventris*	LC	Mammals	Rodentia	Sciuridae	Marmota	GCF_003676075.2	Scaffold	2581.36	40.1	33624
Marmota himalayana*	LC	Mammals	Rodentia	Sciuridae	Marmota	GCA_005280165.1	Scaffold	2471.7	38	4363
Marmota vancouverensis	CR	Mammals	Rodentia	Sciuridae	Marmota	GCA_005458795.1	Scaffold	2504.04	40.3	23916
Martes zibellina	LC	Mammals	Carnivora	Mustelidae	Martes	GCA_012583365.1	Scaffold	2420.68	40	15810
Mastomys coucha	LC	Mammals	Rodentia	Muridae	Mastomys	GCF_008632895.1	Chromosome	2507.18	42.0731	28
Mastomys natalensis	LC	Mammals	Rodentia	Muridae	Mastomys	GCA_021653895.1	Contig	2307.27	41.1	7311
Megaderma lyra	LC	Mammals	Chiroptera	Megadermatidae	Lyroderma	GCA_004026885.1	Scaffold	2620.95	40.8	1902801
Megaptera novaeangliae	LC	Mammals	Cetacea	Balaenopteridae	Megaptera	GCA_004329385.1	Scaffold	2265.79	38.6	2558
Meles meles	LC	Mammals	Carnivora	Mustelidae	Meles	GCF_922984935.1	Chromosome	2738.69	42.4861	538
Mellivora capensis	LC	Mammals	Carnivora	Mustelidae	Mellivora	GCA_004024625.1	Scaffold	3091.17	42	2068312
Meriones unguiculatus	LC	Mammals	Rodentia	Muridae	Meriones	GCF_002204375.1	Scaffold	2523.12	42.5	68793
Mesocricetus auratus	EN	Mammals	Rodentia	Cricetidae	Mesocricetus	GCF_017639785.1	Scaffold	2457.08	42.3	6347
Mesoplodon bidens	LC	Mammals	Cetacea	Hyperoodontidae	Mesoplodon	GCA_004027085.1	Scaffold	2797.69	41.7	1801720
Microcebus griseorufus	LC	Mammals	Primates	Cheirogaleidae	Microcebus	GCA_008750995.1	Scaffold	2838.33	41.3	479880
Microcebus mittermeieri	/	Mammals	Primates	Cheirogaleidae	Microcebus	GCA_008750955.1	Scaffold	3012.91	41.4	519779
Microcebus murinus	LC	Mammals	Primates	Cheirogaleidae	Microcebus	GCF_000165445.2	Chromosome	2487.41	41.3423	7678
Microcebus ravelobensis	VU	Mammals	Primates	Cheirogaleidae	Microcebus	GCA_008750975.1	Scaffold	2416.21	41	334018
Microcebus sp. 3 GT-2019	/	Mammals	Primates	Cheirogaleidae	Microcebus	GCA_008750915.1	Scaffold	2499.23	41.2	243425
Microcebus tavaratra	VU	Mammals	Primates	Cheirogaleidae	Microcebus	GCA_008750935.1	Scaffold	2583.97	41.2	346080
Microgale talazaci	LC	Mammals	Afrosoricida	Tenrecidae	Microgale	GCA_004026705.1	Scaffold	3236.15	43	788895
Micronycteris hirsuta	LC	Mammals	Chiroptera	Phyllostomidae	Micronycteris	GCA_004026765.1	Scaffold	2314.65	42.4	550090
Microperoryctes longicauda	LC	Mammals	Peramelemorphia	Peramelidae	Microperoryctes	GCA_904814325.1	Contig	1.35313	46	1953
Microtus agrestis	LC	Mammals	Rodentia	Cricetidae	Microtus	GCA_902806775.1	Contig	2258.81	42.1	6993
Microtus arvalis	LC	Mammals	Rodentia	Cricetidae	Microtus	GCA_007455615.1	Scaffold	2620.58	41.7	1081432
Microtus fortis	LC	Mammals	Rodentia	Cricetidae	Microtus	GCA_014885135.1	Scaffold	2189.48	40.5	10530
Microtus montanus	LC	Mammals	Rodentia	Cricetidae	Microtus	GCA_020392405.1	Scaffold	2335.5	38.6	13074
Microtus ochrogaster	LC	Mammals	Rodentia	Cricetidae	Microtus	GCF_000317375.1	Chromosome	2287.34	42.8312	6450
Microtus oeconomus	LC	Mammals	Rodentia	Cricetidae	Microtus	GCA_007455595.1	Scaffold	2306.55	42.1	562436
Microtus richardsoni	LC	Mammals	Rodentia	Cricetidae	Microtus	GCA_020387435.1	Scaffold	2362.09	41.7	31632
Miniopterus natalensis	LC	Mammals	Chiroptera	Miniopteridae	Miniopterus	GCF_001595765.1	Scaffold	1803.1	42.4	1269
Miniopterus schreibersii	VU	Mammals	Chiroptera	Miniopteridae	Miniopterus	GCA_004026525.1	Scaffold	1775.85	42.3	177620
Mirounga angustirostris	LC	Mammals	Carnivora	Phocidae	Mirounga	GCF_021288785.1	Scaffold	2366.17	41.6	142455
Mirounga leonina	LC	Mammals	Carnivora	Phocidae	Mirounga	GCF_011800145.1	Scaffold	2417.32	41.5	1115
Mirza coquereli	EN	Mammals	Primates	Cheirogaleidae	Mirza	GCA_004024645.1	Scaffold	2340.87	40.8	440879
Mirza zaza	VU	Mammals	Primates	Cheirogaleidae	Mirza	GCA_008750895.1	Scaffold	2359.34	40.9	141930
Molossus molossus*	LC	Mammals	Chiroptera	Molossidae	Molossus	GCF_014108415.1	Scaffold	2315.57	42.5	60
Monodon monoceros	LC	Mammals	Cetacea	Monodontidae	Monodon	GCF_005190385.1	Scaffold	2355.57	41.3	6972
Mormoops blainvillei	LC	Mammals	Chiroptera	Mormoopidae	Mormoops	GCA_004026545.1	Scaffold	2111.75	41.7	205259
Moschus berezovskii	EN	Mammals	Artiodactyla	Moschidae	Moschus	GCA_022376915.1	Scaffold	2813.36	42.3	2445
Moschus chrysogaster	EN	Mammals	Artiodactyla	Moschidae	Moschus	GCA_006461725.1	Scaffold	4972.48	19.4	127198
Moschus moschiferus	VU	Mammals	Artiodactyla	Moschidae	Moschus	GCA_004024705.2	Scaffold	3069.61	40.9	1072499
Mungos mungo	LC	Mammals	Carnivora	Herpestidae	Mungos	GCA_004023785.1	Scaffold	2448.21	42	312364
Muntiacus crinifrons	VU	Mammals	Artiodactyla	Cervidae	Muntiacus	GCA_020276665.1	Chromosome	2489.5	41.5652	836
Muntiacus gongshanensis	DD	Mammals	Artiodactyla	Cervidae	Muntiacus	GCA_020226025.1	Scaffold	2475.74	41.7	314
Muntiacus muntjak	LC	Mammals	Artiodactyla	Cervidae	Muntiacus	GCA_008782695.1	Chromosome	2573.53	41.7512	25651
Muntiacus reevesi	LC	Mammals	Artiodactyla	Cervidae	Muntiacus	GCA_020226045.1	Chromosome	2494.01	41.5613	460
Murina aurata	DD	Mammals	Chiroptera	Vespertilionidae	Murina	GCA_004026665.1	Scaffold	2331.55	43.8	880177
Mus caroli	LC	Mammals	Rodentia	Muridae	Mus	GCF_900094665.1	Chromosome	2553.13	42.6193	3163
Mus minutoides	LC	Mammals	Rodentia	Muridae	Mus	GCA_902729485.2	Scaffold	2834.29	42.8	66350
Mus pahari	LC	Mammals	Rodentia	Muridae	Mus	GCF_900095145.1	Chromosome	2475.01	42.6694	2581
Mus spicilegus	LC	Mammals	Rodentia	Muridae	Mus	GCA_003336285.1	Scaffold	2496.08	0	37536
Muscardinus avellanarius	LC	Mammals	Rodentia	Gliridae	Muscardinus	GCA_004027005.1	Scaffold	2527.15	41.6	466805
Mustela erminea*	LC	Mammals	Carnivora	Mustelidae	Mustela	GCF_009829155.1	Chromosome	2445.22	41.6458	94
Mustela nigripes	EN	Mammals	Carnivora	Mustelidae	Mustela	GCA_022355385.1	Chromosome	2498.53	41.7108	20574
Mustela nivalis	LC	Mammals	Carnivora	Mustelidae	Mustela	GCA_019141155.1	Scaffold	2501.18	40	31995
Mustela putorius	LC	Mammals	Carnivora	Mustelidae	Mustela	GCF_011764305.1	Contig	2577.11	41.9	1224
Myocastor coypus	LC	Mammals	Rodentia	Myocastoridae	Myocastor	GCA_004027025.1	Scaffold	2903.18	41.7	1669667
Myotis brandtii	LC	Mammals	Chiroptera	Vespertilionidae	Myotis	GCF_000412655.1	Scaffold	2107.24	42.9	169750
Myotis davidii	LC	Mammals	Chiroptera	Vespertilionidae	Myotis	GCF_000327345.1	Scaffold	2059.8	43.1	101769
Myotis lucifugus	EN	Mammals	Chiroptera	Vespertilionidae	Myotis	GCF_000147115.1	Scaffold	2034.58	42.7	11654
Myrmecophaga tridactyla	VU	Mammals	Pilosa	Myrmecophagidae	Myrmecophaga	GCA_004026745.1	Scaffold	3547.27	39.5	1621408
Nanger dama	CR	Mammals	Artiodactyla	Bovidae	Nanger	GCA_917880005.1	Scaffold	2695.17	42	1847
Nanger granti	LC	Mammals	Artiodactyla	Bovidae	Nanger	GCA_006408635.1	Scaffold	3032.78	35.7	62189
Nannospalax galili	/	Mammals	Rodentia	Muridae	Nannospalax	GCF_000622305.1	Scaffold	3061.42	41.6	154976
Nasalis larvatus	EN	Mammals	Primates	Cercopithecidae	Nasalis	GCA_000772465.1	Chromosome	3011.97	42.2537	319549
Neomonachus schauinslandi	EN	Mammals	Carnivora	Phocidae	Neomonachus	GCF_002201575.2	Chromosome	2419.44	41.5796	8094
Neophocaena asiaeorientalis	EN	Mammals	Cetacea	Phocoenidae	Neophocaena	GCF_003031525.2	Scaffold	2284.63	41.3	13696
Neotoma lepida	LC	Mammals	Rodentia	Cricetidae	Neotoma	GCA_001675575.1	Scaffold	2353.86	36.2	119373
Neotragus moschatus	LC	Mammals	Artiodactyla	Bovidae	Neotragus	GCA_006410615.1	Scaffold	2675.73	40.9	218204
Neotragus pygmaeus	LC	Mammals	Artiodactyla	Bovidae	Neotragus	GCA_006410875.1	Scaffold	2895.87	40.5	354089
Noctilio leporinus	LC	Mammals	Chiroptera	Noctilionidae	Noctilio	GCA_004026585.1	Scaffold	2098.5	40.9	298222
Nomascus leucogenys	CR	Mammals	Primates	Hylobatidae	Nomascus	GCF_006542625.1	Chromosome	2843.98	41.0665	2377
Notamacropus eugenii	/	Mammals	Diprotodontia	Macropodidae	Macropus	GCA_000004035.1	Scaffold	3075.18	40.4	277711
Notamacropus rufogriseus	/	Mammals	Diprotodontia	Macropodidae	Notamacropus	GCA_904811085.1	Contig	1.73597	46.2	1956
Nyctereutes procyonoides	LC	Mammals	Carnivora	Canidae	Nyctereutes	GCA_905146905.1	Scaffold	2387.08	41.3	810
Nycticebus coucang	EN	Mammals	Primates	Lorisidae	Nycticebus	GCA_004027815.1	Scaffold	3294.56	40.7	1937143
Nycticeius humeralis	LC	Mammals	Chiroptera	Vespertilionidae	Nycticeius	GCA_007922795.1	Scaffold	2779.57	43.5	1676240
Ochotona curzoniae*	LC	Mammals	Lagomorpha	Ochotonidae	Ochotona	GCF_017591425.1	Scaffold	2086.13	43.7	2214
Ochotona princeps	LC	Mammals	Lagomorpha	Ochotonidae	Ochotona	GCF_014633375.1	Chromosome	2231.49	44.2103	9351
Octodon degus	LC	Mammals	Rodentia	Octodontidae	Octodon	GCF_000260255.1	Scaffold	2995.89	42.5	7135
Octomys mimax	LC	Mammals	Rodentia	Octodontidae	Octomys	GCA_002564305.1	Scaffold	2591.29	41.2	1257804
Odobenus rosmarus	VU	Mammals	Carnivora	Odobenidae	Odobenus	GCF_000321225.1	Scaffold	2400.15	41.7	3893
Odocoileus hemionus	LC	Mammals	Artiodactyla	Cervidae	Odocoileus	GCA_020976825.1	Chromosome	2609.3	41.5182	5513
Odocoileus virginianus	LC	Mammals	Artiodactyla	Cervidae	Odocoileus	GCF_002102435.1	Scaffold	2380.51	41.6	17026
Okapia johnstoni	EN	Mammals	Artiodactyla	Giraffidae	Okapia	GCA_021018685.1	Scaffold	2621.1	40.8	42423
Ondatra zibethicus	LC	Mammals	Rodentia	Cricetidae	Ondatra	GCA_004026605.1	Scaffold	2562.75	41.6	565356
Orcinus orca	DD	Mammals	Cetacea	Delphinidae	Orcinus	GCF_000331955.2	Scaffold	2372.92	41.7	1668
Oreamnos americanus	LC	Mammals	Artiodactyla	Bovidae	Oreamnos	GCA_009758055.1	Scaffold	2506.01	41.4	3212
Oreotragus oreotragus	LC	Mammals	Artiodactyla	Bovidae	Oreotragus	GCA_006410675.1	Scaffold	3247.63	37.7	24892
Orientallactaga bullata	/	Mammals	Rodentia	Dipodidae	Allactaga	GCA_004027895.1	Scaffold	3093.58	41.9	1284382
Ornithorhynchus anatinus	NT	Mammals	Monotremata	Ornithorhynchidae	Ornithorhynchus	GCF_004115215.2	Chromosome	1859.28	46.1721	322
Orycteropus afer	LC	Mammals	Tubulidentata	Orycteropodidae	Orycteropus	GCF_000298275.1	Scaffold	4444.08	42.0995	22509
Oryctolagus cuniculus	EN	Mammals	Lagomorpha	Leporidae	Oryctolagus	GCF_000003625.3	Chromosome	2737.46	44.0526	3318
Oryx dammah	EW	Mammals	Artiodactyla	Bovidae	Oryx	GCF_014754425.2	Scaffold	2707.18	41.8	9089
Oryx gazella	LC	Mammals	Artiodactyla	Bovidae	Oryx	GCA_003945745.1	Scaffold	2762.92	39	31177
Otocyon megalotis	LC	Mammals	Carnivora	Canidae	Otocyon	GCA_017311455.1	Scaffold	2374.66	41.3	11079
Otolemur garnettii	LC	Mammals	Primates	Galagidae	Otolemur	GCF_000181295.1	Scaffold	2519.72	41.5	7793
Ourebia ourebi	LC	Mammals	Artiodactyla	Bovidae	Ourebia	GCA_006417275.1	Scaffold	2524.87	42	3508661
Ovibos moschatus	LC	Mammals	Artiodactyla	Bovidae	Ovibos	GCA_021462335.1	Scaffold	2615.84	39.6	6709
Ovis ammon	NT	Mammals	Artiodactyla	Bovidae	Ovis	GCA_003121645.1	Scaffold	2643.43	41.6	41955
Ovis canadensis	LC	Mammals	Artiodactyla	Bovidae	Ovis	GCA_004026945.1	Scaffold	2863.66	43.2	1048136
Ovis nivicola	LC	Mammals	Artiodactyla	Bovidae	Ovis	GCA_903231385.1	Scaffold	2618.98	42.1	7157
Ovis orientalis	/	Mammals	Artiodactyla	Bovidae	Ovis	GCA_014523465.1	Chromosome	2652.57	42.0004	128
Pan paniscus	EN	Mammals	Primates	Hominidae	Pan	GCF_013052645.1	Chromosome	3051.9	40.7006	4357
Pan troglodytes*	EN	Mammals	Primates	Hominidae	Pan	GCF_002880755.1	Chromosome	3050.4	40.8082	4432
Panthera leo*	VU	Mammals	Carnivora	Felidae	Panthera	GCF_018350215.1	Chromosome	2297.57	41.7158	54
Panthera onca	NT	Mammals	Carnivora	Felidae	Panthera	GCA_004023805.1	Scaffold	2504.53	41.7	438792
Panthera pardus*	VU	Mammals	Carnivora	Felidae	Panthera	GCF_001857705.1	Scaffold	2578.02	41.9	50377
Panthera tigris	EN	Mammals	Carnivora	Felidae	Panthera	GCF_018350195.1	Chromosome	2408.7	41.6518	75
Papio anubis	LC	Mammals	Primates	Cercopithecidae	Papio	GCF_008728515.1	Chromosome	2869.82	40.9162	11145
Paradoxurus hermaphroditus	LC	Mammals	Carnivora	Viverridae	Paradoxurus	GCA_004024585.1	Scaffold	2477.23	42.5	438125
Pedetes capensis	LC	Mammals	Rodentia	Pedetidae	Pedetes	GCA_007922755.1	Scaffold	2850.08	41.2	673563
Perognathus longimembris	LC	Mammals	Rodentia	Heteromyidae	Perognathus	GCA_004363475.1	Scaffold	2601.7	41.8	2409818
Peromyscus attwateri	LC	Mammals	Rodentia	Cricetidae	Peromyscus	GCA_902168425.1	Scaffold	2494.79	41.9	171913
Peromyscus aztecus	LC	Mammals	Rodentia	Cricetidae	Peromyscus	GCA_902168405.1	Scaffold	2488.4	41.9	202228
Peromyscus californicus	LC	Mammals	Rodentia	Cricetidae	Peromyscus	GCA_007827085.2	Scaffold	2561.16	41.4	34124
Peromyscus eremicus	LC	Mammals	Rodentia	Cricetidae	Peromyscus	GCA_902702925.1	Scaffold	2713.54	40.4	6808
Peromyscus leucopus	LC	Mammals	Rodentia	Cricetidae	Peromyscus	GCF_004664715.2	Chromosome	2475.18	42.235	1857
Peromyscus maniculatus	LC	Mammals	Rodentia	Cricetidae	Peromyscus	GCF_003704035.1	Chromosome	2512.44	42.6588	8524
Peromyscus melanophrys	LC	Mammals	Rodentia	Cricetidae	Peromyscus	GCA_902168415.1	Scaffold	2403.71	41.8	178386
Peromyscus nudipes	/	Mammals	Rodentia	Cricetidae	Peromyscus	GCA_902168325.1	Scaffold	2440.38	41.8	179791
Peromyscus polionotus	LC	Mammals	Rodentia	Cricetidae	Peromyscus	GCA_003704135.2	Chromosome	2645.11	42.9297	5292
Petrogale brachyotis	LC	Mammals	Diprotodontia	Macropodidae	Petrogale	GCA_904812665.1	Contig	2.35314	45.6	2048
Petrogale concinna	EN	Mammals	Diprotodontia	Macropodidae	Petrogale	GCA_904812245.1	Contig	2.35948	45.5	2038
Petrogale lateralis	VU	Mammals	Diprotodontia	Macropodidae	Petrogale	GCA_904812425.1	Contig	2.03309	46.3	2027
Petrogale xanthopus	NT	Mammals	Diprotodontia	Macropodidae	Petrogale	GCA_904812355.1	Contig	2.51005	45.5	2045
Petromus typicus	LC	Mammals	Rodentia	Petromuridae	Petromus	GCA_004026965.1	Scaffold	2389.37	41.8	910679
Phacochoerus africanus	LC	Mammals	Artiodactyla	Suidae	Phacochoerus	GCA_016906955.1	Chromosome	2435.1	41.9651	195
Phataginus tricuspis	EN	Mammals	Pholidota	Manidae	Manis	GCA_004765945.1	Scaffold	3013.4	40.8	2116242
Philantomba maxwellii*	LC	Mammals	Artiodactyla	Bovidae	Philantomba	GCA_006410695.1	Scaffold	3145.94	30.5	25633
Phoca vitulina	LC	Mammals	Carnivora	Phocidae	Phoca	GCF_004348235.1	Scaffold	2363.59	41.4	5541
Phocoena phocoena	LC	Mammals	Cetacea	Phocoenidae	Phocoena	GCA_004363495.1	Scaffold	2701.01	41.8	1331158
Phodopus sungorus	LC	Mammals	Rodentia	Cricetidae	Phodopus	GCA_001707965.1	Contig	2003.23	41.3	1462128
Phyllostomus discolor*	LC	Mammals	Chiroptera	Phyllostomidae	Phyllostomus	GCF_004126475.2	Chromosome	2108.83	42.4305	77
Phyllostomus hastatus	LC	Mammals	Chiroptera	Phyllostomidae	Phyllostomus	GCF_019186645.2	Scaffold	2089.22	42.3	534
Physeter catodon	VU	Mammals	Cetacea	Physeteridae	Physeter	GCF_002837175.2	Chromosome	2512.15	41.7225	14677
Piliocolobus tephrosceles	EN	Mammals	Primates	Cercopithecidae	Piliocolobus	GCF_002776525.3	Chromosome	3038	40.8669	46654
Pipistrellus kuhlii*	LC	Mammals	Chiroptera	Vespertilionidae	Pipistrellus	GCF_014108245.1	Scaffold	1775.69	42.6	202
Pithecia pithecia	LC	Mammals	Primates	Pitheciidae	Pithecia	GCA_004026645.1	Scaffold	2933.56	40.6	892330
Platanista gangetica	EN	Mammals	Cetacea	Platanistidae	Platanista	GCA_017311385.1	Contig	2238.86	41.8	1309164
Platanista minor	EN	Mammals	Cetacea	Platanistidae	Platanista	GCA_004363435.1	Scaffold	2671.07	41.7	1098790
Plecturocebus donacophilus	LC	Mammals	Primates	Pitheciidae	Plecturocebus	GCA_004027715.1	Scaffold	2959.76	41	1033983
Pongo abelii	CR	Mammals	Primates	Hominidae	Pongo	GCF_002880775.1	Chromosome	3065.05	40.8623	5300
Pontoporia blainvillei	VU	Mammals	Cetacea	Pontoporiidae	Pontoporia	GCA_011754075.1	Scaffold	2011.75	41	493481
Potos flavus	LC	Mammals	Carnivora	Procyonidae	Potos	GCA_015708855.1	Scaffold	2208.19	41	15702
Praomys delectorum	LC	Mammals	Rodentia	Muridae	Praomys	GCA_019843815.1	Scaffold	2406.25	41.2	247307
Prionailurus bengalensis	LC	Mammals	Carnivora	Felidae	Prionailurus	GCF_016509475.1	Chromosome	2435.72	41.7873	84
Prionailurus iriomotensis	/	Mammals	Carnivora	Felidae	Prionailurus	GCA_018403415.1	Scaffold	2382.01	41.5	57170
Prionailurus viverrinus	VU	Mammals	Carnivora	Felidae	Prionailurus	GCA_018119265.1	Scaffold	2445.56	38.9	10331
Procapra przewalskii	EN	Mammals	Artiodactyla	Bovidae	Procapra	GCA_006410515.1	Scaffold	2692.99	40.7	274130
Procavia capensis	LC	Mammals	Hyracoidea	Procaviidae	Procavia	GCA_004026925.2	Scaffold	3897.62	38.8	826553
Procyon lotor	LC	Mammals	Carnivora	Procyonidae	Procyon	GCA_015708975.1	Scaffold	2251.28	39.4	49251
Prolemur simus	CR	Mammals	Primates	Lemuridae	Prolemur	GCA_003258685.1	Scaffold	2411.59	37.8	128596
Propithecus coquereli	CR	Mammals	Primates	Indriidae	Propithecus	GCF_000956105.1	Scaffold	2798.15	43.2	22539
Proteles cristata	LC	Mammals	Carnivora	Hyaenidae	Proteles	GCA_017311185.1	Scaffold	2388.97	41.7	5669
Pseudois nayaur	LC	Mammals	Artiodactyla	Bovidae	Pseudois	GCA_003182575.1	Scaffold	2584.17	42.1	214772
Pteronotus parnellii	LC	Mammals	Chiroptera	Mormoopidae	Pteronotus	GCA_021234165.1	Scaffold	2074.65	41.3	333
Pteronura brasiliensis	EN	Mammals	Carnivora	Mustelidae	Pteronura	GCA_004024605.1	Scaffold	2602.28	41.7	644728
Pteropus alecto	LC	Mammals	Chiroptera	Pteropodidae	Pteropus	GCF_000325575.1	Scaffold	1985.98	39.9	65598
Pteropus giganteus	LC	Mammals	Chiroptera	Pteropodidae	Pteropus	GCF_902729225.1	Scaffold	1985.22	39.9	16113
Pteropus pselaphon	EN	Mammals	Chiroptera	Pteropodidae	Pteropus	GCA_014363405.1	Scaffold	1933.22	39.7	7513
Pteropus vampyrus	NT	Mammals	Chiroptera	Pteropodidae	Pteropus	GCF_000151845.1	Scaffold	2198.28	40.5	36094
Puma concolor	LC	Mammals	Carnivora	Felidae	Puma	GCF_003327715.1	Scaffold	2432.97	41.8	2175
Puma yagouaroundi	LC	Mammals	Carnivora	Felidae	Puma	GCF_014898765.1	Scaffold	2473.14	41.9	10948
Pygathrix nemaeus	CR	Mammals	Primates	Cercopithecidae	Pygathrix	GCA_004024825.1	Scaffold	3217.15	41	1431093
Rangifer tarandus	VU	Mammals	Artiodactyla	Cervidae	Rangifer	GCA_019903745.1	Scaffold	2584.92	36.7	13341
Raphicerus campestris	LC	Mammals	Artiodactyla	Bovidae	Raphicerus	GCA_006410735.1	Scaffold	3137.86	34.8	57517
Rattus rattus	LC	Mammals	Rodentia	Muridae	Rattus	GCF_011064425.1	Chromosome	2382.79	42.1324	2173
Redunca redunca	LC	Mammals	Artiodactyla	Bovidae	Redunca	GCA_006410935.1	Scaffold	2724.98	41.3	534502
Rhabdomys dilectus	LC	Mammals	Rodentia	Muridae	Rhabdomys	GCA_019844195.1	Scaffold	2257.8	40.7	30953
Rhinoceros unicornis	VU	Mammals	Perissodactyla	Rhinocerotidae	Rhinoceros	GCA_019022865.1	Scaffold	2523.37	38.7	5872
Rhinopithecus bieti	EN	Mammals	Primates	Cercopithecidae	Rhinopithecus	GCF_001698545.1	Scaffold	2977.07	41.5	105032
Rhizomys pruinosus	LC	Mammals	Rodentia	Spalacidae	Rhizomys	GCA_009823505.1	Scaffold	3711.97	40.1	15764
Rhombomys opimus	LC	Mammals	Rodentia	Muridae	Rhombomys	GCA_010120015.1	Scaffold	2376.01	39.3	6389
Rhynchomys soricoides	NT	Mammals	Rodentia	Muridae	Rhynchomys	GCA_019843965.1	Scaffold	2183.38	41.3	14193
Rousettus leschenaultii	NT	Mammals	Chiroptera	Pteropodidae	Rousettus	GCA_015472975.1	Scaffold	1918.04	39.8	8141
Saguinus imperator	LC	Mammals	Primates	Callitrichidae	Saguinus	GCA_004024885.1	Scaffold	3493.72	40.8	1666189
Saguinus midas	LC	Mammals	Primates	Callitrichidae	Saguinus	GCA_021498475.1	Chromosome	2968.54	40.8206	1785
Saiga tatarica	LD	Mammals	Artiodactyla	Bovidae	Saiga	GCA_004024985.1	Scaffold	2876.19	42.5	1772199
Sapajus apella	LC	Mammals	Primates	Cebidae	Sapajus	GCF_009761245.1	Scaffold	2729.2	40.9	17902
Sarcophilus harrisii	EN	Mammals	Dasyuromorphia	Dasyuridae	Sarcophilus	GCF_902635505.1	Chromosome	3086.67	36.1596	106
Scalopus aquaticus	LC	Mammals	Soricomorpha	Talpidae	Scalopus	GCA_004024925.1	Scaffold	2068.87	42	640296
Semnopithecus entellus	LC	Mammals	Primates	Cercopithecidae	Semnopithecus	GCA_004025065.1	Scaffold	3033.04	41.3	1063749
Sigmodon hispidus	LC	Mammals	Rodentia	Cricetidae	Sigmodon	GCA_004025045.1	Scaffold	2730.6	39.8	883546
Solenodon paradoxus	LC	Mammals	Soricomorpha	Solenodontidae	Solenodon	GCA_004363575.1	Scaffold	2109.88	40	176618
Sorex araneus	LC	Mammals	Soricomorpha	Soricidae	Sorex	GCF_000181275.1	Scaffold	2423.16	43.4	12845
Sousa chinensis*	VU	Mammals	Cetacea	Delphinidae	Sousa	GCA_007760645.1	Scaffold	2338.88	40.3	23368
Spermophilus dauricus	LC	Mammals	Rodentia	Sciuridae	Spermophilus	GCA_002406435.1	Scaffold	3106.27	40.2	360804
Spilogale gracilis	LC	Mammals	Carnivora	Mephitidae	Spilogale	GCA_004023965.1	Scaffold	2463.32	41.6	422009
Sturnira hondurensis	LC	Mammals	Chiroptera	Phyllostomidae	Sturnira	GCF_014824575.2	Scaffold	2096.62	42.3	26068
Suricata suricatta	LC	Mammals	Carnivora	Herpestidae	Suricata	GCF_006229205.1	Chromosome	2353.58	41.7112	63791
Sus scrofa*	LC	Mammals	Artiodactyla	Suidae	Sus	GCF_000003025.6	Chromosome	2501.91	41.971	706
Sylvicapra grimmia	LC	Mammals	Artiodactyla	Bovidae	Sylvicapra	GCA_006408735.1	Scaffold	3145.09	34.8	22324
Sylvilagus bachmani	LC	Mammals	Lagomorpha	Leporidae	Sylvilagus	GCA_015711505.1	Chromosome	2686.38	43.8207	524013
Syncerus caffer*	NT	Mammals	Artiodactyla	Bovidae	Syncerus	GCA_902825105.1	Scaffold	2652.97	41.7	3265
Tachyglossus aculeatus*	LC	Mammals	Monotremata	Tachyglossidae	Tachyglossus	GCF_015852505.1	Chromosome	2213	45.3597	310
Tadarida brasiliensis	LC	Mammals	Chiroptera	Molossidae	Tadarida	GCA_004025005.1	Scaffold	2709.93	42.4	1067615
Talpa occidentalis*	LC	Mammals	Soricomorpha	Talpidae	Talpa	GCF_014898055.1	Scaffold	2098.02	41.9	4425
Tamandua tetradactyla	LC	Mammals	Pilosa	Myrmecophagidae	Tamandua	GCA_004025105.1	Scaffold	3849.37	39.5	2144204
Tapirus indicus	EN	Mammals	Perissodactyla	Tapiridae	Acrocodia	GCA_004024905.1	Scaffold	2425.2	40.9	280135
Tapirus terrestris	VU	Mammals	Perissodactyla	Tapiridae	Tapirus	GCA_004025025.1	Scaffold	2571.46	41.1	803506
Taxidea taxus	LC	Mammals	Carnivora	Mustelidae	Taxidea	GCA_003697995.1	Scaffold	2416.01	41.2	145161
Theropithecus gelada	LC	Mammals	Primates	Cercopithecidae	Theropithecus	GCF_003255815.1	Chromosome	2889.63	41.1126	15308
Thryonomys swinderianus	LC	Mammals	Rodentia	Thryonomyidae	Thryonomys	GCA_004025085.1	Scaffold	2662.15	42.8	1889641
Thylacinus cynocephalus	EX	Mammals	Dasyuromorphia	Thylacinidae	Thylacinus	GCA_007646695.1	Scaffold	3095.96	22.5	19549
Tolypeutes matacus	NT	Mammals	Cingulata	Dasypodidae	Tolypeutes	GCA_004025125.1	Scaffold	4115.03	39.2	2925507
Tonatia saurophila	LC	Mammals	Chiroptera	Phyllostomidae	Tonatia	GCA_004024845.1	Scaffold	2105.89	42	249810
Trachypithecus francoisi	EN	Mammals	Primates	Cercopithecidae	Trachypithecus	GCF_009764315.1	Scaffold	2875.57	41.1	1016
Tragelaphus buxtoni	EN	Mammals	Artiodactyla	Bovidae	Tragelaphus	GCA_006411685.1	Scaffold	3267.49	36.2	2910462
Tragelaphus eurycerus	NT	Mammals	Artiodactyla	Bovidae	Tragelaphus	GCA_006410755.1	Scaffold	2962.04	36.2	1539703
Tragelaphus imberbis	NT	Mammals	Artiodactyla	Bovidae	Tragelaphus	GCA_006410775.1	Scaffold	4038.24	32.5	272415
Tragelaphus oryx	LC	Mammals	Artiodactyla	Bovidae	Taurotragus	GCA_006416875.1	Scaffold	2837.49	42	4043025
Tragelaphus scriptus	LC	Mammals	Artiodactyla	Bovidae	Tragelaphus	GCA_006410495.1	Scaffold	2873.33	40.2	237860
Tragelaphus spekii	LC	Mammals	Artiodactyla	Bovidae	Tragelaphus	GCA_006411015.1	Scaffold	3725.95	36.2	1769205
Tragelaphus strepsiceros	LC	Mammals	Artiodactyla	Bovidae	Tragelaphus	GCA_006410795.1	Scaffold	2867.75	40.7	320432
Tragulus javanicus	DD	Mammals	Artiodactyla	Tragulidae	Tragulus	GCA_004024965.2	Scaffold	2589.96	42.6	1082489
Tragulus kanchil	LC	Mammals	Artiodactyla	Tragulidae	Tragulus	GCA_022376925.1	Scaffold	3167.2	42	32
Tremarctos ornatus	VU	Mammals	Carnivora	Ursidae	Tremarctos	GCA_018398825.1	Scaffold	2232.74	39.4	12402
Trichechus manatus	VU	Mammals	Sirenia	Trichechidae	Trichechus	GCF_000243295.1	Scaffold	3103.81	41.6	6323
Trichosurus arnhemensis	/	Mammals	Diprotodontia	Phalangeridae	Trichosurus	GCA_904811895.1	Contig	1.91597	45.8	2023
Trichosurus vulpecula*	LC	Mammals	Diprotodontia	Phalangeridae	Trichosurus	GCF_011100635.1	Chromosome	3359.35	39.53	212
Tupaia belangeri	LC	Mammals	Scandentia	Tupaiidae	Tupaia	GCA_000181375.1	Contig	2137.23	41.4	841006
Tupaia chinensis	/	Mammals	Scandentia	Tupaiidae	Tupaia	GCF_000334495.1	Scaffold	2846.58	42	50750
Tupaia tana	LC	Mammals	Scandentia	Tupaiidae	Tupaia	GCA_004365275.1	Scaffold	3648.91	42	3883620
Tursiops aduncus	NT	Mammals	Cetacea	Delphinidae	Tursiops	GCA_003227395.1	Scaffold	2503.93	0	16249
Tursiops truncatus*	LC	Mammals	Cetacea	Delphinidae	Tursiops	GCF_011762595.1	Chromosome	2378.52	41.4544	362
Tympanoctomys barrerae	NT	Mammals	Rodentia	Octodontidae	Tympanoctomys	GCA_002564285.1	Scaffold	2651.63	41.2	1558800
Urocitellus parryii	LC	Mammals	Rodentia	Sciuridae	Urocitellus	GCF_003426925.1	Scaffold	2520.51	41	15884
Uropsilus gracilis	LC	Mammals	Soricomorpha	Talpidae	Uropsilus	GCA_004024945.1	Scaffold	2112.71	41.1	723835
Ursus americanus	LC	Mammals	Carnivora	Ursidae	Ursus	GCF_020975775.1	Contig	2351.96	42.1	2213
Ursus arctos	LC	Mammals	Carnivora	Ursidae	Ursus	GCF_003584765.2	Scaffold	2328.64	41.9	6672
Ursus maritimus	VU	Mammals	Carnivora	Ursidae	Ursus	GCF_017311325.1	Scaffold	2330.49	41.9	3900
Ursus thibetanus	VU	Mammals	Carnivora	Ursidae	Ursus	GCA_009660055.1	Scaffold	2373.6	40.6	24973
Vicugna pacos	/	Mammals	Artiodactyla	Camelidae	Vicugna	GCF_000164845.3	Scaffold	2119.62	41.8	77390
Vicugna vicugna	MD	Mammals	Artiodactyla	Camelidae	Vicugna	GCA_013265495.1	Scaffold	2026.8	41.5	12405
Vombatus ursinus*	LC	Mammals	Diprotodontia	Vombatidae	Vombatus	GCF_900497805.2	Scaffold	3486.6	38.9	15416
Vulpes lagopus	LC	Mammals	Carnivora	Canidae	Vulpes	GCF_018345385.1	Chromosome	2345.55	41.2861	929
Vulpes vulpes	LC	Mammals	Carnivora	Canidae	Vulpes	GCF_003160815.1	Scaffold	2421.57	41.3	82424
Xerus inauris	LC	Mammals	Rodentia	Sciuridae	Xerus	GCA_004024805.1	Scaffold	2601.42	40	577370
Zalophus californianus*	LC	Mammals	Carnivora	Otariidae	Zalophus	GCF_009762305.2	Chromosome	2409.69	41.4631	47
Zapus hudsonius	LC	Mammals	Rodentia	Dipodidae	Zapus	GCA_004024765.1	Scaffold	2611.19	42.3	1158100
Ziphius cavirostris	LC	Mammals	Cetacea	Hyperoodontidae	Ziphius	GCA_004364475.1	Scaffold	3150.42	42	3758276
Eptatretus burgeri	NT	Hagfishes	Myxiniformes	Myxinidae	Eptatretus	GCA_900186335.2	Scaffold	2608.38	0	10846
Alligator mississippiensis	LC	Reptiles	Crocodilians	Alligatoridae	Alligator	GCF_000281125.3	Scaffold	2161.73	44.4	7094
Alligator sinensis	CR	Reptiles	Crocodilians	Alligatoridae	Alligator	GCF_000455745.1	Scaffold	2270.57	44.6	9317
Apalone spinifera	LC	Reptiles	Turtles	Trionychidae	Apalone	GCA_000385615.1	Scaffold	1931.08	42.8	286620
Aspidoscelis marmoratus	/	Reptiles	Squamates	Teiidae	Aspidoscelis	GCA_014337955.1	Scaffold	1639.53	40.3	3826
Bothrops jararaca	LC	Reptiles	Squamates	Viperidae	Bothrops	GCA_018340635.1	Scaffold	1672.32	40.3	27698
Calotes versicolor	LC	Reptiles	Squamates	Agamidae	Calotes	GCA_020711275.1	Scaffold	1334.03	42.3	1818006
Carettochelys insculpta	EN	Reptiles	Turtles	Carettochelyidae	Carettochelys	GCA_007922185.1	Scaffold	2356.57	45.3	48450
Chelonoidis abingdonii	EX	Reptiles	Turtles	Testudinidae	Chelonoidis	GCF_003597395.1	Scaffold	2300.74	44.1	10618
Chelydra serpentina	LC	Reptiles	Turtles	Chelydridae	Chelydra	GCA_018859375.1	Scaffold	2257.72	38.3	13222
Chrysemys picta	LC	Reptiles	Turtles	Emydidae	Chrysemys	GCF_000241765.4	Chromosome	2481.37	44.8071	76428
Chrysopelea ornata	LC	Reptiles	Squamates	Colubridae	Chrysopelea	GCA_019457695.1	Scaffold	1334.27	40.7	1119672
Crocodylus porosus	LC	Reptiles	Crocodilians	Crocodylidae	Crocodylus	GCF_001723895.1	Scaffold	2049.54	44.2	70
Crotalus horridus	LC	Reptiles	Squamates	Viperidae	Crotalus	GCA_001625485.1	Scaffold	1520.33	34.3	186068
Crotalus pyrrhus	/	Reptiles	Squamates	Viperidae	Crotalus	GCA_000737285.1	Scaffold	1126.79	38.5	473380
Crotalus viridis	LC	Reptiles	Squamates	Viperidae	Crotalus	GCA_003400415.2	Chromosome	1340.2	39.3623	7043
Cuora amboinensis	EN	Reptiles	Turtles	Geoemydidae	Cuora	GCA_004028625.2	Scaffold	2214.83	43.9	89628
Cuora mccordi*	CR	Reptiles	Turtles	Geoemydidae	Cuora	GCA_003846335.1	Scaffold	2390.37	44.6	100020
Dermochelys coriacea	VU	Reptiles	Turtles	Dermochelyidae	Dermochelys	GCF_009764565.3	Chromosome	2164.76	43.3707	40
Emydocephalus ijimae	LC	Reptiles	Squamates	Elapidae	Emydocephalus	GCA_004319985.1	Scaffold	1625.2	40.3	157858
Emydura subglobosa	/	Reptiles	Turtles	Chelidae	Emydura	GCA_007922225.1	Scaffold	1986.7	42.9	43399
Gavialis gangeticus	CR	Reptiles	Crocodilians	Gavialidae	Gavialis	GCF_001723915.1	Scaffold	2640.79	45.5	81
Gekko japonicus*	LC	Reptiles	Squamates	Gekkonidae	Gekko	GCF_001447785.1	Scaffold	2490.27	45.5	191500
Gopherus agassizii	CR	Reptiles	Turtles	Testudinidae	Gopherus	GCA_002896415.1	Scaffold	2184.97	43	172559
Gopherus evgoodei*	VU	Reptiles	Turtles	Testudinidae	Gopherus	GCF_007399415.2	Chromosome	2298.56	44.2098	383
Hydrophis cyanocinctus*	LC	Reptiles	Squamates	Elapidae	Hydrophis	GCA_019473425.1	Chromosome	1980.71	40.5567	1163
Hydrophis hardwickii	/	Reptiles	Squamates	Elapidae	Hydrophis	GCA_004023765.1	Scaffold	1296.39	37.2	616046
Hydrophis melanocephalus	DD	Reptiles	Squamates	Elapidae	Hydrophis	GCA_004320005.1	Scaffold	1402.64	34.8	122022
Lacerta agilis*	LC	Reptiles	Squamates	Lacertidae	Lacerta	GCF_009819535.1	Chromosome	1391.41	43.7711	29
Lacerta bilineata	LC	Reptiles	Squamates	Lacertidae	Lacerta	GCA_900245895.1	Contig	1418.15	0	7510
Lacerta viridis	LC	Reptiles	Squamates	Lacertidae	Lacerta	GCA_900245905.1	Contig	1439.84	43.7	4737
Laticauda colubrina*	LC	Reptiles	Squamates	Elapidae	Laticauda	GCA_015471245.1	Scaffold	2038.82	37.6	20583
Laticauda laticaudata	LC	Reptiles	Squamates	Elapidae	Laticauda	GCA_004320025.1	Scaffold	1558.71	40.1	83587
Malaclemys terrapin	VU	Reptiles	Turtles	Emydidae	Malaclemys	GCA_001728815.2	Contig	2439.75	44.5	21684
Mauremys mutica*	CR	Reptiles	Turtles	Geoemydidae	Mauremys	GCF_020497125.1	Chromosome	2484.37	45.3527	595
Myanophis thanlyinensis	/	Reptiles	Squamates	Homalopsidae	Myanophis	GCA_017656035.1	Scaffold	1315.62	39.2	297074
Naja naja	LC	Reptiles	Squamates	Elapidae	Naja	GCA_009733165.1	Chromosome	1768.54	40.3901	1897
Notechis scutatus	LC	Reptiles	Squamates	Elapidae	Notechis	GCF_900518725.1	Scaffold	1665.53	40.2	52414
Ophiophagus hannah	VU	Reptiles	Squamates	Elapidae	Ophiophagus	GCA_000516915.1	Scaffold	1594.07	40.6	296399
Pantherophis guttatus	LC	Reptiles	Squamates	Colubridae	Pantherophis	GCF_001185365.1	Scaffold	1706.96	40.8	34268
Pantherophis obsoletus*	LC	Reptiles	Squamates	Colubridae	Pantherophis	GCA_012654085.1	Scaffold	1692.46	39.1	36795
Paroedura picta	LC	Reptiles	Squamates	Gekkonidae	Paroedura	GCA_003118565.2	Scaffold	1562.18	40.6	4871
Pelodiscus sinensis	VU	Reptiles	Turtles	Trionychidae	Pelodiscus	GCF_000230535.1	Scaffold	2202.48	44.4999	19904
Pelusios castaneus	EX	Reptiles	Turtles	Pelomedusidae	Pelusios	GCA_007922175.1	Scaffold	2044.28	43.1	69036
Phrynosoma platyrhinos	LC	Reptiles	Squamates	Phrynosomatidae	Phrynosoma	GCA_020142125.1	Chromosome	1901.84	40.4313	5291
Pituophis catenifer	LC	Reptiles	Squamates	Colubridae	Pituophis	GCA_019677565.1	Scaffold	1516.1	35.5	63678
Platysternon megacephalum	CR	Reptiles	Turtles	Platysternidae	Platysternon	GCA_003942145.1	Scaffold	2319.09	43.7	359693
Podarcis muralis	LC	Reptiles	Squamates	Lacertidae	Podarcis	GCF_004329235.1	Chromosome	1511.02	44.2081	2161
Podocnemis expansa	/	Reptiles	Turtles	Podocnemididae	Podocnemis	GCA_007922195.1	Scaffold	2447.09	43.6	43498
Pogona vitticeps	LC	Reptiles	Squamates	Agamidae	Pogona	GCF_900067755.1	Scaffold	1716.68	42.1	13749
Protobothrops flavoviridis	LC	Reptiles	Squamates	Viperidae	Protobothrops	GCA_003402635.1	Scaffold	1413.2	38.2	84502
Protobothrops mucrosquamatus	LC	Reptiles	Squamates	Viperidae	Protobothrops	GCF_001527695.2	Scaffold	1673.88	40.6	52280
Pseudonaja textilis	LC	Reptiles	Squamates	Elapidae	Pseudonaja	GCF_900518735.1	Scaffold	1590.04	40.1	28550
Ptyas mucosa	LC	Reptiles	Squamates	Colubridae	Ptyas	GCA_012654045.1	Scaffold	1721.47	39.2	21198
Python bivittatus	VU	Reptiles	Squamates	Pythonidae	Python	GCF_000186305.1	Scaffold	1435.05	39.7	39113
Rafetus swinhoei	CR	Reptiles	Turtles	Trionychidae	Rafetus	GCA_019425775.1	Chromosome	2237.95	45.4172	717
Salvator merianae	LC	Reptiles	Squamates	Teiidae	Salvator	GCA_003586115.2	Scaffold	2068.17	41.5	4512
Sceloporus tristichus	/	Reptiles	Squamates	Phrynosomatidae	Sceloporus	GCA_016801065.1	Chromosome	1815.77	41.2447	6826
Sceloporus undulatus	LC	Reptiles	Squamates	Phrynosomatidae	Sceloporus	GCF_019175285.1	Chromosome	1905.48	41.4865	45012
Sphaerodactylus townsendi	LC	Reptiles	Squamates	Sphaerodactylidae	Sphaerodactylus	GCA_021028975.1	Chromosome	1818.1	46.0026	1823
Sphenodon punctatus	LC	Reptiles	Rhynchocephallians	Sphenodontidae	Sphenodon	GCA_003113815.1	Scaffold	4272.21	0	16536
Terrapene carolina*	VU	Reptiles	Turtles	Emydidae	Terrapene	GCF_002925995.2	Scaffold	2571.27	44.6	52260
Thamnophis elegans*	LC	Reptiles	Squamates	Colubridae	Thamnophis	GCF_009769535.1	Chromosome	1672.19	41.1553	365
Thamnophis sirtalis	LC	Reptiles	Squamates	Colubridae	Thamnophis	GCF_001077635.1	Scaffold	1424.9	41.8	7930
Thermophis baileyi	NT	Reptiles	Squamates	Colubridae	Thermophis	GCA_003457575.1	Scaffold	1747.68	0	20729
Trachemys scripta	LC	Reptiles	Turtles	Emydidae	Trachemys	GCF_013100865.1	Chromosome	2126.2	44.0461	138
Varanus komodoensis	EN	Reptiles	Squamates	Varanidae	Varanus	GCF_004798865.1	Scaffold	1507.95	44.1	1411
[truncated: 6 more rows]
