# Supplementary material for: Genome mining shows that retroviruses are pervasively invading vertebrate genomes
Source: Nat Commun. 2023 Aug 17;14:4968. doi: 10.1038/s41467-023-40732-w (PMC10435555; doi:10.1038/s41467-023-40732-w)
Supplement: Supplementary file 6 — SUPPLEMENTARY DATASET 2 [file 41467_2023_40732_MOESM6_ESM.xlsx]

## Sheet: Supplementary Data 2
Name	Abbreviation	Accession No.
Friend murine leukemia virus	MLV	NP_040333.1
Walleye dermal sarcoma virus	WDSV	NP_045937.2
Mouse mammary tumor virus	MMTV	NP_056880.1
Human endogenous retroviruses type L	HERV-L	Ref. 1
Eastern chimpanzee simian foamy virus	SFVcpz	YP_009508551.1
Lokiretrovirus	Loki-Str	Ref. 2
Avian leukemia virus	ALV	YP_004222728.1
Human T-lymphotropic virus 2	HTLV-2	NP_041003.3
Human immunodeficiency virus 1	HIV-1	NP_057849.4
Sneakhead retrovirus	SnRV	NP_043924.1
1 Vargiu, L. et al. Classification and characterization of human endogenous retroviruses; mosaic forms are common. Retrovirology 13, 7, doi:10.1186/s12977-015-0232-y (2016). 2 Wang, J. & Han, G. Z. A Sister Lineage of Sampled Retroviruses Corroborates the Complex Evolution of Retroviruses. Mol Biol Evol 38, 1031-1039, doi:10.1093/molbev/msaa272 (2021).
