# Supplementary material for: Genome mining shows that retroviruses are pervasively invading vertebrate genomes
Source: Nat Commun. 2023 Aug 17;14:4968. doi: 10.1038/s41467-023-40732-w (PMC10435555; doi:10.1038/s41467-023-40732-w)
Supplement: Supplementary file 7 — SUPPLEMENTARY DATASET 3 [file 41467_2023_40732_MOESM7_ESM.xlsx]

## Sheet: Supplementary Data 3
Virus Species	Genus	Abbreviation	Accession Number	gag-pro/aa	gag/aa	pro/aa	pro-dUTPase/aa	pro-pol/aa	pol/aa	env/aa	pol-env/aa
Rous sarcoma virus	Alpharetrovirus	RSV	NC_001407	709	-	-	-	-	921	606	-
Avian leukosis virus	Alpharetrovirus	ALV	NC_001408	717	-	-	-	-	921	611	-
Bovine leukemia virus	Deltaretrovirus	BLV	NC_001414	-	412	195	-	-	852	529	-
Primate T-lymphotropic virus 2	Deltaretrovirus	PTLV2	NC_001488	-	457	178	-	-	982	509	-
Primate T-lymphotropic virus 3	Deltaretrovirus	PTLV3	NC_003323	-	454	177	-	-	893	516	-
Primate T-lymphotropic virus 1	Deltaretrovirus	PTLV1	NC_000858	-	429	234	-	-	-	-	1356
Jaagsiekte sheep retrovirus	Betaretrovirus	JSRV	NC_001494	-	624	-	326	-	870	627	-
Mason-Pfizer monkey virus	Betaretrovirus	MPMV	NC_001550	-	662	-	314	-	867	604	-
Mouse mammary tumor virus	Betaretrovirus	MMTV	NC_001503	-	695	-	274	-	899	700	-
Squirrel monkey retrovirus	Betaretrovirus	SMRV	NC_001514	-	743	-	323	-	888	597	-
Walleye dermal sarcoma virus	Epsilonretrovirus	WDSV	NC_001867	-	583	-	-	1169	-	1229	-
Walleye epidermal hyperplasia virus 1	Epsilonretrovirus	WEHV1	AF133051.1	-	561	-	-	1200	-	1321	-
Walleye epidermal hyperplasia virus 2	Epsilonretrovirus	WEHV2	AF133052.1	-	532	-	-	1246	-	1350	-
Feline leukemia virus	Gammaretrovirus	FeLV	NC_001940	-	597	-	-	1205	-	720	-
Gibbon ape leukemia virus	Gammaretrovirus	GALV	NC_001885	-	571	-	-	1165	-	669	-
Koala retrovirus	Gammaretrovirus	KRV	NC_039228	-	616	-	-	1165	-	668	-
Murine leukemia virus	Gammaretrovirus	MLV	NC_001362	-	659	-	-	1199	-	682	-
Porcine type-C oncovirus	Gammaretrovirus	PCOV	HM159246.1	-	552	-	-	1194	-	663	-
Reticuloendotheliosis virus	Gammaretrovirus	REV	NC_006934	-	523	-	-	1193	-	588	-
Bovine immunodeficiency virus	Lentivirus	BIV	NC_001413	-	482	-	-	1056	-	907	-
Caprine arthritis encephalitis virus	Lentivirus	CAEV	NC_001463	-	458	-	-	1109	-	994	-
Equine infectious anemia virus	Lentivirus	EIAV	NC_001450	-	512	-	-	1146	-	862	-
Feline immunodeficiency virus	Lentivirus	FIV	NC_001482	-	456	-	-	1124	-	865	-
Human immunodeficiency virus 1	Lentivirus	HIV1	NC_001802	-	508	-	-	1003	-	863	-
Human immunodeficiency virus 2	Lentivirus	HIV2	NC_001722	-	528	-	-	1142	-	871	-
Jembrana disease virus	Lentivirus	JDV	NC_001654	-	443	-	-	1068	-	784	-
Puma lentivirus	Lentivirus	PLV	NC_038669	-	480	-	-	1176	-	846	-
Simian immunodeficiency virus	Lentivirus	SIV	NC_001549	-	539	-	-	1057	-	863	-
Visna-maedi virus	Lentivirus	VMV	NC_001452	-	472	-	-	1105	-	990	-
Equine foamy virus	Equispumavirus	EFVeca	NC_002201	-	559	-	-	1163	-	991	-
Feline foamy virus	Felispumavirus	FFVfca	NC_039242	-	516	-	-	1164	-	989	-
Bornean orangutan simian foamy virus	Simiispumavirus	SFVppy	NC_039085	-	645	-	-	1149	-	993	-
Central chimpanzee simian foamy virus	Simiispumavirus	SFVptr_huBAD327	NC_039024	-	668	-	-	1151	-	991	-
Cynomolgus macaque simian foamy virus	Simiispumavirus	SFVmfa_Cy5061	LC094267	-	649	-	-	1160	-	994	-
Eastern chimpanzee simian foamy virus	Simiispumavirus	SFVpsc	NC_039025	-	649	-	-	1151	-	994	-
Grivet simian foamy virus	Simiispumavirus	SFVcae	NC_010820	-	646	-	-	1157	-	987	-
Guenon simian foamy virus	Simiispumavirus	SFVcni	NC_043445	-	645	-	-	1156	-	984	-
Japanese macaque simian foamy virus	Simiispumavirus	SFVmfu	NC_039026	-	646	-	-	1161	-	986	-
Rhesus macaque simian foamy virus	Simiispumavirus	SFVmmu	NC_039238	-	662	-	-	1161	-	994	-
Spider monkey simian foamy virus	Simiispumavirus	SFVa	NC_039027	-	634	-	-	1150	-	993	-
Squirrel monkey simian foamy virus	Simiispumavirus	SFVssc	NC_039028	-	580	-	-	1138	-	987	-
Taiwanese macaque simian foamy virus	Simiispumavirus	SFVmcy	NC_010819	-	665	-	-	1161	-	994	-
Western chimpanzee simian foamy virus	Simiispumavirus	SFVpve	NC_001364	-	673	-	-	1154	-	994	-
Western lowland gorilla simian foamy virus	Simiispumavirus	SFVggo	NC_039029	-	647	-	-	1150	-	998	-
White-tufted-ear marmoset simian foamy virus	Simiispumavirus	SFVcja	NC_039030	-	627	-	-	1163	-	992	-
Yellow-breasted capuchin simian foamy virus	Simiispumavirus	SFVocr_Z17	NC_039031	-	636	-	-	1163	-	992	-
Bovine foamy virus	Bovispumavirus	BFVbta	NC_001831	-	549	-	-	1230	-	1034	-
Brown greater galago prosimian foamy virus	Prosimiispumavirus	SFVocr_1557	NC_039023	-	650	-	-	1158	-	1003	-
The cut-off for intact ORFs			Minimum	709	412	177	274	1003	852	509	1356
			Maximum	717	743	234	326	1246	982	1350	1356
			80%*Minimum	567.2	329.6	141.6	219.2	802.4	681.6	407.2	1084.8
