# Supplementary material for: Genome mining shows that retroviruses are pervasively invading vertebrate genomes
Source: Nat Commun. 2023 Aug 17;14:4968. doi: 10.1038/s41467-023-40732-w (PMC10435555; doi:10.1038/s41467-023-40732-w)
Supplement: Supplementary file 8 — SUPPLEMENTARY DATASET 4 [file 41467_2023_40732_MOESM8_ESM.xlsx]

## Sheet: Supplementary Data 4
Species	Accession Number
Erpetoichthys calabaricus	ERX3357234
Eudyptula albosignata	SRX6614041
Fratercula arctica	ERX4592399
	ERX4592400
	ERX4592401
	ERX4592402
	ERX4592403
	ERX4592404
	ERX4592405
	ERX4592406
	ERX4592407
	ERX4592408
	ERX4592409
	ERX4592410
	ERX4592411
	ERX4592412
	ERX4592413
	ERX4592414
	ERX4592415
	ERX4592416
	ERX4592417
	ERX4592418
	ERX4592419
	ERX4592420
	ERX4592421
	ERX4592422
	ERX4592423
	ERX4592424
	ERX4592425
	ERX4592426
	ERX4592427
	ERX4592428
	ERX4592429
	ERX4592430
	ERX4592431
	ERX4592432
	ERX4592433
	ERX4592434
	ERX4592435
	ERX4592436
	ERX4592437
	ERX4592438
	ERX4592439
	ERX4592440
	ERX4592441
	ERX4592442
	ERX4592443
	ERX4592444
	ERX4592445
	ERX4592446
	ERX4592447
	ERX4592448
	ERX4592449
	ERX4592450
	ERX4592451
	ERX4592452
	ERX4592453
	ERX4592454
	ERX4592455
	ERX4592456
	ERX4592457
	ERX4592458
	ERX4592459
	ERX4592460
	ERX4592461
	ERX4592462
	ERX4592463
	ERX4592464
	ERX4592465
	ERX4592466
	ERX4592467
	ERX4592468
	ERX4592469
	ERX4592470
	ERX7850145
	ERX7850146
	ERX7850147
	ERX7850148
	ERX7850149
	ERX7850150
Denticeps clupeoides	ERX3357165
Oryzias latipes	DRX001641
	DRX001646
	DRX001650
	DRX001654
	DRX012590
	DRX012591
	DRX189987
	DRX000356
	ERX2898500
	ERX2898501
	ERX2898503
	ERX2898506
	ERX3133558
	ERX3133559
	ERX3133560
	ERX3133561
	ERX3133562
	ERX3133563
	ERX3133564
	ERX3133565
	ERX3133566
	ERX3133567
	ERX3133568
	ERX3133569
	ERX3133570
	ERX3133571
	ERX3133572
	ERX3133573
	ERX3133574
	ERX3133575
	ERX3133576
	ERX3133577
	ERX3133578
	ERX3133579
	ERX3133580
	ERX3133581
	ERX3133582
	ERX3133583
	ERX3133584
	ERX3133585
	ERX3133586
	ERX3133587
	ERX3133588
	ERX3133589
	ERX3133590
	ERX3133591
	ERX3133592
	ERX3133593
	ERX3133597
	ERX3910475
	ERX3910476
	ERX3910477
	ERX3910478
	ERX3910479
	ERX3910480
	SRX6743181
	SRX6743189
	SRX8358030
	SRX8358032
	SRX8358034
	SRX8358036
	SRX8358037
	SRX8358038
	SRX8358039
Clupea harengus	ERX2816310
	ERX2859683
	ERX3503521
	ERX3503523
	ERX3503527
	ERX3505953
	ERX3505954
	ERX3938400
	ERX3938401
	ERX3938403
	ERX3938404
	ERX3938405
	ERX3938406
	ERX3938408
	ERX3938409
	ERX3938412
	ERX3938414
	ERX3938415
	ERX3938416
	ERX3938421
	ERX3938424
	ERX3938427
	ERX3938434
	ERX3938478
	SRX203077
	SRX203080
	SRX203081
	SRX970819
	SRX971819
	SRX970820
	SRX970822
	SRX970823
	SRX971820
	SRX993838
	SRX993840
	SRX993850
	SRX993852
	SRX993871
	SRX994254
	SRX994260
	SRX994261
	SRX995545
	SRX995549
	SRX995550
	SRX995552
	SRX995563
	SRX995566
	SRX995567
	SRX995573
	SRX2414167
	SRX2414168
	SRX2414169
	SRX2414170
	SRX2414171
	SRX2414172
	SRX2414173
	SRX2414177
	SRX2414179
	SRX2414180
	SRX2414181
	SRX2658466
	SRX2658467
	SRX2658468
	SRX2658469
	SRX2658471
	SRX2969151
	SRX2969150
	SRX2969148
	SRX2969146
	SRX2969144
	SRX8108199
	SRX8631116
	SRX8631115
	SRX8631113
	SRX8631111
	SRX8631107
	SRX8631106
	SRX8631104
	SRX8631101
	SRX8631100
	SRX8631098
	SRX8631096
	SRX8631093
	SRX8631091
	SRX8631089
	SRX8631088
	SRX8631087
	SRX8631085
	SRX8631083
	SRX8631080
	SRX8631078
	SRX8631077
	SRX8631076
	SRX8631074
	SRX8631072
	SRX8631069
	SRX8631063
	SRX8631061
	SRX8631058
	SRX8631056
	SRX8631055
	SRX8631054
	SRX8631053
	SRX8631051
	SRX8631046
	SRX8928291
	SRX8928255
	ERX3938407
	ERX3938413
	ERX2859676
	ERX3505951
	ERX3505956
	SRX8631126
	SRX8631121
	SRX8631112
	SRX8631099
	SRX8631090
	SRX8631084
	SRX8631065
	SRX8631049
	SRX970824
	SRX993873
	SRX994262
	SRX995568
	SRX995574
	SRX2414176
	SRX2414182
	SRX2969149
	SRX203072
	SRX203073
	ERX3503522
	ERX3505952
	ERX3938402
	SRX8631122
	SRX8631118
	SRX8631108
	SRX8631094
	SRX8631082
	SRX8631067
Aphyosemion australe	SRX5664822
Trachurus trachurus	ERX5693250
Agelaius phoeniceus	SRX6608242
Buteo japonicus	SRX3633395
Callopanchax toddi	SRX5664924
Bucorvus abyssinicus	SRX6695171
Camarhynchus parvulus	SRX728547
	SRX728549
	SRX728548
	SRX728550
Hemiprocne comata	SRX6695021
Gymnodraco acuticeps	ERX3935777
	ERX2238627
Furnarius figulus	SRX6695324
Elaphurus davidianus	SRX2962332
	SRX3388568
	SRX9239602
	SRX11911448
Dasyurus viverrinus	SRX13161227
Lacerta agilis	SRX8240399
Leptobrachium ailaonicum	SRX5514057
Bos grunniens x Bos taurus	SRX2458886
	SRX6370280
Ara rubrogenys	SRX11528582
	ERX6420910
Pluvialis apricaria	SRX8108266
Pholidichthys leucotaenia	SRX2252100
Pygocentrus nattereri	SRX7041789
	SRX1487138
Marmota himalayana	SRX3342148
Pantherophis obsoletus	SRX7104562
Parambassis ranga	ERX3357170
	ERX3490078
Philantomba maxwellii	SRX3842195
Hemibagrus wyckioides	SRX10945229
	SRX8655893
	SRX8655892
	SRX8655891
	SRX8655889
	SRX8655873
	SRX8655866
Pipistrellus kuhlii	SRX8298120
Grammomys surdaster	SRX5560400
Phoenicopterus ruber	SRX341465
Scyliorhinus canicula	ERX3341605
Sousa chinensis	SRX4523563
	SRX10395017
Sphaeramia orbicularis	ERX3647537
Thalassophryne amazonica	ERX3647530
Thamnophis elegans	SRX326529
	SRX326530
Trematomus bernacchii	ERX3357130
	SRX5657545
Trematomus loennbergii	ERX3357249
	SRX7965795
Vombatus ursinus	SRX5415922
Marmota flaviventris	SRX4705503
Pseudochaenichthys georgianus	ERX3647540
	ERX4023160
Apus apus	SRX10489257
Phyllostomus discolor	SRX8330500
Lichenostomus cassidix	SRX6469119
	SRX9606522
Ochotona curzoniae	SRX6839512
	SRX6839510
	SRX6839508
	SRX10473881
	SRX10473862
	SRX10473826
Sylvia borin	SRX6757412
	SRX8029425
	SRX8029424
	SRX8029423
	SRX8029422
	SRX8029421
Neostethus bicornis	ERX4129965
Hydrophis cyanocinctus	SRX7194536
	SRX7369582
Molossus molossus	SRX8301123
Planiliza haematocheilus	SRX12667852
Neopelma chrysocephalum	SRX3875303
Mauremys mutica	SRX9708905
	SRX9709017
	SRX11200808
	SRX11518927
	SRX11528774
Syncerus caffer	SRX2069824
	SRX3826113
	SRX8705672
	SRX8705670
	SRX8705669
	SRX8705668
	SRX8705667
	SRX8705666
	SRX8705664
	SRX8705660
	SRX8705659
	SRX8705657
	SRX8705656
	SRX8705654
	SRX8705653
	SRX8705652
	SRX8705651
	SRX8705650
	SRX8705649
	SRX8705648
	SRX8705647
	SRX8705646
	SRX8705645
	SRX8705644
	SRX8705643
	SRX8705642
	SRX8705641
	SRX8705640
	SRX8705639
	SRX8705637
	SRX8705635
	SRX8705634
	SRX8705631
	SRX8705630
	SRX8705629
	SRX8705626
	SRX8705625
	SRX8705623
	SRX8705621
	SRX8705619
	SRX8705618
	SRX8705617
	SRX8946629
	SRX8946628
Maylandia zebra	ERX1160974
	ERX1818683
	ERX1818684
	ERX1818685
	ERX1818686
	ERX1818687
	ERX1818688
	ERX1818689
	ERX1818690
	ERX1818691
	ERX1818692
	ERX1818693
	ERX1818694
	ERX1818695
	ERX1818696
	ERX2817572
	ERX2817573
	ERX2817574
	ERX2817575
	ERX2817576
	ERX2817577
	ERX2817578
	ERX2817579
	ERX2817580
	ERX2817581
	ERX2817582
	ERX2817583
	ERX2817584
	ERX2817585
	ERX2817586
	ERX2817587
	ERX2817588
	ERX2817589
	ERX2817590
	ERX2817591
	ERX2817592
	ERX2817593
	ERX2825760
	ERX2825761
	ERX2825762
	ERX2825763
	ERX2825768
	ERX2825769
	ERX2825770
	ERX2825771
	ERX2825772
	ERX2825773
	ERX2825774
	ERX2825775
	ERX2825776
	ERX2825777
	ERX2825778
	ERX2825779
	ERX2825780
	ERX2825781
	ERX2825823
	ERX2825824
	ERX2825825
	ERX2825826
	ERX2825827
	ERX2825828
	ERX2825829
	ERX2825830
	ERX2825831
	ERX2825832
	ERX2825833
	ERX2825834
	ERX2825835
	ERX2825836
	ERX2825837
	ERX2825838
	ERX2825839
	ERX2851596
	ERX2860734
	ERX2860742
	SRX033048
	SRX8892877
	SRX9184888
	SRX9184889
	SRX13257433
	SRX751007
	SRX751055
	SRX751060
	SRX751065
	SRX751084
	SRX751086
	SRX1133880
	SRX1133881
	SRX3422314
	SRX5807557
Tachyglossus aculeatus	ERX4081053
	SRX317056
	SRX317058
	SRX6978162
	SRX7212626
	SRX14474485
	SRX14474484
	SRX14474480
	SRX14474479
	SRX14474476
Litocranius walleri	SRX3852851
	SRX7041759
Laticauda colubrina	DRX152544
	DRX138344
Labeo rohita	SRX3978084
	SRX8968640
	SRX9067057
	SRX3960088
	SRX3970946
	SRX3970947
	SRX3970948
	SRX3971169
	SRX3975694
	SRX3976957
	SRX3976995
	SRX3978406
	SRX5449863
Cuora mccordi	SRX5000479
Electrophorus electricus	SRX554947
	SRX8296866
Mustela erminea	SRX3905917
	SRX3905916
	SRX3905915
	SRX3905914
	SRX3905913
	SRX3905912
	SRX3905911
	SRX3905910
	SRX3905909
	SRX3905908
	SRX3905912
Talpa occidentalis	SRX4746200
	SRX4746206
	SRX4746207
	SRX4746210
	SRX4746211
	SRX4746212
	SRX4746213
	SRX4747592
	SRX4747596
	SRX4747597
	SRX4747602
	SRX4747606
	SRX4747607
	SRX4747608
	SRX4747589
	SRX4747616
	SRX4747618
	SRX4747622
	SRX4747626
	SRX4747627
	SRX4747628
	SRX4747629
	SRX4935872
	SRX6759468
	SRX8923515
	SRX8923507
Lycocorax pyrrhopterus	SRX5121352
	SRX7679376
	SRX7679375
	SRX7679373
Amphiprion percula	SRX3786360
	SRX4454916
Zalophus californianus	ERX3995785
	ERX3995789
	ERX3996050
	ERX3996168
	ERX3996209
	SRX8012900
	SRX9590141
	SRX14015325
Gasterosteus aculeatus	SRX10380801
	SRX858113
	SRX858115
	SRX858120
	SRX858123
	SRX858131
	SRX858143
	SRX858146
	SRX858158
	SRX858165
	SRX858178
	SRX092175
	SRX092177
	SRX090545
	SRX092178
	SRX092179
	SRX092180
	SRX092176
	SRX092181
	SRX092182
	SRX092183
	SRX092184
	SRX092185
	SRX092186
	SRX092187
	SRX092189
	SRX092190
	SRX092191
	SRX092188
Hirundo rustica	SRX4085847
	SRX4085846
	SRX4085845
	SRX4085844
	SRX4085842
	SRX4085841
	SRX4085840
	SRX4085839
	SRX4085838
	SRX4085836
	SRX4085826
	SRX4085825
	SRX4085824
	SRX4085823
	SRX4085820
	SRX4085819
	SRX4455046
	SRX4455045
	SRX6695082
	SRX10497965
	SRX10497964
	SRX10497963
	SRX10497962
	SRX10497961
	SRX10497960
	SRX10497959
	SRX10497958
	SRX10497957
	SRX10497956
	SRX10497955
	SRX10497954
	SRX10497953
	SRX10497952
	SRX10497951
	SRX10497950
	SRX10497949
	SRX10497948
	SRX10497947
	SRX10497946
	SRX10497945
	SRX10497944
	SRX10497943
	SRX10497942
	SRX10497941
	SRX10497940
	SRX10497939
	SRX10497938
	SRX10497937
	SRX10497936
	SRX10497935
	SRX10497934
	SRX10497933
	SRX10497932
	SRX10497931
	SRX10497930
	SRX10497929
	SRX10497928
	SRX10497927
	SRX10497926
	SRX10497925
	SRX10498006
	SRX10498005
	SRX10498004
	SRX10498003
	SRX10498002
Carassius gibelio	SRX13202608
Nothobranchius furzeri	ERX541554
	ERX541555
	ERX541561
	ERX541570
	ERX957964
	ERX957965
	ERX957966
	ERX957967
	ERX957968
	ERX957969
	ERX957970
	ERX957971
	ERX957972
	ERX957973
	ERX957974
	ERX957975
	ERX957976
	ERX957977
	ERX957978
	SRX8149271
	SRX8149270
	SRX8149267
	SRX8149266
	SRX8149265
	SRX8149263
	ERX541558
	SRX8149264
	SRX8149262
	SRX8149261
Caranx melampygus	SRX9486411
Cygnus olor	SRX8928300
Dromiciops gliroides	SRX8604664
Arvicola amphibius	SRX8105399
	SRX8240432
	SRX8240392
	ERX3338012
Gekko japonicus	SRX7291566
Lynx canadensis	ERX1966824
	ERX1967084
	SRX3213493
	SRX5129199
Oreochromis niloticus	DRX077898
	DRX077899
	DRX077902
	DRX077915
	DRX077917
	DRX077924
	DRX094402
	ERX6793940
	ERX6793941
	ERX6793943
	ERX6793945
	ERX6793946
	ERX6793947
	ERX6793949
	ERX6793951
	ERX6793952
	ERX6793953
	ERX6793954
	ERX6793956
	ERX6793957
Panthera pardus	ERX4862175
	ERX4862176
	ERX4862177
	ERX4862178
	ERX4862179
	ERX4862180
	ERX4862181
	ERX4862182
	ERX4862183
	ERX4862184
	ERX4862185
	ERX4862186
	ERX4862187
	ERX4862188
	ERX4862189
	ERX4862190
	ERX4862191
	ERX4862192
	ERX4862193
	ERX4862194
Chanos chanos	ERX4023159
	SRX10107515
Chiroxiphia lanceolata	SRX9053835
Xenopus tropicalis	SRX7123913
	SRX7123911
	SRX7123910
	SRX7123909
	SRX7123905
	SRX7123903
	SRX7123901
	SRX7123899
	SRX7123898
	SRX7123897
	SRX7123896
	SRX7123895
	SRX7123894
	SRX7123890
	SRX7123884
	SRX7123882
	SRX7123881
	SRX7123878
	SRX7123879
	SRX7123877
Thunnus orientalis	DRX167946
Coregonus sp. 'balchen'	ERX4082215
Fundulus heteroclitus	SRX2313558
	SRX2313559
	SRX2313560
	SRX2313561
	SRX2313562
	SRX2313563
	SRX2313564
	SRX2313565
	SRX2313566
	SRX2313567
	SRX2313568
	SRX2313631
	SRX2313632
	SRX2313635
	SRX2313636
	SRX2313637
	SRX2313638
	SRX2313640
	SRX2313641
	SRX2313653
	SRX2313654
	SRX2313656
	SRX2313657
	SRX2313670
	SRX2313671
	SRX2313672
	SRX2313673
	SRX2313674
	SRX2313675
	SRX2313676
	SRX2313677
	SRX2313678
	SRX2313679
	SRX2313680
	SRX2313681
	SRX2313682
	SRX2313683
	SRX2313684
	SRX2313685
	SRX2313686
	SRX2313687
	SRX2313688
	SRX2313689
	SRX2313690
	SRX2313691
	SRX2313692
	SRX2313693
	SRX2313695
	SRX2313707
	SRX2313708
	SRX2313709
	SRX2313710
	SRX2313711
	SRX2313712
	SRX2313713
	SRX2313714
	SRX2313715
	SRX2313716
	SRX2313717
	SRX2313718
	SRX2313719
	SRX2313720
	SRX2313721
	SRX2313722
	SRX2313723
	SRX2313724
	SRX2313725
	SRX2313726
	SRX2313727
	SRX2313728
	SRX2313742
	SRX9753195
	SRX2313746
	SRX2313747
	SRX2313651
	SRX2313652
	SRX2313655
	SRX2313658
	SRX2313669
	SRX3989135
	SRX3989134
	SRX3989133
	SRX4789902
Pan troglodytes	ERX1780106
	ERX1780112
	ERX1780114
	ERX1780117
	ERX1780144
	ERX1780195
	ERX1780197
	ERX1780227
	ERX1780253
	ERX1780257
	ERX1780261
	ERX1780265
	ERX1780268
	ERX1780321
	ERX1780325
	ERX1780328
	ERX1780331
	ERX1780336
	ERX1780337
	ERX1780340
	ERX1780342
	ERX1780344
	ERX1780347
	ERX1780351
	ERX1780355
	ERX1780386
	SRX237455
	SRX237492
	SRX237526
	SRX237539
	SRX237583
	SRX243488
	SRX243490
	SRX243492
	SRX243493
	SRX243496
	SRX243510
	SRX243512
	SRX243513
	SRX243514
	SRX243516
	SRX243517
	SRX243518
	ERX027262
	DRX027790
	DRX027792
Certhia americana	SRX7671836
	SRX7684867
	SRX7684873
	SRX7684872
	SRX7684871
	SRX7684870
	SRX7684868
	SRX7684866
	SRX7684865
	SRX7684864
	SRX7684863
	SRX7684862
	SRX7684861
Girardinichthys multiradiatus	SRX12470075
	SRX12471938
Myripristis murdjan	ERX3475844
	ERX3647536
Apteryx mantelli	ERX484518
	ERX487298
Melopsittacus undulatus	SRX2633944
	SRX2633954
	ERX218680
	SRX2633999
Lonchura striata	SRX13106637
	SRX13106636
	SRX13106635
	SRX13106634
	SRX13106633
	SRX13106632
	SRX2532819
Cephalopholis sonnerati	SRX10368597
	SRX11233563
Gobio gobio	SRX12616399
Artemisiospiza belli	SRX14164085
Rana temporaria	ERX5643536
	ERX5643610
	SRX9009282
	SRX1177157
Alca torda	SRX450982
	SRX6608106
Esox lucius	ERX3357215
	SRX4406000
	SRX5193927
	SRX5193926
	SRX5193925
	SRX5193924
	SRX5193923
	SRX5193922
	SRX5193921
	SRX5193920
	SRX5193919
	SRX5193918
	SRX5193917
	SRX5193916
	SRX5193915
	SRX5193914
	SRX5193913
	SRX5193912
	SRX5193911
	SRX5193910
	SRX5193909
	SRX5193908
	SRX5193907
	SRX5193906
	SRX5193905
	SRX5193904
	SRX5193903
	SRX5193902
	SRX5193901
	SRX5193900
	SRX5193899
	SRX5193897
	SRX5193896
	SRX5193895
	SRX5193898
	SRX5193894
	SRX5193893
	SRX5193892
	SRX5193891
	SRX5193889
	SRX5193888
	SRX5193887
	SRX5193890
	SRX5193886
	SRX5193885
	SRX5193884
	SRX5193883
	SRX5245295
	SRX5245298
	SRX5254800
	SRX9131657
	SRX9131656
	SRX494131
	SRX969017
Rhinolophus ferrumequinum	SRX10914549
	SRX317087
	SRX8329424
Myotis myotis	SRX4562096
Crotalus tigris	SRX6910041
Rattus norvegicus	DRX143931
	DRX224324
	DRX224325
	DRX224326
	DRX224327
	ERX5098431
	SRX11197570
	SRX11197571
	SRX11197572
	SRX4611490
	SRX4611491
	SRX4611492
	SRX4611493
	SRX4611494
	SRX4611495
	SRX4611496
	SRX4611497
	SRX9631591
	SRX9799404
Phascolarctos cinereus	ERX3506647
	ERX1942088
	ERX2559885
	ERX2559886
	ERX2559887
	ERX2559888
	ERX2559889
	ERX2559890
	ERX2559891
	ERX2559892
	SRX1022726
	ERX1916821
	SRX2964462
	SRX5503546
	SRX5503550
	SRX8207658
	SRX12373240
	SRX8207655
	SRX3327279
	SRX3744232
	ERX376155
	SRX3744231
	SRX3744230
Cottoperca gobio	ERX2656252
	ERX4142766
Eopsaltria australis	SRX12373282
	SRX5115257
	SRX5129452
	SRX5129451
	SRX5129450
	SRX5129449
	SRX5129448
	SRX5129447
	SRX5129446
	SRX5129445
	SRX5129444
	SRX5129442
	SRX5129441
	SRX5129440
	SRX5129439
	SRX5129438
	SRX5129437
	SRX5129436
	SRX5129435
	SRX5129434
	SRX4742913
	SRX5129443
Anolis carolinensis	SRX5762347
	SRX5762346
	SRX5762345
	SRX5762344
	SRX5762341
	SRX5762340
	SRX5762337
	SRX5762336
	SRX5762342
	SRX5762339
	SRX5762338
	SRX5762335
	SRX5762334
	SRX5762333
	SRX5762332
	SRX5762331
	SRX5762329
	SRX5762328
	SRX5762327
	SRX5762326
	SRX5762325
	SRX5762324
	SRX5762323
	SRX5762322
	SRX5762321
	SRX5762320
	SRX5762319
	SRX3436872
	SRX2992263
	SRX2783976
	SRX2783975
	SRX1336372
	SRX1309380
	DRX049837
	DRX049836
	DRX049835
	DRX049834
	DRX049833
	DRX049832
	DRX049831
	DRX049830
	DRX049828
	DRX049827
	DRX049826
	DRX049825
	DRX049824
	DRX049823
	DRX049822
	DRX049821
	DRX049820
	DRX049819
	DRX049818
	DRX049817
	DRX049816
	DRX049815
	DRX049814
Manis javanica	SRX5796767
	SRX5796721
	SRX5796722
	SRX5796712
	SRX9606524
	SRX5796713
	SRX5796714
	SRX5796715
	SRX5796716
	SRX5796717
	SRX5796718
	SRX5796719
	SRX5796720
	SRX5796723
	SRX5796724
	SRX5796726
	SRX5796728
	SRX5796730
	SRX5796731
	SRX5796732
	SRX5796733
	SRX5796734
	SRX5796735
	SRX5796736
	SRX5796737
	SRX5796738
	SRX5796739
	SRX5796740
	SRX5796742
	SRX5796743
	SRX5796744
	SRX5796745
	SRX5796746
	SRX5796747
	SRX5796748
	SRX5796749
	SRX5796750
	SRX5796751
	SRX5796752
	SRX5796753
	SRX5796754
	SRX5796755
	SRX5796756
	SRX5796757
	SRX5796758
	SRX5796759
	SRX5796762
	SRX5796763
	SRX5796764
	SRX5796765
	SRX5796766
	SRX5796768
	SRX5796779
	SRX5796780
	SRX5796781
	SRX5796789
	SRX5796791
	SRX5796792
	SRX8480891
	SRX5796727
	SRX5796741
	SRX5796760
	SRX5796761
	SRX5796790
	SRX5796703
	SRX5796704
	SRX5796705
	SRX5796706
	SRX5796707
	SRX5796708
	SRX5796709
	SRX5796710
	SRX5796711
	SRX1959374
	SRX5796729
Manis pentadactyla	SRX1319167
	SRX5796787
	SRX5796786
	SRX5796784
	SRX5796782
	SRX5796778
	SRX5796776
	SRX5796775
	SRX5796772
	SRX5796771
	SRX5796770
	SRX5796769
	SRX5796725
	SRX9606525
	SRX247981
	SRX5771779
	SRX5796795
	SRX5796794
	SRX5796793
	SRX5796788
	SRX5796785
	SRX5796783
	SRX5796777
	SRX5796774
	SRX5796773
Harpagifer antarcticus	ERX3357112
Accipiter gentilis	DRX181602
	ERX6789891
	SRX3628414
	SRX4977035
	SRX4979792
	SRX8240418
	SRX14597703
Actinemys marmorata	SRX5819774
	SRX13631283
Albula glossodonta	SRX9486428
	SRX9486408
Antechinus flavipes	SRX7480914
	SRX7480915
Bos gaurus	ERX3331645
	ERX6767968
	SRX2026456
	SRX3539700
	SRX9141177
Colaptes auratus	SRX8864093
Collichthys lucidus	SRX5027498
	SRX5027528
	SRX7485815
	SRX4963561
Cromileptes altivelis	DRX224165
	DRX224166
	DRX224167
	DRX224168
	SRX8545828
	SRX11064190
	DRX224170
Danio kyathit	ERX3311498
Danionella dracula	ERX2656249
Diglossa brunneiventris	SRX9846564
Gouania willdenowi	ERX3357025
	ERX4693012
	ERX4693013
	ERX4693014
	ERX4693015
Gymnogyps californianus	SRX7735945
	SRX10442077
	SRX10442076
Leptobrachium leishanense	SRX5574638
	SRX5578031
	SRX5578030
	SRX5578029
	SRX5578028
	SRX5578027
	SRX5683503
Rhinatrema bivittatum	ERR6363244
Pseudoliparis sp. Yap Trench	SRX5313818
Erithacus rubecula	ERX3180119
	ERX5308916
	SRX6608239
Etheostoma spectabile	SRX6631073
	SRX3028434
	SRX6654630
Sebastes aleutianus	ERX5017241
Siphamia tubifer	SRX12637418
Streptopelia turtur	ERX3341547
Syngnathus acus	ERX4023158
Triplophysa tibetana	SRX4945012
Willisornis vidua	SRX8911152
Rhinogobius similis	SRX11325199
Salarias fasciatus	ERX4023162
Hippocampus abdominalis	DRX029773
	SRX9085722
	SRX9085711
	SRX9085598
	SRX9085556
	SRX9085545
	SRX9085534
	SRX9085703
	SRX9085482
	SRX9085471
	SRX9085460
	SRX9085432
	SRX9085421
	SRX9085523
	SRX9085377
	SRX9085376
	SRX9085375
	SRX10664148
	SRX10720925
	SRX10726461
Pipistrellus pipistrellus	SRX4562101
	ERX5308917
	ERX5308915
Salvelinus namaycush	SRX11009416
	SRX11123030
	SRX11133746
Nyctibius grandis	SRX6695368
Lemur catta	ERX4128725
	ERX4128727
	ERX4128728
	ERX4128729
	ERX4151405
	ERX4151422
	ERX4151423
	ERX4151424
	ERX4151425
	ERX4151426
Marmota marmota	ERX3321233
	ERX3325030
	ERX3325031
	ERX3325032
	ERX3325039
	ERX3321703
	ERX3323324
	ERX3325050
	ERX3325359
	ERX3325360
	ERX3325361
Mastacembelus armatus	ERX2258635
	SRX7789542
	SRX8295026
	SRX8295025
	SRX8295024
	SRX8295023
	SRX8295022
	SRX8295021
	SRX8295020
	SRX8295019
	SRX8295018
	SRX8295017
	SRX8295016
	SRX8295015
	SRX8295014
	SRX8295013
	SRX8295012
	SRX8295011
	SRX8295010
	SRX8295009
	SRX8295008
	SRX8295007
	SRX8295006
Mauremys reevesii	SRX8839102
	SRX8839096
	SRX8839089
	SRX9298701
	SRX11502475
	SRX11502757
Microtus oregoni	SRX2492719
	SRX10581025
	SRX10635954
	SRX11837395
Molothrus ater	SRX6608213
Hydrophis curtus	SRX7531698
	SRX8039134
Calypte anna	SRX8755290
	SRX8755279
	SRX8755270
	SRX8755269
	SRX8755268
	SRX8755266
	SRX8755258
	SRX8755247
	SRX8755236
	SRX8755235
	SRX9493786
	SRX327899
Proterorhinus semilunaris	SRX12587196
Mesoclemmys tuberculata	SRX5819773
Sciurus niger	SRX11371120
Rhinella marina	ERX2845325
Larimichthys polyactis	SRX7089919
	SRX7485695
	SRX14256827
	SRX7238279
	SRX7545025
	SRX7544976
	SRX7544964
	SRX5732919
	SRX5732916
	SRX5732915
	SRX5732913
	SRX5732912
	SRX5732911
	SRX5732910
	SRX5732909
	SRX5732907
	SRX5732902
	SRX5732895
	SRX5732894
	SRX5732887
	SRX5732886
	SRX5732885
	SRX5732884
	SRX5732882
	SRX5732880
	SRX5732877
	SRX5732876
	SRX5732875
	SRX5732871
	SRX5732870
	SRX5732869
	SRX5732866
	SRX5732865
	SRX5732862
	SRX5732861
	SRX5732860
	SRX5732857
	SRX5732855
	SRX5732854
	SRX5732852
	SRX5732851
	SRX5732850
	SRX5732848
	SRX5732847
	SRX5732846
	SRX5732843
	SRX5732842
	SRX5732840
Choloepus didactylus	SRX4501348
Myodes glareolus	SRX1142484
	SRX2009596
	SRX2009597
	SRX2009600
	SRX2009601
	SRX2009603
	SRX2009604
	SRX2009605
	SRX2009607
	SRX2009608
	SRX2009609
	SRX2009610
	SRX2009611
	SRX2009612
	SRX2009613
	SRX2009614
	SRX2009615
	SRX2009616
	SRX2009618
	SRX2009619
	SRX2009621
	SRX2009622
	SRX2009623
	SRX2009624
	SRX2009625
	SRX2009620
	SRX2009617
	SRX1490713
	SRX8240404
	SRX2009602
	SRX2009606
Aythya fuligula	SRX8240428
	SRX12908737
Leuciscus idus	SRX12468038
	SRX12468039
	SRX1463136
Geotrypetes seraphini	ERX4046506
Danio aesculapii	ERX3311508
	ERX3357018
	ERX3647532
	ERX2052660
	ERX2052661
Cynomys gunnisoni	SRX7507478
Dermatemys mawii	SRX5872523
Oncorhynchus mykiss	SRX12513672
	SRX12513673
	SRX12513674
	SRX12513675
	SRX12513676
	SRX12513677
	SRX12513679
	SRX12513681
	SRX12513682
	SRX12513683
	SRX12513684
	SRX12513685
	SRX12513686
	SRX12513687
	SRX12513689
	SRX12513690
	SRX12513691
	SRX12513693
	SRX12513694
	SRX12513695
	SRX12513696
	SRX12513699
	SRX12513700
	SRX12513701
	SRX12513702
	SRX12513703
	SRX12513704
	SRX12513705
	SRX12513706
	SRX12513707
	SRX12513708
	SRX12513709
	SRX12513710
	SRX12513711
	SRX12531001
	SRX12531002
	SRX12531003
	SRX12531004
	SRX12531005
	SRX12531006
	SRX12531007
	SRX12531008
	SRX12531009
	SRX12531010
	SRX12531011
	SRX12531012
	SRX15193910
	SRX15193911
	SRX15193912
	SRX15193913
	SRX15193914
	SRX15193915
	SRX15193916
	SRX15193917
	SRX15193918
	SRX15193919
	SRX15193920
	SRX15193921
	SRX15193922
	SRX15193923
	SRX15193924
	SRX15193926
	SRX15193927
	SRX15193929
	SRX15193931
	SRX15193932
	SRX15193933
	SRX15193934
	SRX15193935
	SRX15193938
	SRX15193941
	SRX15193942
	SRX15193946
	SRX15193947
	SRX15193948
	SRX15193951
	SRX15193952
	SRX15193953
	SRX15193954
	SRX15193955
	SRX15193956
	SRX15193958
	SRX15193960
	SRX15193961
	SRX15193962
	SRX15193963
	SRX15193964
	SRX15193965
	SRX15193966
	SRX15193967
	SRX15193968
	SRX15193969
	SRX15193970
	SRX15193971
	SRX15193973
	SRX15193975
	SRX15193976
	SRX15193977
	SRX15193979
	SRX15193980
	SRX15193981
	SRX15193982
	SRX15193984
	SRX15193988
	SRX15193989
	SRX15193990
	SRX15193991
	SRX15193992
	SRX15193993
	SRX15193994
	SRX15193995
	SRX15193996
	SRX15193997
	SRX15193998
	SRX15193999
	SRX15194000
	SRX15194001
	SRX15194002
	SRX15194003
	SRX15194004
	SRX15194005
	SRX15194006
	SRX15194007
	SRX15194008
	SRX2140175
	SRX3168148
	SRX3168149
	SRX3168150
	SRX3168151
	SRX3168152
	SRX3168153
	SRX3168154
	SRX3168155
	SRX3168156
	SRX3168157
	SRX3168158
	SRX3168160
	SRX3168161
	SRX3168162
	SRX3168163
	SRX3168164
	SRX3168165
	SRX3168166
	SRX3168167
	SRX3168168
	SRX3168169
	SRX3168170
	SRX3168171
	SRX3168172
	SRX3168173
	SRX3168174
	SRX3168175
	SRX3168176
	SRX3168177
	SRX3168178
	SRX3168179
	SRX3168180
	SRX3168181
	SRX3168182
	SRX3168183
	SRX3168184
	SRX3168186
	SRX3168187
	SRX3168188
	SRX3168189
	SRX3168190
	SRX3168191
	SRX3168192
	SRX3168193
	SRX3168194
	SRX3168195
	SRX3168196
	SRX3168197
	SRX3168198
	SRX3168199
	SRX3168200
	SRX3168201
	SRX8770518
	SRX8770519
	SRX8770520
	SRX8770521
	SRX8770522
	SRX8770523
	SRX8870511
	SRX8870514
	SRX8870515
	SRX8870516
	SRX8870517
	SRX12513698
	SRX15193925
	SRX15193928
	SRX15193936
	SRX15193937
	SRX15193939
	SRX15193940
	SRX15193943
	SRX15193945
	SRX15193957
	SRX15193983
	SRX15193985
	SRX15193986
	SRX15193987
	SRX15194009
	SRX3168159
	SRX3168185
	SRX8870512
Monodelphis domestica	SRX11356722
	SRX11356721
	SRX11356720
	SRX11356719
	SRX11356718
	SRX11356717
	SRX11356716
	SRX11356715
	SRX11356714
	ERX000500
	SRX11357413
	SRX11357391
	SRX11357382
	SRX11357371
Takifugu rubripes	DRX021127
	DRX021126
	DRX021128
	DRX021129
	DRX021131
	DRX112957
	DRX144771
	DRX144772
	DRX144773
	DRX144774
	DRX144775
	DRX144776
	DRX144777
	DRX144778
	DRX144779
	DRX144780
	DRX144781
	DRX144782
	DRX144783
	DRX144784
	DRX144785
	DRX144786
	DRX144787
	DRX144788
	DRX144789
	DRX144790
Amphilophus citrinellus	SRX9626616
	SRX8658618
	ERX4151434
	ERX4151435
	ERX4151436
	ERX4151437
	ERX4151438
	ERX4151439
	ERX4151440
	ERX4151441
	ERX4151442
	ERX4151443
	ERX4151444
	ERX4151445
	ERX4151446
	ERX4151447
	ERX4151448
	ERX4151449
	ERX4151450
	ERX4151451
	ERX4151452
	ERX4151453
	ERX4151454
	ERX4151455
	ERX4151456
	ERX4151457
	ERX4151458
	ERX4151459
	ERX4151460
	ERX4151461
	ERX4151462
	ERX4151463
	ERX4151464
	ERX4151465
	ERX4151466
	ERX4151467
	ERX4151468
	ERX4151469
	ERX4151470
	ERX4151471
	ERX4151472
	ERX4151473
	ERX4151474
	ERX4151475
	ERX4151476
	ERX4151477
	ERX4151478
	ERX4151479
	ERX4151480
	ERX4151481
	ERX4151482
	ERX4151483
	ERX4151484
	ERX4151485
	ERX4151486
	ERX4151487
	ERX4151488
	ERX4151489
	ERX4151490
	ERX4151491
	ERX4151492
	ERX4151493
	ERX4151494
	ERX4151495
	ERX4151496
	ERX4151497
	ERX4151498
	ERX4151499
	ERX4151500
	ERX4151501
	ERX4151502
	ERX4151503
	ERX4151504
	ERX4151505
	ERX4151506
	ERX4151507
	ERX4151508
	ERX4151509
	ERX4151510
	ERX4151511
	ERX4151512
	ERX4151513
	ERX4151514
	ERX4151515
	ERX4151516
	ERX4151517
	ERX4151518
	ERX4151519
	ERX4151520
	ERX4151521
	ERX4151522
	ERX4151523
	ERX4151524
	ERX4151525
	ERX4151526
	ERX4151527
	ERX4151528
	ERX4151529
	ERX4151530
	ERX4151531
	ERX4151532
	ERX4151533
	ERX4151534
	ERX4151535
	ERX4151536
	ERX4151537
	ERX4151538
	ERX4151539
	ERX4151540
	ERX4151541
	ERX4151542
	ERX4151543
	ERX4151544
	ERX4151545
	ERX4151546
	ERX4151547
	ERX4151548
	ERX4151549
	ERX4151550
	ERX4151551
	ERX4151552
	ERX4151553
	ERX4151554
	ERX4151555
	ERX4151556
	ERX4151557
	ERX4151558
	ERX4151559
	ERX4151560
	ERX4151561
	ERX4151562
	ERX4151563
	ERX4151564
	ERX4151565
	ERX4151566
	ERX4151567
	ERX4151568
	ERX4151569
	ERX4151570
	ERX4151571
	ERX4151572
	ERX4151573
	ERX4151574
	ERX4151575
	ERX4151576
	ERX4151577
	ERX4151578
	ERX4151579
	ERX4151580
	ERX4151581
	ERX4151582
	ERX4151583
	ERX4151584
	ERX4151585
	ERX4151586
	ERX4151587
	ERX4151588
	ERX4151589
	ERX4151590
	ERX4151591
	ERX4151592
	ERX4151593
	ERX4151594
	ERX4151595
	ERX4151596
	ERX4151597
	ERX4151598
	ERX4151599
	ERX4151600
	ERX4151601
	ERX4151602
	ERX4151603
	ERX4151604
	ERX4151605
	ERX4151606
	ERX4151607
	ERX4151608
	ERX4151609
	ERX4151610
	ERX4151611
	ERX4151612
	ERX4151613
	ERX4151614
	ERX4151615
	ERX4151616
	ERX4151617
	ERX4151618
	ERX4151619
	ERX4151620
	ERX4151621
	ERX4151622
	ERX4151623
	ERX4151624
	ERX4151625
	ERX4151626
	ERX4151627
	ERX4151628
	ERX4151629
	ERX4151630
	ERX4151631
	ERX4151632
	ERX4151633
	ERX4151634
	ERX4151635
	ERX4151636
	ERX4151637
	ERX4151638
	ERX4151639
	ERX4151640
	ERX4151641
	ERX4151642
	ERX4151643
	ERX4151644
	ERX4151645
	ERX4151646
	ERX4151647
	ERX4151648
	ERX4151649
	ERX4151650
	ERX4151651
	ERX4151652
	ERX4151653
	ERX4151654
	ERX4151655
	ERX4151656
	ERX4151657
	ERX4151658
	ERX4151659
	ERX4151660
	ERX4151661
	ERX4151662
	ERX4151663
	ERX4151664
	ERX4151665
	ERX4151666
	ERX4151667
	ERX4151668
	ERX4151669
	ERX4151670
	ERX4151671
	ERX4151672
	ERX4151673
	ERX4151674
	ERX4151675
	ERX4151676
	ERX4151677
	ERX4151678
	ERX4151679
	ERX4151680
	ERX4151681
	ERX4151682
	ERX4151683
	ERX4151684
	ERX4151685
	ERX4151686
	ERX4151687
	ERX4151688
	ERX4151689
	ERX4151690
[truncated: 2,317 more rows]
