# Supplementary material for: Genome mining shows that retroviruses are pervasively invading vertebrate genomes
Source: Nat Commun. 2023 Aug 17;14:4968. doi: 10.1038/s41467-023-40732-w (PMC10435555; doi:10.1038/s41467-023-40732-w)
Supplement: Supplementary file 9 — SUPPLEMENTARY DATASET 5 [file 41467_2023_40732_MOESM9_ESM.xlsx]

## Sheet: Supplementary Data 5
Species	Seq	ERVi	Sample size	Experiment	Genotype	Latitude	Longitude	Coordinate source
Rana temporaria	NC_053493.1_199830097_199839946	Rtem.ERVi.3	NA-F	ERX5643536*	i/-	51.4959	-0.178622	NCBI
			NA	SRX9009282*	-/-	55.2862	11.7955	NCBI
			NA-F	SRX1177157*	-/-	46.2514	7.01239	NCBI & https://www.itilog.com/
	NC_053496.1_75903876_75913445	Rtem.ERVi.1a	NA-F	ERX5643536*	i/i	51.4959	-0.178622	NCBI
			NA-F	SRX1177157*	-/-	46.2514	7.01239	NCBI & https://www.itilog.com/
	NC_053500.1_148080580_148090164	Rtem.ERVi.1c	NA-F	ERX5643536*	i/-	51.4959	-0.178622	NCBI
			NA-F	SRX1177157*	-/-	46.2514	7.01239	NCBI & https://www.itilog.com/
	NW_024404667.1_13736_27910	Rtem.ERVi.2	NA-F	ERX5643536*	i/-	51.4959	-0.178622	NCBI
			NA	SRX9009282*	i/-	55.2862	11.7955	NCBI
			NA-F	SRX1177157*	i/-	46.2514	7.01239	NCBI & https://www.itilog.com/
	NC_053491.1_342820082_342829667	Rtem.ERVi.1b	NA-F	ERX5643536*	i/i	51.4959	-0.178622	NCBI
			NA-F	SRX1177157*	i/-	46.2514	7.01239	NCBI & https://www.itilog.com/
Phascolarctos cinereus	NW_018343971.1_7508696_7517168	Pcin.ERVi.1a	1	ERX1916821*	-/-	-31.4299	152.91	NCBI & https://www.itilog.com/
			1	ERX1942088*	i/-	-27.4965	153.208	NCBI & https://www.itilog.com/
			1	SRX5503546*	-/-	-28.0024	153.415	NCBI & https://www.itilog.com/
			1	SRX5503550*	-/-	-28.0024	153.415	NCBI & https://www.itilog.com/
			1	ERX2559885*	-/-	/	/	/
			1	ERX2559886*	-/-	/	/	/
			1	ERX2559887*	-/-	/	/	/
			1	ERX2559888*	-/-	/	/	/
			1	ERX2559890*	-/-	/	/	/
			1	ERX2559891*	-/-	/	/	/
			1	ERX2559892*	-/-	/	/	/
			NA-M	SRX12373240*	-/-	/	/	Ref. 1
			NA	SRX3327279*	-/-	/	/	/
			NA	SRX3744232*	-/-	/	/	/
	NW_018343978.1_17507320_17515793	Pcin.ERVi.1b	1	ERX1916821*	-/-	-31.4299	152.91	NCBI & https://www.itilog.com/
			1	ERX1942088*	i/-	-27.4965	153.208	NCBI & https://www.itilog.com/
			1	SRX5503546*	-/-	-28.0024	153.415	NCBI & https://www.itilog.com/
			1	SRX5503550*	-/-	-28.0024	153.415	NCBI & https://www.itilog.com/
			1	ERX3506647*	-/-	-27.4889	152.908	NCBI & https://www.itilog.com/
			1	ERX2559885*	i/-	/	/	/
			1	ERX2559886*	-/-	/	/	/
			1	ERX2559887*	-/-	/	/	/
			1	ERX2559888*	-/-	/	/	/
			1	ERX2559889*	-/-	/	/	/
			1	ERX2559890*	-/-	/	/	/
			NA-M	SRX12373240*	-/-	/	/	Ref. 1
			NA	SRX3327279*	-/-	/	/	/
			NA	SRX3744232*	-/-	/	/	/
Eopsaltria australis	QKXG01002034.1_2816581_2825451	Eaus.ERVi.1a	NA-F	SRX12373282	-/-	/	/	Ref. 1
			1	SRX5115257*	-/-	-36.793	143.412	Ref. 2
			1	SRX5129452*	-/-	-33.328	148.975	Ref. 2
			1	SRX5129450*	-/-	-32.96	146.165	Ref. 2
			1	SRX5129449*	-/-	-24.41	151.04	Ref. 2
			1	SRX5129448*	-/-	-23.82	149.07	Ref. 2
			1	SRX5129447*	-/-	-37.027	143.774	Ref. 2
			1	SRX5129444*	-/-	-36.977	143.736	Ref. 2
			1	SRX5129442*	-/-	-22.81	150.6	Ref. 2
			1	SRX5129441*	-/-	-37.027	143.774	Ref. 2
			1	SRX5129440*	-/-	-33.27	148.59	Ref. 2
			1	SRX5129439*	-/-	-33.27	148.59	Ref. 2
			1	SRX5129437*	-/-	-36.98	143.74	Ref. 2
			1	SRX5129435*	-/-	-36.981	143.737	Ref. 2
			1	SRX5129434*	-/-	-33.27	148.59	Ref. 2
			1	SRX5129443*	i/i	-37	143.75	Ref. 2
	QKXG01011093.1_781326_790299	Eaus.ERVi.1b	NA-F	SRX12373282	-/-	/	/	Ref. 1
			1	SRX5115257*	-/-	-36.793	143.412	Ref. 2
			1	SRX5129452*	-/-	-33.328	148.975	Ref. 2
			1	SRX5129451*	-/-	-32.97	148.42	Ref. 2
			1	SRX5129450*	-/-	-32.96	146.165	Ref. 2
			1	SRX5129449*	-/-	-24.41	151.04	Ref. 2
			1	SRX5129448*	-/-	-23.82	149.07	Ref. 2
			1	SRX5129447*	i/i	-37.027	143.774	Ref. 2
			1	SRX5129446*	i/-	-36.97	143.733	Ref. 2
			1	SRX5129445*	-/-	-36.984	143.737	Ref. 2
			1	SRX5129442*	-/-	-22.81	150.6	Ref. 2
			1	SRX5129441*	-/-	-37.027	143.774	Ref. 2
			1	SRX5129440*	-/-	-33.27	148.59	Ref. 2
			1	SRX5129439*	-/-	-33.27	148.59	Ref. 2
			1	SRX5129438*	-/-	-36.982	143.734	Ref. 2
			1	SRX5129437*	-/-	-36.98	143.74	Ref. 2
			1	SRX5129435*	-/-	-36.981	143.737	Ref. 2
			1	SRX5129434*	-/-	-33.27	148.59	Ref. 2
			1	SRX4742913*	-/-	-36.793	143.412	Ref. 2
			1	SRX5129443*	i/-	-37	143.75	Ref. 2
	QKXG01019466.1_11787_19998	Eaus.ERVi.3	NA-F	SRX12373282	i/-	/	/	Ref. 1
			1	SRX5129452*	i/-	-33.328	148.975	Ref. 2
			1	SRX5129451*	i/-	-32.97	148.42	Ref. 2
			1	SRX5129450*	i/-	-32.96	146.165	Ref. 2
			1	SRX5129449*	i/-	-24.41	151.04	Ref. 2
			1	SRX5129448*	i/-	-23.82	149.07	Ref. 2
			1	SRX5129447*	i/-	-37.027	143.774	Ref. 2
			1	SRX5129446*	i/-	-36.97	143.733	Ref. 2
			1	SRX5129445*	i/-	-36.984	143.737	Ref. 2
			1	SRX5129444*	i/-	-36.977	143.736	Ref. 2
			1	SRX5129442*	i/-	-22.81	150.6	Ref. 2
			1	SRX5129441*	i/-	-37.027	143.774	Ref. 2
			1	SRX5129440*	i/-	-33.27	148.59	Ref. 2
			1	SRX5129439*	i/-	-33.27	148.59	Ref. 2
			1	SRX5129438*	i/-	-36.982	143.734	Ref. 2
			1	SRX5129437*	i/-	-36.98	143.74	Ref. 2
			1	SRX5129436*	i/-	-36.975	143.736	Ref. 2
			1	SRX5129435*	i/-	-36.981	143.737	Ref. 2
			1	SRX5129434*	i/-	-33.27	148.59	Ref. 2
			1	SRX4742913*	i/-	-36.793	143.412	Ref. 2
			1	SRX5129443*	i/-	-37	143.75	Ref. 2
	QKXG01001718.1_810686_819326	Eaus.ERVi.2	NA-F	SRX12373282	i/i	/	/	Ref. 1
			1	SRX5115257*	i/i	-36.793	143.412	Ref. 2
			1	SRX5129452*	i/i	-33.328	148.975	Ref. 2
			1	SRX5129451*	i/i	-32.97	148.42	Ref. 2
			1	SRX5129450*	i/i	-32.96	146.165	Ref. 2
			1	SRX5129449*	i/-	-24.41	151.04	Ref. 2
			1	SRX5129448*	i/-	-23.82	149.07	Ref. 2
			1	SRX5129447*	i/i	-37.027	143.774	Ref. 2
			1	SRX5129446*	i/i	-36.97	143.733	Ref. 2
			1	SRX5129445*	i/i	-36.984	143.737	Ref. 2
			1	SRX5129444*	i/i	-36.977	143.736	Ref. 2
			1	SRX5129442*	i/i	-22.81	150.6	Ref. 2
			1	SRX5129441*	i/i	-37.027	143.774	Ref. 2
			1	SRX5129440*	i/i	-33.27	148.59	Ref. 2
			1	SRX5129439*	i/i	-33.27	148.59	Ref. 2
			1	SRX5129438*	i/i	-36.982	143.734	Ref. 2
			1	SRX5129437*	i/-	-36.98	143.74	Ref. 2
			1	SRX5129436*	i/i	-36.975	143.736	Ref. 2
			1	SRX5129435*	i/i	-36.981	143.737	Ref. 2
			1	SRX5129434*	i/-	-33.27	148.59	Ref. 2
			1	SRX4742913*	i/-	-36.793	143.412	Ref. 2
			1	SRX5129443*	i/-	-37	143.75	Ref. 2
Anolis carolinensis	NC_014776.1_19211842_19220153	Acar.ERVi.1b	NA-F	SRX3436872	-/-	/	/	/
			NA-F	SRX2992263	-/-	/	/	/
			1	DRX049814*	-/-	27.358	142.125	NCBI
			1	DRX049815*	-/-	27.358	142.125	NCBI
			1	DRX049818*	i/-	27.358	142.125	NCBI
			1	DRX049819*	-/-	27.358	142.125	NCBI
			1	DRX049820*	-/-	27.358	142.125	NCBI
			1	DRX049821*	i/i	27.358	142.125	NCBI
			1	DRX049823*	-/-	29.6945	-82.3545	NCBI
			1	DRX049824*	-/-	30.1286	-81.9648	NCBI
			1	DRX049825*	-/-	30.1286	-81.9648	NCBI
			1	DRX049826*	-/-	30.023	-81.3283	NCBI
			1	DRX049828*	-/-	30.023	-81.3283	NCBI
			1	DRX049830*	-/-	26.3941	142.926	NCBI
			1	DRX049831*	-/-	26.3941	142.926	NCBI
			1	DRX049832*	-/-	26.3941	142.926	NCBI
			1	DRX049833*	i/-	26.3941	142.926	NCBI
			1	DRX049834*	-/-	26.3941	142.926	NCBI
			1	DRX049835*	-/-	26.3941	142.926	NCBI
			1	DRX049836*	-/-	26.3941	142.926	NCBI
			1	DRX049837*	i/-	26.3941	142.926	NCBI
			1	SRX2783975*	i/-	42.7024	-84.4803	NCBI & https://www.itilog.com/
			1	SRX2783976*	-/-	42.7024	-84.4803	NCBI & https://www.itilog.com/
			1	SRX5762319*	-/-	28.5438	-80.9422	Ref. 3
			1	SRX5762320*	-/-	28.5438	-80.9422	Ref. 3
			1	SRX5762321*	-/-	27.6403	-80.5948	Ref. 3
			1	SRX5762322*	-/-	32.9447	-95.1937	Ref. 3
			1	SRX5762323*	-/-	27.3668	-81.4002	Ref. 3
			1	SRX5762324*	-/-	28.0783	-81.7295	Ref. 3
			1	SRX5762325*	-/-	26.6833	-80.7169	Ref. 3
			1	SRX5762326*	-/-	26.6833	-80.7169	Ref. 3
			1	SRX5762327*	-/-	27.6403	-80.5948	Ref. 3
			1	SRX5762329*	-/-	25.9187	-81.3108	Ref. 3
			1	SRX5762331*	-/-	25.9187	-81.3108	Ref. 3
			1	SRX5762332*	-/-	33.9194	-78.2686	Ref. 3
			1	SRX5762333*	-/-	33.2045	-79.3877	Ref. 3
			1	SRX5762334*	-/-	29.8267	-82.5971	Ref. 3
			1	SRX5762335*	i/-	29.9095	-83.315	Ref. 3
			1	SRX5762336*	-/-	25.9187	-81.3108	Ref. 3
			1	SRX5762337*	i/-	34.7276	-76.7362	Ref. 3
			1	SRX5762338*	-/-	28.2436	-80.8706	Ref. 3
			1	SRX5762339*	-/-	28.2436	-80.8706	Ref. 3
			1	SRX5762340*	i/i	35.5558	-84.0024	Ref. 3
			1	SRX5762341*	-/-	29.7979	-90.8129	Ref. 3
			1	SRX5762342*	-/-	29.7979	-90.8129	Ref. 3
			1	SRX5762344*	i/-	34.7276	-76.7362	Ref. 3
			1	SRX5762345*	i/-	31.3529	-81.4475	Ref. 3
			1	SRX5762347*	i/-	35.5386	-84.0763	Ref. 3
	NC_014780.1_142825227_142833543	Acar.ERVi.1a	NA-F	SRX2992263	i/-	/	/	/
			NA-F	SRX3436872	i/-	/	/	/
			1	DRX049815*	i/i	27.358	142.125	NCBI
			1	DRX049816*	i/i	27.358	142.125	NCBI
			1	DRX049817*	i/i	27.358	142.125	NCBI
			1	DRX049818*	i/i	27.358	142.125	NCBI
			1	DRX049819*	i/i	27.358	142.125	NCBI
			1	DRX049820*	i/i	27.358	142.125	NCBI
			1	DRX049821*	i/i	27.358	142.125	NCBI
			1	DRX049822*	i/i	29.6945	-82.3545	NCBI
			1	DRX049823*	-/-	29.6945	-82.3545	NCBI
			1	DRX049825*	i/i	30.1286	-81.9648	NCBI
			1	DRX049826*	-/-	30.023	-81.3283	NCBI
			1	DRX049827*	i/i	30.023	-81.3283	NCBI
			1	DRX049828*	i/i	30.023	-81.3283	NCBI
			1	DRX049830*	i/i	26.3941	142.926	NCBI
			1	DRX049831*	i/i	26.3941	142.926	NCBI
			1	DRX049832*	i/i	26.3941	142.926	NCBI
			1	DRX049833*	i/i	26.3941	142.926	NCBI
			1	DRX049834*	i/-	26.3941	142.926	NCBI
			1	DRX049835*	i/i	26.3941	142.926	NCBI
			1	DRX049836*	i/-	26.3941	142.926	NCBI
			1	DRX049837*	i/i	26.3941	142.926	NCBI
			1	SRX2783975*	i/i	42.7024	-84.4803	NCBI & https://www.itilog.com/
			1	SRX2783976*	i/i	42.7024	-84.4803	NCBI & https://www.itilog.com/
			1	SRX5762319*	-/-	28.5438	-80.9422	Ref. 3
			1	SRX5762320*	i/-	28.5438	-80.9422	Ref. 3
			1	SRX5762322*	i/-	32.9447	-95.1937	Ref. 3
			1	SRX5762323*	-/-	27.3668	-81.4002	Ref. 3
			1	SRX5762324*	-/-	28.0783	-81.7295	Ref. 3
			1	SRX5762325*	-/-	26.6833	-80.7169	Ref. 3
			1	SRX5762326*	-/-	26.6833	-80.7169	Ref. 3
			1	SRX5762327*	-/-	27.6403	-80.5948	Ref. 3
			1	SRX5762328*	-/-	25.9187	-81.3108	Ref. 3
			1	SRX5762329*	-/-	25.9187	-81.3108	Ref. 3
			1	SRX5762331*	-/-	25.9187	-81.3108	Ref. 3
			1	SRX5762332*	i/-	33.9194	-78.2686	Ref. 3
			1	SRX5762333*	i/-	33.2045	-79.3877	Ref. 3
			1	SRX5762334*	-/-	29.8267	-82.5971	Ref. 3
			1	SRX5762335*	-/-	29.9095	-83.315	Ref. 3
			1	SRX5762336*	-/-	25.9187	-81.3108	Ref. 3
			1	SRX5762337*	i/-	34.7276	-76.7362	Ref. 3
			1	SRX5762338*	-/-	28.2436	-80.8706	Ref. 3
			1	SRX5762339*	-/-	28.2436	-80.8706	Ref. 3
			1	SRX5762340*	i/i	35.5558	-84.0024	Ref. 3
			1	SRX5762341*	i/i	29.7979	-90.8129	Ref. 3
			1	SRX5762342*	i/i	29.7979	-90.8129	Ref. 3
			1	SRX5762344*	-/-	34.7276	-76.7362	Ref. 3
			1	SRX5762345*	i/i	31.3529	-81.4475	Ref. 3
			1	SRX5762346*	i/-	31.3529	-81.4475	Ref. 3
			1	SRX5762347*	i/i	35.5386	-84.0763	Ref. 3
Esox lucius	NC_047574.1_546602_556135	Eluc.ERVi.1	NA-F	SRX4406000*	-/-	49.3407	-117.773	NCBI & https://www.itilog.com/
			NA-M	SRX5254800*	-/-	48.3284	-1.64066	NCBI & https://www.itilog.com/
			1	SRX494131*	-/-	56.2744	-120.953	NCBI & https://www.itilog.com/
			30	SRX9131657*	i/-	45.3774	-73.8134	Ref. 4
			30	SRX9131656*	i/-	45.3774	-73.8134	Ref. 4
			1	SRX5193927*	-/-	40.8539	-74.8292	NCBI & https://www.itilog.com/
			1	SRX5193926*	-/-	40.8539	-74.8292	NCBI & https://www.itilog.com/
			1	SRX5193925*	-/-	40.8539	-74.8292	NCBI & https://www.itilog.com/
			1	SRX5193924*	-/-	40.8539	-74.8292	NCBI & https://www.itilog.com/
			1	SRX5193923*	-/-	40.8539	-74.8292	NCBI & https://www.itilog.com/
			1	SRX5193922*	-/-	40.8539	-74.8292	NCBI & https://www.itilog.com/
			1	SRX5193921*	-/-	40.8539	-74.8292	NCBI & https://www.itilog.com/
			1	SRX5193920*	-/-	40.8539	-74.8292	NCBI & https://www.itilog.com/
			1	SRX5193904*	-/-	40.8539	-74.8292	NCBI & https://www.itilog.com/
			1	SRX5193919*	-/-	64.8438	-147.665	NCBI & https://www.itilog.com/
			1	SRX5193917*	-/-	64.8438	-147.665	NCBI & https://www.itilog.com/
			1	SRX5193896*	-/-	64.8438	-147.665	NCBI & https://www.itilog.com/
			1	SRX5193895*	-/-	64.8438	-147.665	NCBI & https://www.itilog.com/
			1	SRX5193894*	-/-	64.8438	-147.665	NCBI & https://www.itilog.com/
			1	SRX5193893*	-/-	64.8438	-147.665	NCBI & https://www.itilog.com/
			1	SRX5193890*	-/-	64.8438	-147.665	NCBI & https://www.itilog.com/
			1	SRX5193886*	-/-	64.8438	-147.665	NCBI & https://www.itilog.com/
			1	SRX5193885*	-/-	64.8438	-147.665	NCBI & https://www.itilog.com/
			1	SRX5193884*	-/-	64.8438	-147.665	NCBI & https://www.itilog.com/
			1	SRX5193908*	-/-	52.354	-123.249	NCBI & https://www.itilog.com/
			1	SRX5193907*	-/-	52.354	-123.249	NCBI & https://www.itilog.com/
			1	SRX5193903*	-/-	52.354	-123.249	NCBI & https://www.itilog.com/
			1	SRX5193883*	-/-	52.354	-123.249	NCBI & https://www.itilog.com/
			30	SRX5245295*	i/-	48.3284	-1.64066	NCBI & https://www.itilog.com/
			30	SRX5245298*	i/-	48.3284	-1.64066	NCBI & https://www.itilog.com/
			1	SRX5193918*	-/-	44.3334	-75.9997	NCBI & https://www.itilog.com/
			1	SRX5193916*	-/-	44.3334	-75.9997	NCBI & https://www.itilog.com/
			1	SRX5193915*	-/-	44.3334	-75.9997	NCBI & https://www.itilog.com/
			1	SRX5193914*	-/-	44.3334	-75.9997	NCBI & https://www.itilog.com/
			1	SRX5193913*	-/-	44.3334	-75.9997	NCBI & https://www.itilog.com/
			1	SRX5193912*	-/-	44.3334	-75.9997	NCBI & https://www.itilog.com/
			1	SRX5193911*	-/-	44.3334	-75.9997	NCBI & https://www.itilog.com/
			1	SRX5193910*	-/-	44.3334	-75.9997	NCBI & https://www.itilog.com/
			1	SRX5193909*	-/-	44.3334	-75.9997	NCBI & https://www.itilog.com/
			1	SRX5193906*	-/-	44.3334	-75.9997	NCBI & https://www.itilog.com/
			1	SRX5193905*	-/-	44.3334	-75.9997	NCBI & https://www.itilog.com/
			1	SRX5193902*	-/-	49.8018	-95.1718	NCBI & https://www.itilog.com/
			1	SRX5193901*	-/-	49.8018	-95.1718	NCBI & https://www.itilog.com/
			1	SRX5193900*	-/-	49.8018	-95.1718	NCBI & https://www.itilog.com/
			1	SRX5193899*	-/-	49.8018	-95.1718	NCBI & https://www.itilog.com/
			1	SRX5193897*	-/-	49.8018	-95.1718	NCBI & https://www.itilog.com/
			1	SRX5193898*	-/-	49.8018	-95.1718	NCBI & https://www.itilog.com/
			1	SRX5193892*	-/-	60.5793	-134.687	NCBI & https://www.itilog.com/
			1	SRX5193891*	-/-	60.5793	-134.687	NCBI & https://www.itilog.com/
			1	SRX5193889*	-/-	60.5793	-134.687	NCBI & https://www.itilog.com/
			1	SRX5193888*	-/-	60.5793	-134.687	NCBI & https://www.itilog.com/
			1	SRX5193887*	-/-	60.5793	-134.687	NCBI & https://www.itilog.com/
	NC_047569.1_18569278_18577758	Eluc.ERVi.2	NA-F	SRX4406000*	-/-	49.3407	-117.773	NCBI & https://www.itilog.com/
			NA-M	SRX5254800*	-/-	48.3284	-1.64066	NCBI & https://www.itilog.com/
			1	SRX494131*	-/-	56.2744	-120.953	NCBI & https://www.itilog.com/
			30	SRX9131657*	i/-	45.3774	-73.8134	Ref. 4
			30	SRX9131656*	i/-	45.3774	-73.8134	Ref. 4
			1	SRX5193927*	-/-	40.8539	-74.8292	NCBI & https://www.itilog.com/
			1	SRX5193926*	-/-	40.8539	-74.8292	NCBI & https://www.itilog.com/
			1	SRX5193925*	-/-	40.8539	-74.8292	NCBI & https://www.itilog.com/
			1	SRX5193924*	-/-	40.8539	-74.8292	NCBI & https://www.itilog.com/
			1	SRX5193923*	-/-	40.8539	-74.8292	NCBI & https://www.itilog.com/
			1	SRX5193922*	-/-	40.8539	-74.8292	NCBI & https://www.itilog.com/
			1	SRX5193921*	-/-	40.8539	-74.8292	NCBI & https://www.itilog.com/
			1	SRX5193920*	-/-	40.8539	-74.8292	NCBI & https://www.itilog.com/
			1	SRX5193904*	-/-	40.8539	-74.8292	NCBI & https://www.itilog.com/
			1	SRX5193919*	-/-	64.8438	-147.665	NCBI & https://www.itilog.com/
			1	SRX5193917*	-/-	64.8438	-147.665	NCBI & https://www.itilog.com/
			1	SRX5193896*	-/-	64.8438	-147.665	NCBI & https://www.itilog.com/
			1	SRX5193895*	-/-	64.8438	-147.665	NCBI & https://www.itilog.com/
			1	SRX5193894*	-/-	64.8438	-147.665	NCBI & https://www.itilog.com/
			1	SRX5193893*	-/-	64.8438	-147.665	NCBI & https://www.itilog.com/
			1	SRX5193890*	-/-	64.8438	-147.665	NCBI & https://www.itilog.com/
			1	SRX5193886*	-/-	64.8438	-147.665	NCBI & https://www.itilog.com/
			1	SRX5193885*	-/-	64.8438	-147.665	NCBI & https://www.itilog.com/
			1	SRX5193884*	-/-	64.8438	-147.665	NCBI & https://www.itilog.com/
			1	SRX5193908*	-/-	52.354	-123.249	NCBI & https://www.itilog.com/
			1	SRX5193907*	-/-	52.354	-123.249	NCBI & https://www.itilog.com/
			1	SRX5193903*	-/-	52.354	-123.249	NCBI & https://www.itilog.com/
			1	SRX5193883*	-/-	52.354	-123.249	NCBI & https://www.itilog.com/
			30	SRX5245295*	i/-	48.3284	-1.64066	NCBI & https://www.itilog.com/
			30	SRX5245298*	i/-	48.3284	-1.64066	NCBI & https://www.itilog.com/
			1	SRX5193918*	-/-	44.3334	-75.9997	NCBI & https://www.itilog.com/
			1	SRX5193916*	-/-	44.3334	-75.9997	NCBI & https://www.itilog.com/
			1	SRX5193915*	-/-	44.3334	-75.9997	NCBI & https://www.itilog.com/
			1	SRX5193914*	-/-	44.3334	-75.9997	NCBI & https://www.itilog.com/
			1	SRX5193913*	-/-	44.3334	-75.9997	NCBI & https://www.itilog.com/
			1	SRX5193912*	-/-	44.3334	-75.9997	NCBI & https://www.itilog.com/
			1	SRX5193911*	-/-	44.3334	-75.9997	NCBI & https://www.itilog.com/
			1	SRX5193910*	-/-	44.3334	-75.9997	NCBI & https://www.itilog.com/
			1	SRX5193909*	-/-	44.3334	-75.9997	NCBI & https://www.itilog.com/
			1	SRX5193906*	-/-	44.3334	-75.9997	NCBI & https://www.itilog.com/
			1	SRX5193905*	-/-	44.3334	-75.9997	NCBI & https://www.itilog.com/
			1	SRX5193902*	-/-	49.8018	-95.1718	NCBI & https://www.itilog.com/
			1	SRX5193901*	-/-	49.8018	-95.1718	NCBI & https://www.itilog.com/
			1	SRX5193900*	-/-	49.8018	-95.1718	NCBI & https://www.itilog.com/
			1	SRX5193899*	-/-	49.8018	-95.1718	NCBI & https://www.itilog.com/
			1	SRX5193897*	-/-	49.8018	-95.1718	NCBI & https://www.itilog.com/
			1	SRX5193898*	-/-	49.8018	-95.1718	NCBI & https://www.itilog.com/
			1	SRX5193892*	-/-	60.5793	-134.687	NCBI & https://www.itilog.com/
			1	SRX5193891*	-/-	60.5793	-134.687	NCBI & https://www.itilog.com/
			1	SRX5193889*	-/-	60.5793	-134.687	NCBI & https://www.itilog.com/
			1	SRX5193888*	-/-	60.5793	-134.687	NCBI & https://www.itilog.com/
			1	SRX5193887*	-/-	60.5793	-134.687	NCBI & https://www.itilog.com/
Hippocampus abdominalis	CM031698.1_22782109_22791594	Habd.ERVi.1	1	SRX9085722*	-/-	-42.0351	146.637	NCBI
			1	SRX9085711*	-/-	-42.0351	146.637	NCBI
			1	SRX9085556*	i/-	-42.0351	146.637	NCBI
			1	SRX9085534*	i/-	-42.0351	146.637	NCBI
			1	SRX9085482*	-/-	-42.0351	146.637	NCBI
			1	SRX9085471*	i/i	-42.0351	146.637	NCBI
			1	SRX9085460*	i/-	-42.0351	146.637	NCBI
			1	SRX9085421*	-/-	-42.0351	146.637	NCBI
			1	SRX9085523*	-/-	-42.0351	146.637	NCBI
			1	SRX9085377*	i/i	-42.0351	146.637	NCBI
			1	SRX9085376*	-/-	-42.0351	146.637	NCBI
			NA	DRX029773	-/-	/	/	/
			NA-M	SRX10720925	-/-	/	/	/
Marmota marmota	NW_015351338.1_1596774_1604922	Mmar.ERVi.1a	1	ERX3321233*	i/i	46.8549	11.5238	NCBI & https://www.itilog.com/
			1	ERX3325030*	-/-	45.4718	6.91026	NCBI & https://www.itilog.com/
			1	ERX3325031*	i/-	45.4718	6.91026	NCBI & https://www.itilog.com/
			1	ERX3325032*	-/-	45.4718	6.91026	NCBI & https://www.itilog.com/
			1	ERX3325039*	-/-	45.4718	6.91026	NCBI & https://www.itilog.com/
			1	ERX3321703*	i/i	46.8549	11.5238	NCBI & https://www.itilog.com/
			1	ERX3323324*	i/i	46.8549	11.5238	NCBI & https://www.itilog.com/
			1	ERX3325359*	i/i	46.8241	12.2325	NCBI & https://www.itilog.com/
			1	ERX3325360*	i/i	46.8241	12.2325	NCBI & https://www.itilog.com/
	NW_015351344.1_22493_30590	Mmar.ERVi.1b	1	ERX3321233*	i/-	46.8549	11.5238	NCBI & https://www.itilog.com/
			1	ERX3325030*	i/i	45.4718	6.91026	NCBI & https://www.itilog.com/
			1	ERX3325031*	i/-	45.4718	6.91026	NCBI & https://www.itilog.com/
			1	ERX3325032*	i/-	45.4718	6.91026	NCBI & https://www.itilog.com/
			1	ERX3325039*	i/-	45.4718	6.91026	NCBI & https://www.itilog.com/
			1	ERX3321703*	i/i	46.8549	11.5238	NCBI & https://www.itilog.com/
			1	ERX3325050*	i/i	46.8241	12.2325	NCBI & https://www.itilog.com/
			1	ERX3325359*	i/i	46.8241	12.2325	NCBI & https://www.itilog.com/
			1	ERX3325360*	i/i	46.8241	12.2325	NCBI & https://www.itilog.com/
			1	ERX3325361*	i/i	46.8241	12.2325	NCBI & https://www.itilog.com/
Hydrophis curtus	CM033618.1_84947990_84956495	Hcur.ERVi.2d	1	SRX7531698*	-/-	20.02	110.35	NCBI
			1	SRX8039134*	i/-	15	115	NCBI & https://www.itilog.com/
	CM033618.1_111553414_111561922	Hcur.ERVi.2g	1	SRX7531698*	-/-	20.02	110.35	NCBI
			1	SRX8039134*	i/-	15	115	NCBI & https://www.itilog.com/
	CM033618.1_145667992_145675777	Hcur.ERVi.1b	1	SRX8039134*	i/-	15	115	NCBI & https://www.itilog.com/
	JABAHG010000342.1_5934_13713	Hcur.ERVi.1g	1	SRX7531698*	-/-	20.02	110.35	NCBI
			1	SRX8039134*	i/-	15	115	NCBI & https://www.itilog.com/
	JABAHG010000200.1_17446_26489	Hcur.ERVi.4b	1	SRX7531698*	-/-	20.02	110.35	NCBI
			1	SRX8039134*	i/-	15	115	NCBI & https://www.itilog.com/
	CM033602.1_392822_401332	Hcur.ERVi.2h	1	SRX7531698*	-/-	20.02	110.35	NCBI
			1	SRX8039134*	i/-	15	115	NCBI & https://www.itilog.com/
	CM033602.1_711837_719616	Hcur.ERVi.1h	1	SRX7531698*	-/-	20.02	110.35	NCBI
			1	SRX8039134*	i/-	15	115	NCBI & https://www.itilog.com/
	CM033602.1_64395212_64402994	Hcur.ERVi.1e	1	SRX7531698*	-/-	20.02	110.35	NCBI
			1	SRX8039134*	i/-	15	115	NCBI & https://www.itilog.com/
	CM033602.1_119287544_119296059	Hcur.ERVi.2a	1	SRX7531698*	-/-	20.02	110.35	NCBI
			1	SRX8039134*	i/-	15	115	NCBI & https://www.itilog.com/
	CM033602.1_174374568_174382352	Hcur.ERVi.1a	1	SRX7531698*	-/-	20.02	110.35	NCBI
			1	SRX8039134*	i/-	15	115	NCBI & https://www.itilog.com/
	CM033603.1_4161282_4170678	Hcur.ERVi.5	1	SRX7531698*	-/-	20.02	110.35	NCBI
			1	SRX8039134*	i/-	15	115	NCBI & https://www.itilog.com/
	CM033603.1_19687231_19695015	Hcur.ERVi.1i	1	SRX7531698*	i/-	20.02	110.35	NCBI
			1	SRX8039134*	i/-	15	115	NCBI & https://www.itilog.com/
	CM033603.1_98934502_98942286	Hcur.ERVi.1d	1	SRX7531698*	-/-	20.02	110.35	NCBI
			1	SRX8039134*	i/-	15	115	NCBI & https://www.itilog.com/
	CM033603.1_151982678_151991184	Hcur.ERVi.2f	1	SRX7531698*	-/-	20.02	110.35	NCBI
			1	SRX8039134*	i/-	15	115	NCBI & https://www.itilog.com/
	CM033603.1_247719078_247728119	Hcur.ERVi.4a	1	SRX7531698*	-/-	20.02	110.35	NCBI
			1	SRX8039134*	i/-	15	115	NCBI & https://www.itilog.com/
	CM033603.1_313145897_313154257	Hcur.ERVi.3	1	SRX7531698*	-/-	20.02	110.35	NCBI
			1	SRX8039134*	i/-	15	115	NCBI & https://www.itilog.com/
	CM033603.1_314684362_314692848	Hcur.ERVi.2e	1	SRX7531698*	-/-	20.02	110.35	NCBI
			1	SRX8039134*	i/-	15	115	NCBI & https://www.itilog.com/
	CM033604.1_196053848_196061627	Hcur.ERVi.1f	1	SRX7531698*	-/-	20.02	110.35	NCBI
			1	SRX8039134*	i/-	15	115	NCBI & https://www.itilog.com/
	CM033604.1_222143667_222152182	Hcur.ERVi.2c	1	SRX7531698*	-/-	20.02	110.35	NCBI
			1	SRX8039134*	i/-	15	115	NCBI & https://www.itilog.com/
	CM033604.1_251727165_251736284	Hcur.ERVi.6	1	SRX7531698*	-/-	20.02	110.35	NCBI
			1	SRX8039134*	i/-	15	115	NCBI & https://www.itilog.com/
	CM033605.1_87794416_87802214	Hcur.ERVi.1j	1	SRX7531698*	-/-	20.02	110.35	NCBI
			1	SRX8039134*	i/-	15	115	NCBI & https://www.itilog.com/
	CM033605.1_196495079_196503681	Hcur.ERVi.2b	1	SRX7531698*	-/-	20.02	110.35	NCBI
			1	SRX8039134*	i/-	15	115	NCBI & https://www.itilog.com/
	CM033606.1_108635338_108643120	Hcur.ERVi.1c	1	SRX7531698*	-/-	20.02	110.35	NCBI
			1	SRX8039134*	i/-	15	115	NCBI & https://www.itilog.com/
Calypte anna	NC_044253.1_8575099_8582328	Cann.ERVi.1	1	SRX8755290*	i/i	33.9534	-117.396	NCBI & https://www.itilog.com/
			1	SRX8755270*	i/-	33.9534	-117.396	NCBI & https://www.itilog.com/
			1	SRX8755269*	i/-	33.9534	-117.396	NCBI & https://www.itilog.com/
			1	SRX8755268*	-/-	33.9534	-117.396	NCBI & https://www.itilog.com/
			1	SRX8755266*	i/-	33.9534	-117.396	NCBI & https://www.itilog.com/
			1	SRX8755247*	i/i	33.9534	-117.396	NCBI & https://www.itilog.com/
			1	SRX8755236*	i/i	33.9534	-117.396	NCBI & https://www.itilog.com/
			1	SRX8755235*	-/-	33.9534	-117.396	NCBI & https://www.itilog.com/
			NA-F	SRX327899*	i/i	45.5202	-122.674	NCBI & https://www.itilog.com/
	NW_022045422.1_29353_37011	Cann.ERVi.2	1	SRX8755290*	-/-	33.9534	-117.396	NCBI & https://www.itilog.com/
			1	SRX8755279*	-/-	33.9534	-117.396	NCBI & https://www.itilog.com/
			1	SRX8755270*	-/-	33.9534	-117.396	NCBI & https://www.itilog.com/
			1	SRX8755269*	-/-	33.9534	-117.396	NCBI & https://www.itilog.com/
			1	SRX8755268*	-/-	33.9534	-117.396	NCBI & https://www.itilog.com/
			1	SRX8755266*	-/-	33.9534	-117.396	NCBI & https://www.itilog.com/
			1	SRX8755258*	-/-	33.9534	-117.396	NCBI & https://www.itilog.com/
			1	SRX8755247*	-/-	33.9534	-117.396	NCBI & https://www.itilog.com/
			1	SRX8755236*	-/-	33.9534	-117.396	NCBI & https://www.itilog.com/
			1	SRX8755235*	-/-	33.9534	-117.396	NCBI & https://www.itilog.com/
			NA-F	SRX327899*	i/-	45.5202	-122.674	NCBI & https://www.itilog.com/
Myodes glareolus	MULK01015411.1_1158006_1166778	Mgla.ERVi.1	NA	SRX1142484*	-/-	62.2393	25.7458	NCBI & https://www.itilog.com/
			1	SRX2009596*	i/-	55.68	13.43	NCBI
			1	SRX2009597*	i/-	55.68	13.43	NCBI
			1	SRX2009600*	-/-	55.68	13.43	NCBI
			1	SRX2009601*	i/i	55.68	13.43	NCBI
			1	SRX2009603*	i/i	55.68	13.43	NCBI
			1	SRX2009604*	-/-	55.68	13.43	NCBI
			1	SRX2009605*	i/-	55.68	13.43	NCBI
			1	SRX2009607*	-/-	55.68	13.43	NCBI
			1	SRX2009608*	-/-	55.68	13.43	NCBI
			1	SRX2009609*	-/-	55.68	13.43	NCBI
			1	SRX2009610*	-/-	55.68	13.43	NCBI
			1	SRX2009611*	i/-	55.68	13.43	NCBI
			1	SRX2009612*	i/i	55.68	13.43	NCBI
			1	SRX2009613*	-/-	55.68	13.43	NCBI
			1	SRX2009614*	i/i	55.68	13.43	NCBI
			1	SRX2009615*	i/-	55.68	13.43	NCBI
			1	SRX2009616*	-/-	55.68	13.43	NCBI
			1	SRX2009618*	i/i	55.68	13.43	NCBI
			1	SRX2009619*	-/-	55.68	13.43	NCBI
			1	SRX2009621*	i/i	55.68	13.43	NCBI
			1	SRX2009622*	-/-	55.68	13.43	NCBI
			1	SRX2009623*	-/-	55.68	13.43	NCBI
			1	SRX2009624*	i/i	55.68	13.43	NCBI
			1	SRX2009625*	i/i	55.68	13.43	NCBI
Oncorhynchus mykiss	NC_050571.1_18734509_18748119	Omyk.ERVi.1	NA-F	SRX12513672*	-/-	50.0007	-86.001	NCBI & https://www.itilog.com/
			NA-F	SRX12513673*	-/-	50.0007	-86.001	NCBI & https://www.itilog.com/
			NA-M	SRX12513674*	i/-	36.7015	-118.756	NCBI & https://www.itilog.com/
			NA-M	SRX12513675*	-/-	36.7015	-118.756	NCBI & https://www.itilog.com/
			NA-F	SRX12513676*	-/-	55.0013	-125.002	NCBI & https://www.itilog.com/
			NA-F	SRX12513677*	-/-	55.0013	-125.002	NCBI & https://www.itilog.com/
			NA-M	SRX12513679*	i/i	55.0013	-125.002	NCBI & https://www.itilog.com/
			NA-F	SRX12513681*	-/-	36.7015	-118.756	NCBI & https://www.itilog.com/
			NA-M	SRX12513682*	-/-	36.7015	-118.756	NCBI & https://www.itilog.com/
			NA-M	SRX12513683*	-/-	36.7015	-118.756	NCBI & https://www.itilog.com/
			NA-M	SRX12513684*	-/-	50.0007	-86.001	NCBI & https://www.itilog.com/
			NA-F	SRX12513685*	-/-	36.7015	-118.756	NCBI & https://www.itilog.com/
			NA-F	SRX12513686*	i/-	36.7015	-118.756	NCBI & https://www.itilog.com/
			NA-M	SRX12513687*	i/-	36.7015	-118.756	NCBI & https://www.itilog.com/
			NA-F	SRX12513689*	-/-	50.0007	-86.001	NCBI & https://www.itilog.com/
			NA-F	SRX12513690*	-/-	50.0007	-86.001	NCBI & https://www.itilog.com/
			NA-M	SRX12513691*	-/-	50.0007	-86.001	NCBI & https://www.itilog.com/
			NA-F	SRX12513693*	-/-	55.0013	-125.002	NCBI & https://www.itilog.com/
			NA-F	SRX12513694*	-/-	55.0013	-125.002	NCBI & https://www.itilog.com/
			NA-M	SRX12513695*	-/-	50.0007	-86.001	NCBI & https://www.itilog.com/
			NA-M	SRX12513696*	-/-	55.0013	-125.002	NCBI & https://www.itilog.com/
			NA-F	SRX12513699*	-/-	36.7015	-118.756	NCBI & https://www.itilog.com/
			NA-M	SRX12513700*	-/-	36.7015	-118.756	NCBI & https://www.itilog.com/
			NA-M	SRX12513701*	-/-	36.7015	-118.756	NCBI & https://www.itilog.com/
			NA-F	SRX12513702*	-/-	55.0013	-125.002	NCBI & https://www.itilog.com/
			NA-F	SRX12513703*	-/-	55.0013	-125.002	NCBI & https://www.itilog.com/
			NA-M	SRX12513704*	-/-	55.0013	-125.002	NCBI & https://www.itilog.com/
			NA-M	SRX12513705*	-/-	55.0013	-125.002	NCBI & https://www.itilog.com/
			NA-F	SRX12513706*	-/-	55.0013	-125.002	NCBI & https://www.itilog.com/
			NA-F	SRX12513707*	-/-	55.0013	-125.002	NCBI & https://www.itilog.com/
			NA-M	SRX12513708*	-/-	55.0013	-125.002	NCBI & https://www.itilog.com/
			NA-M	SRX12513709*	-/-	55.0013	-125.002	NCBI & https://www.itilog.com/
			NA-F	SRX12513710*	-/-	36.7015	-118.756	NCBI & https://www.itilog.com/
			NA-F	SRX12513711*	-/-	36.7015	-118.756	NCBI & https://www.itilog.com/
			NA-M	SRX12531001*	-/-	42.7543	-115.725	NCBI & https://www.itilog.com/
			NA-F	SRX12531002*	-/-	42.7543	-115.725	NCBI & https://www.itilog.com/
			NA	SRX12531003*	-/-	44.3454	-119.653	NCBI & https://www.itilog.com/
			NA	SRX12531004*	-/-	37.9259	-122.099	NCBI & https://www.itilog.com/
			NA-M	SRX12531005*	i/-	42.7543	-115.725	NCBI & https://www.itilog.com/
			NA-M	SRX12531006*	-/-	42.7543	-115.725	NCBI & https://www.itilog.com/
			NA	SRX12531007*	-/-	44.0515	-66.1613	NCBI & https://www.itilog.com/
			NA	SRX12531008*	-/-	44.0515	-66.1613	NCBI & https://www.itilog.com/
			NA	SRX12531009*	-/-	44.0515	-66.1613	NCBI & https://www.itilog.com/
			NA	SRX12531010*	-/-	44.0515	-66.1613	NCBI & https://www.itilog.com/
			NA	SRX12531011*	-/-	37.9259	-122.099	NCBI & https://www.itilog.com/
			NA	SRX12531012*	-/-	40.6299	-89.3324	NCBI & https://www.itilog.com/
			NA-F	SRX15193910*	-/-	49.0177	-122.272	NCBI & https://www.itilog.com/
			NA-F	SRX15193911*	-/-	49.0177	-122.272	NCBI & https://www.itilog.com/
			NA-F	SRX15193912*	-/-	49.0177	-122.272	NCBI & https://www.itilog.com/
			NA-F	SRX15193913*	-/-	49.0177	-122.272	NCBI & https://www.itilog.com/
			NA-F	SRX15193914*	-/-	49.0177	-122.272	NCBI & https://www.itilog.com/
			NA-F	SRX15193915*	-/-	49.0177	-122.272	NCBI & https://www.itilog.com/
			NA-F	SRX15193916*	-/-	49.0177	-122.272	NCBI & https://www.itilog.com/
			NA-F	SRX15193917*	-/-	49.0177	-122.272	NCBI & https://www.itilog.com/
			NA-F	SRX15193918*	-/-	49.0177	-122.272	NCBI & https://www.itilog.com/
			NA-F	SRX15193919*	-/-	49.0177	-122.272	NCBI & https://www.itilog.com/
			NA-F	SRX15193920*	-/-	49.0177	-122.272	NCBI & https://www.itilog.com/
			NA-F	SRX15193921*	-/-	49.0177	-122.272	NCBI & https://www.itilog.com/
			NA-F	SRX15193922*	-/-	49.0177	-122.272	NCBI & https://www.itilog.com/
			NA-M	SRX15193923*	-/-	49.0177	-122.272	NCBI & https://www.itilog.com/
			NA-F	SRX15193924*	-/-	49.0177	-122.272	NCBI & https://www.itilog.com/
			NA-M	SRX15193926*	-/-	49.0177	-122.272	NCBI & https://www.itilog.com/
			NA-M	SRX15193927*	-/-	49.0177	-122.272	NCBI & https://www.itilog.com/
			NA-M	SRX15193929*	-/-	49.0177	-122.272	NCBI & https://www.itilog.com/
			NA-F	SRX15193931*	-/-	49.0177	-122.272	NCBI & https://www.itilog.com/
			NA-F	SRX15193932*	-/-	49.0177	-122.272	NCBI & https://www.itilog.com/
			NA-F	SRX15193933*	-/-	49.0177	-122.272	NCBI & https://www.itilog.com/
			NA-M	SRX15193934*	-/-	49.593	-101.703	NCBI & https://www.itilog.com/
			NA-M	SRX15193935*	-/-	49.593	-102.703	NCBI & https://www.itilog.com/
			NA-F	SRX15193938*	-/-	49.593	-103.703	NCBI & https://www.itilog.com/
			NA-M	SRX15193941*	-/-	49.593	-104.703	NCBI & https://www.itilog.com/
			NA-M	SRX15193942*	-/-	49.593	-105.703	NCBI & https://www.itilog.com/
			NA	SRX15193946*	-/-	49.593	-97.7026	NCBI & https://www.itilog.com/
			NA	SRX15193947*	-/-	49.593	-106.703	NCBI & https://www.itilog.com/
			NA-F	SRX15193948*	-/-	49.0177	-122.272	NCBI & https://www.itilog.com/
			NA	SRX15193951*	-/-	49.593	-107.703	NCBI & https://www.itilog.com/
			NA	SRX15193952*	-/-	49.593	-108.703	NCBI & https://www.itilog.com/
			NA	SRX15193953*	-/-	49.593	-109.703	NCBI & https://www.itilog.com/
			NA	SRX15193954*	-/-	49.593	-110.703	NCBI & https://www.itilog.com/
			NA	SRX15193955*	-/-	49.593	-98.7026	NCBI & https://www.itilog.com/
			NA	SRX15193956*	-/-	49.593	-111.703	NCBI & https://www.itilog.com/
			NA-M	SRX15193958*	-/-	49.0177	-122.272	NCBI & https://www.itilog.com/
			NA-M	SRX15193960*	-/-	49.0177	-122.272	NCBI & https://www.itilog.com/
			NA-M	SRX15193961*	-/-	49.0177	-122.272	NCBI & https://www.itilog.com/
			NA-M	SRX15193962*	-/-	49.0177	-122.272	NCBI & https://www.itilog.com/
			NA-M	SRX15193963*	-/-	49.0177	-122.272	NCBI & https://www.itilog.com/
			NA-M	SRX15193964*	-/-	49.0177	-122.272	NCBI & https://www.itilog.com/
			NA-M	SRX15193965*	-/-	49.0177	-122.272	NCBI & https://www.itilog.com/
			NA-M	SRX15193966*	-/-	49.0177	-122.272	NCBI & https://www.itilog.com/
			NA-M	SRX15193967*	-/-	49.0177	-122.272	NCBI & https://www.itilog.com/
			NA-F	SRX15193968*	-/-	49.0177	-122.272	NCBI & https://www.itilog.com/
			NA-M	SRX15193969*	-/-	49.0177	-122.272	NCBI & https://www.itilog.com/
			NA-M	SRX15193970*	-/-	49.0177	-122.272	NCBI & https://www.itilog.com/
			NA-M	SRX15193971*	-/-	49.0177	-122.272	NCBI & https://www.itilog.com/
			NA-M	SRX15193973*	-/-	49.0177	-122.272	NCBI & https://www.itilog.com/
			NA-M	SRX15193975*	-/-	49.0177	-122.272	NCBI & https://www.itilog.com/
			NA-F	SRX15193976*	-/-	49.0177	-122.272	NCBI & https://www.itilog.com/
			NA-F	SRX15193977*	-/-	49.593	-112.703	NCBI & https://www.itilog.com/
			NA-F	SRX15193979*	-/-	49.593	-113.703	NCBI & https://www.itilog.com/
			NA-F	SRX15193980*	-/-	49.593	-99.7026	NCBI & https://www.itilog.com/
			NA-F	SRX15193981*	-/-	49.593	-114.703	NCBI & https://www.itilog.com/
			NA	SRX15193982*	-/-	49.593	-115.703	NCBI & https://www.itilog.com/
			NA-M	SRX15193984*	-/-	49.593	-116.703	NCBI & https://www.itilog.com/
			NA-F	SRX15193988*	-/-	49.593	-117.703	NCBI & https://www.itilog.com/
			NA-F	SRX15193989*	-/-	49.593	-100.703	NCBI & https://www.itilog.com/
			NA-F	SRX15193990*	-/-	49.593	-118.703	NCBI & https://www.itilog.com/
			NA-F	SRX15193991*	-/-	49.0177	-122.272	NCBI & https://www.itilog.com/
			NA-M	SRX15193992*	-/-	49.0177	-122.272	NCBI & https://www.itilog.com/
			NA-M	SRX15193993*	-/-	49.0177	-122.272	NCBI & https://www.itilog.com/
			NA-M	SRX15193994*	-/-	49.0177	-122.272	NCBI & https://www.itilog.com/
			NA-F	SRX15193995*	-/-	49.593	-119.703	NCBI & https://www.itilog.com/
			NA-F	SRX15193996*	-/-	49.593	-120.703	NCBI & https://www.itilog.com/
			NA-F	SRX15193997*	-/-	49.5929	-121.703	NCBI & https://www.itilog.com/
			NA-F	SRX15193998*	-/-	49.5929	-122.703	NCBI & https://www.itilog.com/
			NA-F	SRX15193999*	-/-	49.5929	-123.703	NCBI & https://www.itilog.com/
			NA-M	SRX15194000*	-/-	49.5929	-124.703	NCBI & https://www.itilog.com/
			NA-M	SRX15194001*	-/-	49.5929	-125.703	NCBI & https://www.itilog.com/
			NA-F	SRX15194002*	-/-	49.0177	-122.272	NCBI & https://www.itilog.com/
			NA-M	SRX15194003*	-/-	49.593	-91.7026	NCBI & https://www.itilog.com/
			NA-M	SRX15194004*	-/-	49.593	-92.7026	NCBI & https://www.itilog.com/
			NA-M	SRX15194005*	-/-	49.593	-93.7026	NCBI & https://www.itilog.com/
			NA-M	SRX15194006*	-/-	49.593	-94.7026	NCBI & https://www.itilog.com/
			NA-M	SRX15194007*	-/-	49.593	-95.7026	NCBI & https://www.itilog.com/
			NA-M	SRX15194008*	-/-	49.593	-96.7026	NCBI & https://www.itilog.com/
			1	SRX2140175*	-/-	60.846	-150.487	NCBI & https://www.itilog.com/
			1	SRX3168148*	-/-	52.2833	-117.469	NCBI & https://www.itilog.com/
			1	SRX3168149*	-/-	52.2833	-117.469	NCBI & https://www.itilog.com/
			1	SRX3168150*	-/-	52.6536	-122.851	NCBI & https://www.itilog.com/
			1	SRX3168151*	-/-	53.3719	-132.451	NCBI & https://www.itilog.com/
			1	SRX3168152*	-/-	52.6536	-122.851	NCBI & https://www.itilog.com/
			1	SRX3168153*	-/-	52.6536	-122.851	NCBI & https://www.itilog.com/
			1	SRX3168154*	-/-	50.0037	-120.132	NCBI & https://www.itilog.com/
			1	SRX3168155*	-/-	50.0037	-120.132	NCBI & https://www.itilog.com/
			1	SRX3168156*	-/-	50.0037	-120.132	NCBI & https://www.itilog.com/
			1	SRX3168157*	-/-	50.0037	-120.132	NCBI & https://www.itilog.com/
			1	SRX3168158*	-/-	49.383	-121.426	NCBI & https://www.itilog.com/
			1	SRX3168160*	-/-	53.1656	-131.784	NCBI & https://www.itilog.com/
			1	SRX3168161*	-/-	49.383	-121.426	NCBI & https://www.itilog.com/
			1	SRX3168162*	-/-	54.7465	-123.407	NCBI & https://www.itilog.com/
			1	SRX3168163*	-/-	53.1656	-131.784	NCBI & https://www.itilog.com/
			1	SRX3168164*	-/-	54.7465	-123.407	NCBI & https://www.itilog.com/
			1	SRX3168165*	-/-	54.7465	-123.407	NCBI & https://www.itilog.com/
			1	SRX3168166*	-/-	54.7465	-123.407	NCBI & https://www.itilog.com/
			1	SRX3168167*	-/-	45.6972	-84.75	NCBI & https://www.itilog.com/
			1	SRX3168168*	-/-	49.3407	-117.773	NCBI & https://www.itilog.com/
			1	SRX3168169*	-/-	49.3407	-117.773	NCBI & https://www.itilog.com/
			1	SRX3168170*	-/-	55.6177	-127.031	NCBI & https://www.itilog.com/
			1	SRX3168171*	-/-	54.0524	-128.653	NCBI & https://www.itilog.com/
			1	SRX3168172*	-/-	49.0623	-124.89	NCBI & https://www.itilog.com/
			1	SRX3168173*	-/-	49.0623	-124.89	NCBI & https://www.itilog.com/
			1	SRX3168174*	-/-	49.0623	-124.89	NCBI & https://www.itilog.com/
			1	SRX3168175*	-/-	49.0623	-124.89	NCBI & https://www.itilog.com/
			1	SRX3168176*	-/-	49.0169	-122.274	NCBI & https://www.itilog.com/
			1	SRX3168177*	-/-	49.0169	-122.274	NCBI & https://www.itilog.com/
			1	SRX3168178*	-/-	49.0169	-122.274	NCBI & https://www.itilog.com/
			1	SRX3168179*	-/-	53.5098	-132.392	NCBI & https://www.itilog.com/
			1	SRX3168180*	-/-	49.383	-121.426	NCBI & https://www.itilog.com/
			1	SRX3168181*	-/-	49.383	-121.426	NCBI & https://www.itilog.com/
			1	SRX3168182*	-/-	53.6523	-116.385	NCBI & https://www.itilog.com/
			1	SRX3168183*	-/-	53.6523	-116.385	NCBI & https://www.itilog.com/
			1	SRX3168184*	-/-	54.0524	-128.653	NCBI & https://www.itilog.com/
			1	SRX3168186*	-/-	54.0524	-128.653	NCBI & https://www.itilog.com/
			1	SRX3168187*	-/-	54.0524	-128.653	NCBI & https://www.itilog.com/
			1	SRX3168188*	-/-	53.5098	-132.392	NCBI & https://www.itilog.com/
			1	SRX3168189*	-/-	50.0037	-120.132	NCBI & https://www.itilog.com/
			1	SRX3168190*	-/-	55.6177	-127.031	NCBI & https://www.itilog.com/
			1	SRX3168191*	-/-	55.6177	-127.031	NCBI & https://www.itilog.com/
			1	SRX3168192*	-/-	52.2994	-121.024	NCBI & https://www.itilog.com/
			1	SRX3168193*	-/-	52.2994	-121.024	NCBI & https://www.itilog.com/
			1	SRX3168194*	-/-	52.2994	-121.024	NCBI & https://www.itilog.com/
			1	SRX3168195*	-/-	52.2994	-121.024	NCBI & https://www.itilog.com/
			1	SRX3168196*	-/-	51.1241	-120.882	NCBI & https://www.itilog.com/
			1	SRX3168197*	-/-	51.1241	-120.882	NCBI & https://www.itilog.com/
			1	SRX3168198*	-/-	51.1241	-120.882	NCBI & https://www.itilog.com/
			1	SRX3168199*	-/-	51.1241	-120.882	NCBI & https://www.itilog.com/
			1	SRX3168200*	-/-	49.3407	-117.773	NCBI & https://www.itilog.com/
			1	SRX3168201*	-/-	49.3407	-117.773	NCBI & https://www.itilog.com/
			NA	SRX8770518*	-/-	58.6326	-156.018	NCBI & https://www.itilog.com/
			NA	SRX8770519*	-/-	58.6326	-156.018	NCBI & https://www.itilog.com/
			NA-F	SRX8770520*	-/-	53.2953	-122.938	NCBI & https://www.itilog.com/
			NA-M	SRX8770521*	-/-	53.2953	-122.938	NCBI & https://www.itilog.com/
			NA-M	SRX8770522*	-/-	53.2953	-122.938	NCBI & https://www.itilog.com/
			NA-F	SRX8770523*	-/-	53.2953	-122.938	NCBI & https://www.itilog.com/
			NA-M	SRX8870511*	-/-	46.5	-116.32	NCBI
			NA-M	SRX8870514*	-/-	45.42	-117.3	NCBI
			NA-M	SRX8870515*	-/-	45.42	-117.3	NCBI
			NA-M	SRX8870516*	-/-	44.68	-114.03	NCBI
			NA-M	SRX8870517*	-/-	44.68	-114.03	NCBI
Monodelphis domestica	NC_008801.1_110914362_110923934	Mdom.ERVi.1a	1	SRX11356722*	-/-	-7.57615	-39.7343	NCBI
			1	SRX11356721*	-/-	-7.57615	-39.7343	NCBI
			1	SRX11356720*	-/-	-7.57615	-39.7343	NCBI
			1	SRX11356719*	i/i	-16.8874	-62.645	NCBI
			1	SRX11356718*	i/i	-16.8874	-62.645	NCBI
			1	SRX11356717*	i/i	-16.8874	-62.645	NCBI
			1	SRX11356716*	i/i	-16.8874	-62.645	NCBI
			1	SRX11356715*	i/i	-16.8874	-62.645	NCBI
			1	SRX11356714*	i/i	-16.8874	-62.645	NCBI
	NC_008805.1_103121680_103131182	Mdom.ERVi.1c	1	SRX11356722*	i/i	-7.57615	-39.7343	NCBI
			1	SRX11356721*	i/i	-7.57615	-39.7343	NCBI
			1	SRX11356720*	i/i	-7.57615	-39.7343	NCBI
			1	SRX11356719*	i/-	-16.8874	-62.645	NCBI
			1	SRX11356718*	-/-	-16.8874	-62.645	NCBI
			1	SRX11356717*	i/i	-16.8874	-62.645	NCBI
			1	SRX11356716*	i/-	-16.8874	-62.645	NCBI
			1	SRX11356715*	i/-	-16.8874	-62.645	NCBI
			1	SRX11356714*	i/i	-16.8874	-62.645	NCBI
	NC_008805.1_213794486_213803608	Mdom.ERVi.2	1	SRX11356722*	i/i	-7.57615	-39.7343	NCBI
			1	SRX11356721*	i/i	-7.57615	-39.7343	NCBI
			1	SRX11356718*	i/i	-16.8874	-62.645	NCBI
			1	SRX11356716*	i/-	-16.8874	-62.645	NCBI
			1	SRX11356715*	i/-	-16.8874	-62.645	NCBI
			1	SRX11356714*	i/i	-16.8874	-62.645	NCBI
	NC_008806.1_79466675_79476245	Mdom.ERVi.1b	1	SRX11356721*	-/-	-7.57615	-39.7343	NCBI
			1	SRX11356720*	-/-	-7.57615	-39.7343	NCBI
			1	SRX11356718*	i/-	-16.8874	-62.645	NCBI
			1	SRX11356717*	-/-	-16.8874	-62.645	NCBI
			1	SRX11356716*	-/-	-16.8874	-62.645	NCBI
			1	SRX11356715*	i/-	-16.8874	-62.645	NCBI
			1	SRX11356714*	i/i	-16.8874	-62.645	NCBI
Takifugu rubripes	NC_042293.1_8955506_8968721	Trub.ERVi.1	1	DRX021127*	-/-	39.43	140.6	NCBI
			1	DRX021126*	-/-	39.43	140.6	NCBI
			1	DRX021128*	-/-	39.43	140.6	NCBI
			1	DRX021129*	-/-	39.43	140.6	NCBI
			1	DRX144771*	-/-	35.74	136.02	NCBI
			1	DRX144772*	-/-	35.74	136.02	NCBI
			1	DRX144773*	i/-	35.74	136.02	NCBI
			1	DRX144775*	-/-	35.74	136.02	NCBI
			1	DRX144776*	-/-	35.74	136.02	NCBI
			1	DRX144778*	-/-	35.74	136.02	NCBI
			1	DRX144779*	-/-	35.74	136.02	NCBI
			1	DRX144780*	-/-	35.74	136.02	NCBI
			1	DRX144781*	i/-	34.59	137.03	NCBI
			1	DRX144782*	i/-	34.59	137.03	NCBI
			1	DRX144783*	i/-	34.59	137.03	NCBI
			1	DRX144784*	-/-	34.59	137.03	NCBI
			1	DRX144785*	i/-	34.59	137.03	NCBI
			1	DRX144786*	i/-	34.59	137.03	NCBI
			1	DRX144787*	-/-	34.59	137.03	NCBI
			1	DRX144789*	-/-	34.59	137.03	NCBI
			1	DRX144790*	-/-	34.59	137.03	NCBI
			1	DRX112957	i/-	/	/	/
Xiphophorus maculatus	NC_036448.1_29750417_29763298	Xma.ERVi.1	NA-F	ERX2156245	-/-	/	/	/
			1	SRX4394150*	i/-	29.8913	-97.9256	NCBI & https://www.itilog.com/
			1	SRX10046940*	-/-	/	/	/
			1	SRX10046939*	i/i	29.8913	-97.9256	NCBI & https://www.itilog.com/
			1	SRX10046938*	i/-	29.8913	-97.9256	NCBI & https://www.itilog.com/
			1	SRX10046936*	-/-	/	/	/
			1	SRX10046935*	i/-	29.8913	-97.9256	NCBI & https://www.itilog.com/
			1	SRX10046934*	i/i	29.8913	-97.9256	NCBI & https://www.itilog.com/
			1	SRX10046933*	i/-	29.8913	-97.9256	NCBI & https://www.itilog.com/
			1	SRX10046932*	i/-	29.8913	-97.9256	NCBI & https://www.itilog.com/
			1	SRX10046931*	i/i	29.8913	-97.9256	NCBI & https://www.itilog.com/
			1	SRX10046930*	i/i	29.8913	-97.9256	NCBI & https://www.itilog.com/
			1	SRX10046921*	-/-	/	/	/
	NC_036454.1_12519737_12529437	Xma.ERVi.2	NA-M	ERX2156243	-/-	/	/	/
			NA-M	ERX2156244	-/-	/	/	/
			NA-F	ERX2156245	-/-	/	/	/
			NA-F	ERX2156246	-/-	/	/	/
			1	SRX4394150*	i/i	29.8913	-97.9256	NCBI & https://www.itilog.com/
			1	SRX10046940*	-/-	/	/	/
			1	SRX10046939*	i/i	29.8913	-97.9256	NCBI & https://www.itilog.com/
			1	SRX10046938*	i/i	29.8913	-97.9256	NCBI & https://www.itilog.com/
			1	SRX10046936*	-/-	/	/	/
			1	SRX10046935*	i/i	29.8913	-97.9256	NCBI & https://www.itilog.com/
			1	SRX10046934*	i/i	29.8913	-97.9256	NCBI & https://www.itilog.com/
			1	SRX10046937*	-/-	/	/	/
			1	SRX10046933*	i/i	29.8913	-97.9256	NCBI & https://www.itilog.com/
			1	SRX10046932*	i/i	29.8913	-97.9256	NCBI & https://www.itilog.com/
			1	SRX10046931*	i/i	29.8913	-97.9256	NCBI & https://www.itilog.com/
			1	SRX10046930*	i/i	29.8913	-97.9256	NCBI & https://www.itilog.com/
			1	SRX10046921*	-/-	/	/	/
Archocentrus centrarchus	NC_044356.1_788963_798099	Acen/Amp.ERVi.1d	1	SRX9631506*	-/-	CL Xiloá	/	/
			1	SRX9631507*	i/-	CL Xiloá	/	/
			1	SRX9631508*	-/-	CL Xiloá	/	/
			1	SRX9631509*	-/-	CL Xiloá	/	/
			1	SRX9631510*	-/-	CL Xiloá	/	/
			1	SRX9631511*	-/-	CL Xiloá	/	/
			1	SRX9631512*	-/-	CL Xiloá	/	/
			1	SRX9631513*	-/-	CL Xiloá	/	/
			1	SRX9631514*	-/-	CL Xiloá	/	/
			1	SRX9631515*	-/-	CL Xiloá	/	/
			1	SRX9631504*	-/-	GL Managua	/	/
			1	SRX9631505*	i/i	GL Managua	/	/
			1	SRX9631516*	-/-	GL Managua	/	/
			1	SRX9631517*	-/-	GL Managua	/	/
			1	SRX9631518*	-/-	GL Managua	/	/
			1	SRX9631519*	-/-	GL Managua	/	/
			1	SRX9631520*	-/-	GL Managua	/	/
			1	SRX9631521*	-/-	GL Managua	/	/
			1	SRX9631522*	-/-	GL Managua	/	/
			1	SRX9631523*	-/-	GL Managua	/	/
			NA-F	SRX9626621	i/-	/	/	/
Acrocephalus arundinaceus	JAJEOU010001399.1_6656526_6665601	Aaru.ERVi.2c	1	SRX12366313*	-/-	59.675	14.5209	NCBI & https://www.itilog.com/
			1	SRX12366312*	-/-	59.675	14.5209	NCBI & https://www.itilog.com/
			1	SRX12366311*	i/-	59.675	14.5209	NCBI & https://www.itilog.com/
			1	SRX12366310*	-/-	59.675	14.5209	NCBI & https://www.itilog.com/
			1	SRX12366309*	i/i	59.675	14.5209	NCBI & https://www.itilog.com/
			1	SRX12366308*	-/-	59.675	14.5209	NCBI & https://www.itilog.com/
			1	SRX12366307*	i/-	59.675	14.5209	NCBI & https://www.itilog.com/
			1	SRX12366306*	-/-	59.675	14.5209	NCBI & https://www.itilog.com/
			1	SRX12366297*	-/-	59.675	14.5209	NCBI & https://www.itilog.com/
			1	SRX12366296*	-/-	59.675	14.5209	NCBI & https://www.itilog.com/
	JAJEOU010002771.1_165371_175485	Aaru.ERVi.1	1	SRX12366313*	i/-	59.675	14.5209	NCBI & https://www.itilog.com/
			1	SRX12366312*	i/-	59.675	14.5209	NCBI & https://www.itilog.com/
			1	SRX12366311*	i/-	59.675	14.5209	NCBI & https://www.itilog.com/
			1	SRX12366310*	i/-	59.675	14.5209	NCBI & https://www.itilog.com/
			1	SRX12366309*	-/-	59.675	14.5209	NCBI & https://www.itilog.com/
			1	SRX12366308*	i/i	59.675	14.5209	NCBI & https://www.itilog.com/
			1	SRX12366307*	i/-	59.675	14.5209	NCBI & https://www.itilog.com/
			1	SRX12366306*	i/-	59.675	14.5209	NCBI & https://www.itilog.com/
			1	SRX12366297*	i/-	59.675	14.5209	NCBI & https://www.itilog.com/
			1	SRX12366296*	i/-	59.675	14.5209	NCBI & https://www.itilog.com/
			1	SRX12366295*	i/i	59.675	14.5209	NCBI & https://www.itilog.com/
	JAJEOU010003013.1_47071575_47080650	Aaru.ERVi.2b	1	SRX12366313*	-/-	59.675	14.5209	NCBI & https://www.itilog.com/
			1	SRX12366312*	-/-	59.675	14.5209	NCBI & https://www.itilog.com/
			1	SRX12366311*	-/-	59.675	14.5209	NCBI & https://www.itilog.com/
			1	SRX12366310*	-/-	59.675	14.5209	NCBI & https://www.itilog.com/
			1	SRX12366309*	-/-	59.675	14.5209	NCBI & https://www.itilog.com/
			1	SRX12366308*	-/-	59.675	14.5209	NCBI & https://www.itilog.com/
			1	SRX12366307*	-/-	59.675	14.5209	NCBI & https://www.itilog.com/
			1	SRX12366306*	-/-	59.675	14.5209	NCBI & https://www.itilog.com/
			1	SRX12366297*	-/-	59.675	14.5209	NCBI & https://www.itilog.com/
			1	SRX12366296*	-/-	59.675	14.5209	NCBI & https://www.itilog.com/
			1	SRX12366295*	i/-	59.675	14.5209	NCBI & https://www.itilog.com/
	JAJEOU010001458.1_53317_62393	Aaru.ERVi.2a	1	SRX12366313*	-/-	59.675	14.5209	NCBI & https://www.itilog.com/
			1	SRX12366312*	-/-	59.675	14.5209	NCBI & https://www.itilog.com/
			1	SRX12366311*	i/-	59.675	14.5209	NCBI & https://www.itilog.com/
			1	SRX12366310*	-/-	59.675	14.5209	NCBI & https://www.itilog.com/
			1	SRX12366309*	-/-	59.675	14.5209	NCBI & https://www.itilog.com/
			1	SRX12366308*	-/-	59.675	14.5209	NCBI & https://www.itilog.com/
			1	SRX12366307*	-/-	59.675	14.5209	NCBI & https://www.itilog.com/
			1	SRX12366306*	-/-	59.675	14.5209	NCBI & https://www.itilog.com/
			1	SRX12366297*	-/-	59.675	14.5209	NCBI & https://www.itilog.com/
			1	SRX12366296*	-/-	59.675	14.5209	NCBI & https://www.itilog.com/
			1	SRX12366295*	i/-	59.675	14.5209	NCBI & https://www.itilog.com/
Cervus canadensis	NC_057391.1_6324470_6333092	Ccan.ERVi.1	1	SRX2208116*	i/i	37.2368	-120.853	NCBI & https://www.itilog.com/
			1	SRX2208118*	i/i	37.044	-121.118	NCBI & https://www.itilog.com/
			1	SRX2208123*	i/i	37.044	-121.118	NCBI & https://www.itilog.com/
			1	SRX8945009*	i/i	45.3128	-93.5527	NCBI & https://www.itilog.com/
			1	SRX8944985*	i/-	46.739	-92.1827	NCBI & https://www.itilog.com/
			1	SRX8944991*	-/-	45.9897	-94.6113	NCBI & https://www.itilog.com/
			1	SRX8944989*	i/-	45.9897	-94.6113	NCBI & https://www.itilog.com/
			1	SRX8944983*	i/-	45.9897	-94.6113	NCBI & https://www.itilog.com/
			1	SRX8944981*	i/-	45.9897	-94.6113	NCBI & https://www.itilog.com/
			1	SRX8944979*	i/-	45.9897	-94.6113	NCBI & https://www.itilog.com/
			1	SRX8944942*	i/i	45.9897	-94.6113	NCBI & https://www.itilog.com/
			1	SRX8944987*	-/-	43.17	-107.569	NCBI & https://www.itilog.com/
			1	SRX8944984*	-/-	43.17	-107.569	NCBI & https://www.itilog.com/
			1	SRX8944982*	i/-	43.17	-107.569	NCBI & https://www.itilog.com/
			1	SRX8944980*	i/i	43.17	-107.569	NCBI & https://www.itilog.com/
			1	SRX8944978*	i/-	43.17	-107.569	NCBI & https://www.itilog.com/
			1	SRX8944941*	-/-	43.17	-107.569	NCBI & https://www.itilog.com/
Amphilophus citrinellus	CM024196.1_36918813_36927875	Amp.ERVi.1a	NA-F	SRX9626616	i/i	/	/	/
			NA-F	SRX8658618	i/i	Nicaragua	/	NCBI
Amphilophus spp. (hybrid)			1	ERX4151462	i/i	CL Apoyo	/	Ref. 5
Amphilophus spp. (hybrid)			1	ERX4151464	i/i	CL Apoyo	/	Ref. 5
Amphilophus spp. (hybrid)			1	ERX4151465	i/i	CL Apoyo	/	Ref. 5
Amphilophus spp. (hybrid)			1	ERX4151466	i/i	CL Apoyo	/	Ref. 5
Amphilophus spp. (hybrid)			1	ERX4151475	i/i	CL Apoyo	/	Ref. 5
Amphilophus spp. (hybrid)			1	ERX4151476	i/i	CL Apoyo	/	Ref. 5
Amphilophus spp. (hybrid)			1	ERX4151479	i/i	CL Apoyo	/	Ref. 5
Amphilophus spp. (hybrid)			1	ERX4151491	i/i	CL Apoyo	/	Ref. 5
Amphilophus spp. (hybrid)			1	ERX4151510	i/i	CL Apoyo	/	Ref. 5
Amphilophus spp. (hybrid)			1	ERX4151815	i/i	CL Xiloá	/	Ref. 5
Amphilophus spp. (hybrid)			1	ERX4151817	i/i	CL Xiloá	/	Ref. 5
Amphilophus spp. (hybrid)			1	ERX4151836	i/-	CL Xiloá	/	Ref. 5
Amphilophus spp. (hybrid)			1	ERX4151851	i/-	CL Xiloá	/	Ref. 5
Amphilophus spp. (hybrid)			1	ERX4151855	i/i	CL Xiloá	/	Ref. 5
Amphilophus spp. (hybrid)			1	ERX4151859	i/-	CL Xiloá	/	Ref. 5
Amphilophus spp. (hybrid)			1	ERX4151860	i/i	CL Xiloá	/	Ref. 5
Amphilophus spp. (hybrid)			1	ERX4151861	i/-	CL Xiloá	/	Ref. 5
Amphilophus spp. (hybrid)			1	ERX4151862	i/i	CL Xiloá	/	Ref. 5
Amphilophus spp. (hybrid)			1	ERX4151863	i/-	CL Xiloá	/	Ref. 5
Amphilophus spp. (hybrid)			1	ERX4151864	i/i	CL Xiloá	/	Ref. 5
Amphilophus spp. (hybrid)			1	ERX4151866	i/-	CL Xiloá	/	Ref. 5
Amphilophus spp. (hybrid)			1	ERX4151868	i/-	CL Xiloá	/	Ref. 5
Amphilophus cf. citrinellus			1	ERX4151594*	i/-	CL Apoyeque	/	Ref. 5
Amphilophus cf. citrinellus			1	ERX4151595*	-/-	CL Apoyeque	/	Ref. 5
Amphilophus cf. citrinellus			1	ERX4151596*	-/-	CL Apoyeque	/	Ref. 5
Amphilophus cf. citrinellus			1	ERX4151597*	i/-	CL Apoyeque	/	Ref. 5
Amphilophus cf. citrinellus			1	ERX4151599*	-/-	CL Apoyeque	/	Ref. 5
Amphilophus cf. citrinellus			1	ERX4151600*	i/i	CL Apoyeque	/	Ref. 5
Amphilophus cf. citrinellus			1	ERX4151601*	i/-	CL Apoyeque	/	Ref. 5
Amphilophus cf. citrinellus			1	ERX4151602*	i/-	CL Apoyeque	/	Ref. 5
Amphilophus cf. citrinellus			1	ERX4151603*	i/i	CL Apoyeque	/	Ref. 5
Amphilophus cf. citrinellus			1	ERX4151604*	i/-	CL Apoyeque	/	Ref. 5
Amphilophus cf. citrinellus			1	ERX4151605*	i/i	CL Apoyeque	/	Ref. 5
Amphilophus cf. citrinellus			1	ERX4151606*	i/i	CL Apoyeque	/	Ref. 5
Amphilophus cf. citrinellus			1	ERX4151607*	i/-	CL Apoyeque	/	Ref. 5
Amphilophus cf. citrinellus			1	ERX4151608*	i/-	CL Apoyeque	/	Ref. 5
Amphilophus cf. citrinellus			1	ERX4151609*	i/i	CL Apoyeque	/	Ref. 5
Amphilophus cf. citrinellus			1	ERX4151610*	i/-	CL Apoyeque	/	Ref. 5
Amphilophus cf. citrinellus			1	ERX4151611*	i/-	CL Apoyeque	/	Ref. 5
Amphilophus cf. citrinellus			1	ERX4151612*	i/i	CL Apoyeque	/	Ref. 5
Amphilophus cf. citrinellus			1	ERX4151613*	i/-	CL Apoyeque	/	Ref. 5
Amphilophus cf. citrinellus			1	ERX4151614*	i/-	CL Apoyeque	/	Ref. 5
Amphilophus cf. citrinellus			1	ERX4151615*	-/-	CL Apoyeque	/	Ref. 5
Amphilophus cf. citrinellus			1	ERX4151616*	i/-	CL Apoyeque	/	Ref. 5
Amphilophus cf. citrinellus			1	ERX4151617*	i/-	CL Apoyeque	/	Ref. 5
Amphilophus cf. citrinellus			1	ERX4151618*	-/-	CL Apoyeque	/	Ref. 5
Amphilophus cf. citrinellus			1	ERX4151619*	i/-	CL Apoyeque	/	Ref. 5
Amphilophus cf. citrinellus			1	ERX4151620*	-/-	CL Apoyeque	/	Ref. 5
Amphilophus cf. citrinellus			1	ERX4151621*	-/-	CL Apoyeque	/	Ref. 5
Amphilophus cf. citrinellus			1	ERX4151622*	i/i	CL Apoyeque	/	Ref. 5
Amphilophus cf. citrinellus			1	ERX4151623*	i/-	CL Apoyeque	/	Ref. 5
Amphilophus cf. citrinellus			1	ERX4151624*	i/-	CL Apoyeque	/	Ref. 5
Amphilophus cf. citrinellus			1	ERX4151625*	-/-	CL Apoyeque	/	Ref. 5
Amphilophus cf. citrinellus			1	ERX4151626*	-/-	CL Apoyeque	/	Ref. 5
Amphilophus cf. citrinellus			1	ERX4151627*	-/-	CL Apoyeque	/	Ref. 5
Amphilophus cf. citrinellus			1	ERX4151628*	i/-	CL Apoyeque	/	Ref. 5
Amphilophus cf. citrinellus			1	ERX4151629*	-/-	CL Apoyeque	/	Ref. 5
Amphilophus cf. citrinellus			1	ERX4151630*	i/i	CL Apoyeque	/	Ref. 5
Amphilophus cf. citrinellus			1	ERX4151631*	i/-	CL Apoyeque	/	Ref. 5
Amphilophus cf. citrinellus			1	ERX4151632*	i/i	CL Apoyeque	/	Ref. 5
Amphilophus cf. citrinellus			1	ERX4151633*	i/-	CL Apoyeque	/	Ref. 5
Amphilophus astorquii			1	ERX4151434*	i/i	CL Apoyo	/	Ref. 5
Amphilophus astorquii			1	ERX4151435*	i/i	CL Apoyo	/	Ref. 5
Amphilophus astorquii			1	ERX4151436*	i/i	CL Apoyo	/	Ref. 5
Amphilophus astorquii			1	ERX4151437*	i/i	CL Apoyo	/	Ref. 5
Amphilophus astorquii			1	ERX4151438*	i/i	CL Apoyo	/	Ref. 5
Amphilophus astorquii			1	ERX4151439*	i/i	CL Apoyo	/	Ref. 5
Amphilophus astorquii			1	ERX4151440*	i/i	CL Apoyo	/	Ref. 5
Amphilophus astorquii			1	ERX4151441*	i/-	CL Apoyo	/	Ref. 5
Amphilophus astorquii			1	ERX4151442*	i/i	CL Apoyo	/	Ref. 5
Amphilophus astorquii			1	ERX4151443*	i/i	CL Apoyo	/	Ref. 5
Amphilophus astorquii			1	ERX4151444*	i/i	CL Apoyo	/	Ref. 5
Amphilophus astorquii			1	ERX4151445*	i/i	CL Apoyo	/	Ref. 5
Amphilophus astorquii			1	ERX4151446*	i/i	CL Apoyo	/	Ref. 5
Amphilophus astorquii			1	ERX4151447*	i/-	CL Apoyo	/	Ref. 5
Amphilophus astorquii			1	ERX4151448*	i/i	CL Apoyo	/	Ref. 5
Amphilophus astorquii			1	ERX4151449*	i/i	CL Apoyo	/	Ref. 5
Amphilophus astorquii			1	ERX4151450*	i/i	CL Apoyo	/	Ref. 5
Amphilophus astorquii			1	ERX4151451*	i/i	CL Apoyo	/	Ref. 5
Amphilophus astorquii			1	ERX4151452*	i/i	CL Apoyo	/	Ref. 5
Amphilophus astorquii			1	ERX4151453*	i/i	CL Apoyo	/	Ref. 5
Amphilophus astorquii			1	ERX4151454*	i/i	CL Apoyo	/	Ref. 5
Amphilophus astorquii			1	ERX4151455*	i/i	CL Apoyo	/	Ref. 5
Amphilophus astorquii			1	ERX4151456*	i/i	CL Apoyo	/	Ref. 5
Amphilophus chancho			1	ERX4151457*	i/i	CL Apoyo	/	Ref. 5
Amphilophus chancho			1	ERX4151458*	i/i	CL Apoyo	/	Ref. 5
Amphilophus chancho			1	ERX4151459*	i/i	CL Apoyo	/	Ref. 5
Amphilophus chancho			1	ERX4151460*	i/i	CL Apoyo	/	Ref. 5
Amphilophus chancho			1	ERX4151461*	i/i	CL Apoyo	/	Ref. 5
Amphilophus chancho			1	ERX4151463*	i/i	CL Apoyo	/	Ref. 5
Amphilophus chancho			1	ERX4151467*	i/i	CL Apoyo	/	Ref. 5
Amphilophus chancho			1	ERX4151468*	i/i	CL Apoyo	/	Ref. 5
Amphilophus chancho			1	ERX4151469*	i/i	CL Apoyo	/	Ref. 5
Amphilophus chancho			1	ERX4151470*	i/i	CL Apoyo	/	Ref. 5
Amphilophus chancho			1	ERX4151471*	-/-	CL Apoyo	/	Ref. 5
Amphilophus chancho			1	ERX4151472*	i/i	CL Apoyo	/	Ref. 5
Amphilophus chancho			1	ERX4151473*	i/i	CL Apoyo	/	Ref. 5
Amphilophus chancho			1	ERX4151474*	i/i	CL Apoyo	/	Ref. 5
Amphilophus chancho			1	ERX4151477*	i/i	CL Apoyo	/	Ref. 5
Amphilophus chancho			1	ERX4151478*	i/i	CL Apoyo	/	Ref. 5
Amphilophus flaveolus			1	ERX4151496*	i/i	CL Apoyo	/	Ref. 5
Amphilophus flaveolus			1	ERX4151497*	i/i	CL Apoyo	/	Ref. 5
Amphilophus flaveolus			1	ERX4151498*	i/-	CL Apoyo	/	Ref. 5
Amphilophus flaveolus			1	ERX4151499*	i/-	CL Apoyo	/	Ref. 5
Amphilophus flaveolus			1	ERX4151500*	i/i	CL Apoyo	/	Ref. 5
Amphilophus flaveolus			1	ERX4151501*	i/i	CL Apoyo	/	Ref. 5
Amphilophus flaveolus			1	ERX4151502*	i/i	CL Apoyo	/	Ref. 5
Amphilophus flaveolus			1	ERX4151503*	i/i	CL Apoyo	/	Ref. 5
Amphilophus flaveolus			1	ERX4151504*	i/i	CL Apoyo	/	Ref. 5
Amphilophus flaveolus			1	ERX4151505*	i/i	CL Apoyo	/	Ref. 5
Amphilophus flaveolus			1	ERX4151506*	i/-	CL Apoyo	/	Ref. 5
Amphilophus flaveolus			1	ERX4151507*	i/i	CL Apoyo	/	Ref. 5
Amphilophus flaveolus			1	ERX4151508*	i/i	CL Apoyo	/	Ref. 5
Amphilophus flaveolus			1	ERX4151509*	i/-	CL Apoyo	/	Ref. 5
Amphilophus flaveolus			1	ERX4151511*	i/-	CL Apoyo	/	Ref. 5
Amphilophus flaveolus			1	ERX4151512*	i/i	CL Apoyo	/	Ref. 5
Amphilophus globosus			1	ERX4151480*	i/i	CL Apoyo	/	Ref. 5
Amphilophus globosus			1	ERX4151481*	i/i	CL Apoyo	/	Ref. 5
Amphilophus globosus			1	ERX4151482*	i/-	CL Apoyo	/	Ref. 5
Amphilophus globosus			1	ERX4151483*	i/i	CL Apoyo	/	Ref. 5
Amphilophus globosus			1	ERX4151484*	i/i	CL Apoyo	/	Ref. 5
Amphilophus globosus			1	ERX4151485*	i/i	CL Apoyo	/	Ref. 5
Amphilophus globosus			1	ERX4151486*	i/-	CL Apoyo	/	Ref. 5
Amphilophus globosus			1	ERX4151487*	i/i	CL Apoyo	/	Ref. 5
Amphilophus globosus			1	ERX4151488*	i/i	CL Apoyo	/	Ref. 5
Amphilophus globosus			1	ERX4151489*	i/-	CL Apoyo	/	Ref. 5
Amphilophus globosus			1	ERX4151490*	i/i	CL Apoyo	/	Ref. 5
Amphilophus globosus			1	ERX4151492*	i/i	CL Apoyo	/	Ref. 5
Amphilophus globosus			1	ERX4151493*	i/i	CL Apoyo	/	Ref. 5
Amphilophus globosus			1	ERX4151494*	i/i	CL Apoyo	/	Ref. 5
Amphilophus globosus			1	ERX4151495*	i/i	CL Apoyo	/	Ref. 5
Amphilophus globosus			1	ERX4151513*	i/i	CL Apoyo	/	Ref. 5
Amphilophus globosus			1	ERX4151514*	i/i	CL Apoyo	/	Ref. 5
Amphilophus globosus			1	ERX4151515*	i/-	CL Apoyo	/	Ref. 5
Amphilophus globosus			1	ERX4151516*	i/i	CL Apoyo	/	Ref. 5
Amphilophus globosus			1	ERX4151517*	i/i	CL Apoyo	/	Ref. 5
Amphilophus globosus			1	ERX4151518*	i/i	CL Apoyo	/	Ref. 5
Amphilophus globosus			1	ERX4151519*	i/i	CL Apoyo	/	Ref. 5
Amphilophus globosus			1	ERX4151520*	i/i	CL Apoyo	/	Ref. 5
Amphilophus globosus			1	ERX4151521*	i/i	CL Apoyo	/	Ref. 5
Amphilophus globosus			1	ERX4151522*	i/i	CL Apoyo	/	Ref. 5
Amphilophus supercilius			1	ERX4151523*	i/i	CL Apoyo	/	Ref. 5
Amphilophus supercilius			1	ERX4151524*	i/i	CL Apoyo	/	Ref. 5
Amphilophus supercilius			1	ERX4151525*	i/i	CL Apoyo	/	Ref. 5
Amphilophus supercilius			1	ERX4151526*	i/i	CL Apoyo	/	Ref. 5
Amphilophus supercilius			1	ERX4151527*	i/i	CL Apoyo	/	Ref. 5
Amphilophus supercilius			1	ERX4151528*	i/i	CL Apoyo	/	Ref. 5
Amphilophus supercilius			1	ERX4151529*	i/i	CL Apoyo	/	Ref. 5
Amphilophus supercilius			1	ERX4151530*	i/i	CL Apoyo	/	Ref. 5
Amphilophus supercilius			1	ERX4151531*	i/i	CL Apoyo	/	Ref. 5
Amphilophus supercilius			1	ERX4151532*	i/i	CL Apoyo	/	Ref. 5
Amphilophus supercilius			1	ERX4151533*	i/i	CL Apoyo	/	Ref. 5
Amphilophus zaliosus			1	ERX4151534*	i/i	CL Apoyo	/	Ref. 5
Amphilophus zaliosus			1	ERX4151535*	i/i	CL Apoyo	/	Ref. 5
Amphilophus zaliosus			1	ERX4151536*	i/i	CL Apoyo	/	Ref. 5
Amphilophus zaliosus			1	ERX4151537*	i/i	CL Apoyo	/	Ref. 5
Amphilophus zaliosus			1	ERX4151538*	i/i	CL Apoyo	/	Ref. 5
Amphilophus zaliosus			1	ERX4151539*	i/i	CL Apoyo	/	Ref. 5
Amphilophus zaliosus			1	ERX4151540*	i/i	CL Apoyo	/	Ref. 5
Amphilophus zaliosus			1	ERX4151541*	i/i	CL Apoyo	/	Ref. 5
Amphilophus zaliosus			1	ERX4151542*	i/i	CL Apoyo	/	Ref. 5
Amphilophus zaliosus			1	ERX4151543*	i/-	CL Apoyo	/	Ref. 5
Amphilophus zaliosus			1	ERX4151544*	i/i	CL Apoyo	/	Ref. 5
Amphilophus zaliosus			1	ERX4151545*	i/i	CL Apoyo	/	Ref. 5
Amphilophus zaliosus			1	ERX4151546*	i/i	CL Apoyo	/	Ref. 5
Amphilophus zaliosus			1	ERX4151547*	i/i	CL Apoyo	/	Ref. 5
Amphilophus zaliosus			1	ERX4151548*	i/i	CL Apoyo	/	Ref. 5
Amphilophus zaliosus			1	ERX4151549*	i/-	CL Apoyo	/	Ref. 5
Amphilophus zaliosus			1	ERX4151550*	i/i	CL Apoyo	/	Ref. 5
Amphilophus zaliosus			1	ERX4151551*	i/i	CL Apoyo	/	Ref. 5
Amphilophus zaliosus			1	ERX4151552*	i/i	CL Apoyo	/	Ref. 5
Amphilophus zaliosus			1	ERX4151553*	i/i	CL Apoyo	/	Ref. 5
Amphilophus cf. citrinellus			1	ERX4151554*	-/-	CL As. León	/	Ref. 5
Amphilophus cf. citrinellus			1	ERX4151555*	i/-	CL As. León	/	Ref. 5
Amphilophus cf. citrinellus			1	ERX4151556*	-/-	CL As. León	/	Ref. 5
Amphilophus cf. citrinellus			1	ERX4151557*	-/-	CL As. León	/	Ref. 5
Amphilophus cf. citrinellus			1	ERX4151558*	i/-	CL As. León	/	Ref. 5
Amphilophus cf. citrinellus			1	ERX4151559*	i/-	CL As. León	/	Ref. 5
Amphilophus cf. citrinellus			1	ERX4151560*	i/-	CL As. León	/	Ref. 5
Amphilophus cf. citrinellus			1	ERX4151561*	-/-	CL As. León	/	Ref. 5
Amphilophus cf. citrinellus			1	ERX4151562*	i/-	CL As. León	/	Ref. 5
Amphilophus cf. citrinellus			1	ERX4151563*	i/-	CL As. León	/	Ref. 5
Amphilophus cf. citrinellus			1	ERX4151564*	i/-	CL As. León	/	Ref. 5
Amphilophus cf. citrinellus			1	ERX4151565*	-/-	CL As. León	/	Ref. 5
Amphilophus cf. citrinellus			1	ERX4151566*	-/-	CL As. León	/	Ref. 5
Amphilophus cf. citrinellus			1	ERX4151567*	-/-	CL As. León	/	Ref. 5
Amphilophus cf. citrinellus			1	ERX4151569*	-/-	CL As. León	/	Ref. 5
Amphilophus cf. citrinellus			1	ERX4151570*	-/-	CL As. León	/	Ref. 5
Amphilophus cf. citrinellus			1	ERX4151572*	-/-	CL As. León	/	Ref. 5
Amphilophus cf. citrinellus			1	ERX4151573*	-/-	CL As. León	/	Ref. 5
Amphilophus tolteca			1	ERX4151574*	-/-	CL As. Managua	/	Ref. 5
Amphilophus tolteca			1	ERX4151575*	i/i	CL As. Managua	/	Ref. 5
Amphilophus tolteca			1	ERX4151576*	i/-	CL As. Managua	/	Ref. 5
Amphilophus tolteca			1	ERX4151577*	i/i	CL As. Managua	/	Ref. 5
Amphilophus tolteca			1	ERX4151578*	i/i	CL As. Managua	/	Ref. 5
Amphilophus tolteca			1	ERX4151579*	i/i	CL As. Managua	/	Ref. 5
Amphilophus tolteca			1	ERX4151580*	i/i	CL As. Managua	/	Ref. 5
Amphilophus tolteca			1	ERX4151581*	i/-	CL As. Managua	/	Ref. 5
Amphilophus tolteca			1	ERX4151582*	i/-	CL As. Managua	/	Ref. 5
Amphilophus tolteca			1	ERX4151583*	i/-	CL As. Managua	/	Ref. 5
Amphilophus tolteca			1	ERX4151584*	i/i	CL As. Managua	/	Ref. 5
Amphilophus tolteca			1	ERX4151585*	i/i	CL As. Managua	/	Ref. 5
Amphilophus tolteca			1	ERX4151586*	i/i	CL As. Managua	/	Ref. 5
Amphilophus tolteca			1	ERX4151587*	i/-	CL As. Managua	/	Ref. 5
Amphilophus tolteca			1	ERX4151588*	i/-	CL As. Managua	/	Ref. 5
Amphilophus tolteca			1	ERX4151589*	i/-	CL As. Managua	/	Ref. 5
Amphilophus tolteca			1	ERX4151590*	i/i	CL As. Managua	/	Ref. 5
Amphilophus tolteca			1	ERX4151591*	i/i	CL As. Managua	/	Ref. 5
Amphilophus tolteca			1	ERX4151592*	-/-	CL As. Managua	/	Ref. 5
Amphilophus tolteca			1	ERX4151593*	i/-	CL As. Managua	/	Ref. 5
Amphilophus cf. citrinellus			1	ERX4151684*	i/-	CL Masaya	/	Ref. 5
Amphilophus cf. citrinellus			1	ERX4151685*	i/-	CL Masaya	/	Ref. 5
Amphilophus cf. citrinellus			1	ERX4151687*	i/-	CL Masaya	/	Ref. 5
Amphilophus cf. citrinellus			1	ERX4151688*	i/-	CL Masaya	/	Ref. 5
Amphilophus cf. citrinellus			1	ERX4151689*	i/i	CL Masaya	/	Ref. 5
Amphilophus cf. citrinellus			1	ERX4151690*	-/-	CL Masaya	/	Ref. 5
Amphilophus cf. citrinellus			1	ERX4151691*	i/-	CL Masaya	/	Ref. 5
Amphilophus cf. citrinellus			1	ERX4151692*	i/-	CL Masaya	/	Ref. 5
Amphilophus cf. citrinellus			1	ERX4151693*	-/-	CL Masaya	/	Ref. 5
Amphilophus cf. citrinellus			1	ERX4151694*	-/-	CL Masaya	/	Ref. 5
Amphilophus cf. citrinellus			1	ERX4151695*	i/-	CL Masaya	/	Ref. 5
Amphilophus cf. citrinellus			1	ERX4151696*	i/i	CL Masaya	/	Ref. 5
Amphilophus cf. citrinellus			1	ERX4151697*	i/i	CL Masaya	/	Ref. 5
Amphilophus cf. citrinellus			1	ERX4151698*	-/-	CL Masaya	/	Ref. 5
Amphilophus cf. citrinellus			1	ERX4151699*	i/i	CL Masaya	/	Ref. 5
Amphilophus cf. citrinellus			1	ERX4151700*	i/-	CL Masaya	/	Ref. 5
Amphilophus cf. citrinellus			1	ERX4151701*	i/i	CL Masaya	/	Ref. 5
Amphilophus cf. citrinellus			1	ERX4151702*	i/i	CL Masaya	/	Ref. 5
Amphilophus cf. citrinellus			1	ERX4151703*	i/i	CL Masaya	/	Ref. 5
Amphilophus cf. citrinellus			1	ERX4151704*	i/-	CL Masaya	/	Ref. 5
Amphilophus cf. citrinellus			1	ERX4151706*	i/-	CL Masaya	/	Ref. 5
Amphilophus cf. citrinellus			1	ERX4151707*	i/-	CL Masaya	/	Ref. 5
Amphilophus cf. citrinellus			1	ERX4151708*	i/-	CL Masaya	/	Ref. 5
Amphilophus cf. citrinellus			1	ERX4151709*	i/i	CL Masaya	/	Ref. 5
Amphilophus cf. citrinellus			1	ERX4151710*	-/-	CL Masaya	/	Ref. 5
Amphilophus cf. citrinellus			1	ERX4151711*	i/-	CL Masaya	/	Ref. 5
Amphilophus cf. citrinellus			1	ERX4151712*	-/-	CL Masaya	/	Ref. 5
Amphilophus cf. citrinellus			1	ERX4151713*	i/-	CL Masaya	/	Ref. 5
Amphilophus cf. citrinellus			1	ERX4151714*	i/-	CL Masaya	/	Ref. 5
Amphilophus cf. citrinellus			1	ERX4151715*	i/i	CL Masaya	/	Ref. 5
Amphilophus cf. citrinellus			1	ERX4151716*	-/-	CL Masaya	/	Ref. 5
Amphilophus cf. citrinellus			1	ERX4151717*	i/-	CL Masaya	/	Ref. 5
Amphilophus cf. citrinellus			1	ERX4151718*	-/-	CL Masaya	/	Ref. 5
Amphilophus cf. citrinellus			1	ERX4151719*	-/-	CL Masaya	/	Ref. 5
Amphilophus cf. citrinellus			1	ERX4151720*	i/-	CL Masaya	/	Ref. 5
Amphilophus cf. citrinellus			1	ERX4151721*	-/-	CL Masaya	/	Ref. 5
Amphilophus cf. citrinellus			1	ERX4151722*	i/-	CL Masaya	/	Ref. 5
Amphilophus cf. citrinellus			1	ERX4151723*	-/-	CL Masaya	/	Ref. 5
Amphilophus cf. citrinellus			1	ERX4151772*	i/-	CL Tiscapa	/	Ref. 5
Amphilophus cf. citrinellus			1	ERX4151773*	i/-	CL Tiscapa	/	Ref. 5
Amphilophus cf. citrinellus			1	ERX4151774*	-/-	CL Tiscapa	/	Ref. 5
Amphilophus cf. citrinellus			1	ERX4151775*	-/-	CL Tiscapa	/	Ref. 5
Amphilophus cf. citrinellus			1	ERX4151776*	-/-	CL Tiscapa	/	Ref. 5
Amphilophus cf. citrinellus			1	ERX4151777*	i/-	CL Tiscapa	/	Ref. 5
Amphilophus cf. citrinellus			1	ERX4151778*	i/-	CL Tiscapa	/	Ref. 5
Amphilophus cf. citrinellus			1	ERX4151779*	i/-	CL Tiscapa	/	Ref. 5
Amphilophus cf. citrinellus			1	ERX4151780*	i/-	CL Tiscapa	/	Ref. 5
Amphilophus cf. citrinellus			1	ERX4151781*	i/i	CL Tiscapa	/	Ref. 5
Amphilophus cf. citrinellus			1	ERX4151782*	i/-	CL Tiscapa	/	Ref. 5
Amphilophus cf. citrinellus			1	ERX4151783*	-/-	CL Tiscapa	/	Ref. 5
Amphilophus cf. citrinellus			1	ERX4151784*	-/-	CL Tiscapa	/	Ref. 5
Amphilophus cf. citrinellus			1	ERX4151785*	-/-	CL Tiscapa	/	Ref. 5
Amphilophus cf. citrinellus			1	ERX4151786*	i/i	CL Tiscapa	/	Ref. 5
Amphilophus cf. citrinellus			1	ERX4151787*	i/i	CL Tiscapa	/	Ref. 5
Amphilophus cf. citrinellus			1	ERX4151788*	-/-	CL Tiscapa	/	Ref. 5
Amphilophus cf. citrinellus			1	ERX4151789*	i/-	CL Tiscapa	/	Ref. 5
Amphilophus cf. citrinellus			1	ERX4151790*	-/-	CL Tiscapa	/	Ref. 5
Amphilophus cf. citrinellus			1	ERX4151791*	i/-	CL Tiscapa	/	Ref. 5
Amphilophus amarillo			1	ERX4151792*	i/-	CL Xiloá	/	Ref. 5
Amphilophus amarillo			1	ERX4151793*	i/-	CL Xiloá	/	Ref. 5
Amphilophus amarillo			1	ERX4151794*	i/-	CL Xiloá	/	Ref. 5
Amphilophus amarillo			1	ERX4151795*	i/-	CL Xiloá	/	Ref. 5
Amphilophus amarillo			1	ERX4151796*	i/-	CL Xiloá	/	Ref. 5
Amphilophus amarillo			1	ERX4151797*	i/-	CL Xiloá	/	Ref. 5
Amphilophus amarillo			1	ERX4151798*	i/-	CL Xiloá	/	Ref. 5
Amphilophus amarillo			1	ERX4151799*	i/i	CL Xiloá	/	Ref. 5
Amphilophus amarillo			1	ERX4151800*	i/i	CL Xiloá	/	Ref. 5
Amphilophus amarillo			1	ERX4151801*	i/-	CL Xiloá	/	Ref. 5
Amphilophus amarillo			1	ERX4151802*	-/-	CL Xiloá	/	Ref. 5
Amphilophus amarillo			1	ERX4151803*	i/-	CL Xiloá	/	Ref. 5
Amphilophus amarillo			1	ERX4151804*	i/i	CL Xiloá	/	Ref. 5
Amphilophus amarillo			1	ERX4151805*	i/i	CL Xiloá	/	Ref. 5
Amphilophus amarillo			1	ERX4151806*	i/i	CL Xiloá	/	Ref. 5
Amphilophus amarillo			1	ERX4151807*	i/-	CL Xiloá	/	Ref. 5
Amphilophus amarillo			1	ERX4151808*	-/-	CL Xiloá	/	Ref. 5
Amphilophus amarillo			1	ERX4151809*	i/-	CL Xiloá	/	Ref. 5
Amphilophus amarillo			1	ERX4151810*	-/-	CL Xiloá	/	Ref. 5
Amphilophus amarillo			1	ERX4151811*	-/-	CL Xiloá	/	Ref. 5
Amphilophus sagittae			1	ERX4151813*	i/i	CL Xiloá	/	Ref. 5
Amphilophus sagittae			1	ERX4151814*	i/i	CL Xiloá	/	Ref. 5
Amphilophus sagittae			1	ERX4151816*	i/-	CL Xiloá	/	Ref. 5
Amphilophus sagittae			1	ERX4151818*	i/i	CL Xiloá	/	Ref. 5
Amphilophus sagittae			1	ERX4151819*	i/-	CL Xiloá	/	Ref. 5
Amphilophus sagittae			1	ERX4151820*	i/-	CL Xiloá	/	Ref. 5
Amphilophus sagittae			1	ERX4151821*	i/i	CL Xiloá	/	Ref. 5
Amphilophus sagittae			1	ERX4151822*	i/-	CL Xiloá	/	Ref. 5
Amphilophus sagittae			1	ERX4151823*	i/i	CL Xiloá	/	Ref. 5
Amphilophus sagittae			1	ERX4151824*	i/i	CL Xiloá	/	Ref. 5
Amphilophus sagittae			1	ERX4151825*	i/i	CL Xiloá	/	Ref. 5
Amphilophus sagittae			1	ERX4151826*	i/-	CL Xiloá	/	Ref. 5
Amphilophus sagittae			1	ERX4151827*	i/i	CL Xiloá	/	Ref. 5
Amphilophus sagittae			1	ERX4151828*	i/i	CL Xiloá	/	Ref. 5
Amphilophus sagittae			1	ERX4151829*	i/-	CL Xiloá	/	Ref. 5
Amphilophus sagittae			1	ERX4151830*	i/i	CL Xiloá	/	Ref. 5
Amphilophus sagittae			1	ERX4151831*	i/-	CL Xiloá	/	Ref. 5
Amphilophus sagittae			1	ERX4151832*	i/-	CL Xiloá	/	Ref. 5
Amphilophus sagittae			1	ERX4151833*	i/-	CL Xiloá	/	Ref. 5
Amphilophus sagittae			1	ERX4151834*	i/-	CL Xiloá	/	Ref. 5
Amphilophus sagittae			1	ERX4151835*	i/-	CL Xiloá	/	Ref. 5
Amphilophus sagittae			1	ERX4151865*	i/-	CL Xiloá	/	Ref. 5
Amphilophus sagittae			1	ERX4151872*	i/i	CL Xiloá	/	Ref. 5
Amphilophus sagittae			1	ERX4151873*	i/-	CL Xiloá	/	Ref. 5
Amphilophus sagittae			1	ERX4151885*	i/i	CL Xiloá	/	Ref. 5
Amphilophus sagittae			1	ERX4151886*	i/i	CL Xiloá	/	Ref. 5
Amphilophus viridis			1	ERX4151837*	i/-	CL Xiloá	/	Ref. 5
Amphilophus viridis			1	ERX4151838*	i/i	CL Xiloá	/	Ref. 5
Amphilophus viridis			1	ERX4151839*	i/-	CL Xiloá	/	Ref. 5
Amphilophus viridis			1	ERX4151840*	i/-	CL Xiloá	/	Ref. 5
Amphilophus viridis			1	ERX4151841*	i/-	CL Xiloá	/	Ref. 5
Amphilophus viridis			1	ERX4151842*	i/-	CL Xiloá	/	Ref. 5
Amphilophus viridis			1	ERX4151843*	i/-	CL Xiloá	/	Ref. 5
Amphilophus viridis			1	ERX4151844*	i/i	CL Xiloá	/	Ref. 5
Amphilophus viridis			1	ERX4151845*	-/-	CL Xiloá	/	Ref. 5
Amphilophus viridis			1	ERX4151846*	i/-	CL Xiloá	/	Ref. 5
Amphilophus viridis			1	ERX4151847*	i/-	CL Xiloá	/	Ref. 5
Amphilophus viridis			1	ERX4151848*	i/-	CL Xiloá	/	Ref. 5
Amphilophus viridis			1	ERX4151849*	i/-	CL Xiloá	/	Ref. 5
Amphilophus viridis			1	ERX4151850*	-/-	CL Xiloá	/	Ref. 5
Amphilophus viridis			1	ERX4151852*	i/-	CL Xiloá	/	Ref. 5
Amphilophus viridis			1	ERX4151853*	i/i	CL Xiloá	/	Ref. 5
Amphilophus viridis			1	ERX4151854*	i/-	CL Xiloá	/	Ref. 5
Amphilophus xiloaensis			1	ERX4151856*	i/-	CL Xiloá	/	Ref. 5
Amphilophus xiloaensis			1	ERX4151857*	i/i	CL Xiloá	/	Ref. 5
Amphilophus xiloaensis			1	ERX4151858*	i/-	CL Xiloá	/	Ref. 5
Amphilophus xiloaensis			1	ERX4151867*	i/i	CL Xiloá	/	Ref. 5
Amphilophus xiloaensis			1	ERX4151871*	i/i	CL Xiloá	/	Ref. 5
Amphilophus xiloaensis			1	ERX4151874*	i/-	CL Xiloá	/	Ref. 5
Amphilophus xiloaensis			1	ERX4151875*	i/i	CL Xiloá	/	Ref. 5
Amphilophus xiloaensis			1	ERX4151876*	i/i	CL Xiloá	/	Ref. 5
Amphilophus xiloaensis			1	ERX4151877*	i/i	CL Xiloá	/	Ref. 5
Amphilophus xiloaensis			1	ERX4151878*	i/i	CL Xiloá	/	Ref. 5
Amphilophus xiloaensis			1	ERX4151879*	i/i	CL Xiloá	/	Ref. 5
Amphilophus xiloaensis			1	ERX4151880*	i/i	CL Xiloá	/	Ref. 5
Amphilophus xiloaensis			1	ERX4151881*	i/i	CL Xiloá	/	Ref. 5
Amphilophus xiloaensis			1	ERX4151882*	i/i	CL Xiloá	/	Ref. 5
Amphilophus xiloaensis			1	ERX4151883*	i/i	CL Xiloá	/	Ref. 5
Amphilophus xiloaensis			1	ERX4151884*	i/i	CL Xiloá	/	Ref. 5
Amphilophus citrinellus			1	ERX4151634*	-/-	GL Managua	/	Ref. 5
Amphilophus citrinellus			1	ERX4151635*	i/i	GL Managua	/	Ref. 5
Amphilophus citrinellus			1	ERX4151636*	i/-	GL Managua	/	Ref. 5
Amphilophus citrinellus			1	ERX4151637*	i/-	GL Managua	/	Ref. 5
Amphilophus citrinellus			1	ERX4151638*	i/i	GL Managua	/	Ref. 5
Amphilophus citrinellus			1	ERX4151639*	i/i	GL Managua	/	Ref. 5
Amphilophus citrinellus			1	ERX4151640*	i/-	GL Managua	/	Ref. 5
Amphilophus citrinellus			1	ERX4151641*	i/-	GL Managua	/	Ref. 5
Amphilophus citrinellus			1	ERX4151642*	i/i	GL Managua	/	Ref. 5
Amphilophus citrinellus			1	ERX4151643*	i/-	GL Managua	/	Ref. 5
Amphilophus citrinellus			1	ERX4151644*	i/-	GL Managua	/	Ref. 5
Amphilophus citrinellus			1	ERX4151645*	i/i	GL Managua	/	Ref. 5
Amphilophus citrinellus			1	ERX4151646*	i/i	GL Managua	/	Ref. 5
Amphilophus citrinellus			1	ERX4151647*	-/-	GL Managua	/	Ref. 5
Amphilophus citrinellus			1	ERX4151648*	-/-	GL Managua	/	Ref. 5
Amphilophus citrinellus			1	ERX4151649*	i/i	GL Managua	/	Ref. 5
Amphilophus citrinellus			1	ERX4151650*	i/i	GL Managua	/	Ref. 5
Amphilophus citrinellus			1	ERX4151651*	i/-	GL Managua	/	Ref. 5
Amphilophus citrinellus			1	ERX4151652*	i/-	GL Managua	/	Ref. 5
Amphilophus citrinellus			1	ERX4151653*	i/-	GL Managua	/	Ref. 5
Amphilophus citrinellus			1	ERX4151654*	-/-	GL Managua	/	Ref. 5
Amphilophus citrinellus			1	ERX4151655*	i/i	GL Managua	/	Ref. 5
Amphilophus citrinellus			1	ERX4151656*	i/i	GL Managua	/	Ref. 5
Amphilophus citrinellus			1	ERX4151657*	i/i	GL Managua	/	Ref. 5
Amphilophus citrinellus			1	ERX4151658*	i/-	GL Managua	/	Ref. 5
Amphilophus labiatus			1	ERX4151659*	-/-	GL Managua	/	Ref. 5
Amphilophus labiatus			1	ERX4151660*	i/-	GL Managua	/	Ref. 5
Amphilophus labiatus			1	ERX4151661*	i/-	GL Managua	/	Ref. 5
Amphilophus labiatus			1	ERX4151662*	i/-	GL Managua	/	Ref. 5
Amphilophus labiatus			1	ERX4151663*	i/i	GL Managua	/	Ref. 5
Amphilophus labiatus			1	ERX4151664*	i/i	GL Managua	/	Ref. 5
Amphilophus labiatus			1	ERX4151665*	-/-	GL Managua	/	Ref. 5
Amphilophus labiatus			1	ERX4151666*	-/-	GL Managua	/	Ref. 5
Amphilophus labiatus			1	ERX4151667*	i/i	GL Managua	/	Ref. 5
Amphilophus labiatus			1	ERX4151668*	i/-	GL Managua	/	Ref. 5
Amphilophus labiatus			1	ERX4151669*	i/-	GL Managua	/	Ref. 5
Amphilophus labiatus			1	ERX4151670*	i/-	GL Managua	/	Ref. 5
Amphilophus labiatus			1	ERX4151671*	i/i	GL Managua	/	Ref. 5
Amphilophus labiatus			1	ERX4151672*	i/-	GL Managua	/	Ref. 5
Amphilophus labiatus			1	ERX4151673*	-/-	GL Managua	/	Ref. 5
Amphilophus labiatus			1	ERX4151674*	-/-	GL Managua	/	Ref. 5
Amphilophus labiatus			1	ERX4151675*	i/-	GL Managua	/	Ref. 5
Amphilophus labiatus			1	ERX4151676*	i/-	GL Managua	/	Ref. 5
Amphilophus labiatus			1	ERX4151677*	i/-	GL Managua	/	Ref. 5
Amphilophus labiatus			1	ERX4151678*	i/-	GL Managua	/	Ref. 5
Amphilophus labiatus			1	ERX4151679*	i/-	GL Managua	/	Ref. 5
Amphilophus labiatus			1	ERX4151680*	i/-	GL Managua	/	Ref. 5
Amphilophus labiatus			1	ERX4151681*	-/-	GL Managua	/	Ref. 5
Amphilophus labiatus			1	ERX4151682*	i/-	GL Managua	/	Ref. 5
Amphilophus labiatus			1	ERX4151683*	-/-	GL Managua	/	Ref. 5
Amphilophus citrinellus			1	ERX4151724*	i/-	GL Nicaragua	/	Ref. 5
Amphilophus citrinellus			1	ERX4151725*	i/-	GL Nicaragua	/	Ref. 5
Amphilophus citrinellus			1	ERX4151726*	i/-	GL Nicaragua	/	Ref. 5
Amphilophus citrinellus			1	ERX4151727*	i/-	GL Nicaragua	/	Ref. 5
Amphilophus citrinellus			1	ERX4151728*	-/-	GL Nicaragua	/	Ref. 5
Amphilophus citrinellus			1	ERX4151729*	i/-	GL Nicaragua	/	Ref. 5
Amphilophus citrinellus			1	ERX4151730*	i/-	GL Nicaragua	/	Ref. 5
Amphilophus citrinellus			1	ERX4151732*	i/-	GL Nicaragua	/	Ref. 5
Amphilophus citrinellus			1	ERX4151733*	i/i	GL Nicaragua	/	Ref. 5
Amphilophus citrinellus			1	ERX4151734*	-/-	GL Nicaragua	/	Ref. 5
Amphilophus citrinellus			1	ERX4151735*	i/-	GL Nicaragua	/	Ref. 5
Amphilophus citrinellus			1	ERX4151736*	i/-	GL Nicaragua	/	Ref. 5
Amphilophus citrinellus			1	ERX4151737*	-/-	GL Nicaragua	/	Ref. 5
Amphilophus citrinellus			1	ERX4151738*	i/-	GL Nicaragua	/	Ref. 5
Amphilophus citrinellus			1	ERX4151739*	-/-	GL Nicaragua	/	Ref. 5
Amphilophus citrinellus			1	ERX4151740*	i/-	GL Nicaragua	/	Ref. 5
Amphilophus citrinellus			1	ERX4151741*	i/-	GL Nicaragua	/	Ref. 5
Amphilophus citrinellus			1	ERX4151742*	i/-	GL Nicaragua	/	Ref. 5
Amphilophus citrinellus			1	ERX4151743*	i/-	GL Nicaragua	/	Ref. 5
Amphilophus citrinellus			1	ERX4151744*	-/-	GL Nicaragua	/	Ref. 5
Amphilophus citrinellus			1	ERX4151745*	i/i	GL Nicaragua	/	Ref. 5
Amphilophus citrinellus			1	ERX4151746*	i/-	GL Nicaragua	/	Ref. 5
Amphilophus citrinellus			1	ERX4151747*	i/-	GL Nicaragua	/	Ref. 5
Amphilophus labiatus			1	ERX4151748*	i/-	GL Nicaragua	/	Ref. 5
Amphilophus labiatus			1	ERX4151749*	-/-	GL Nicaragua	/	Ref. 5
Amphilophus labiatus			1	ERX4151750*	-/-	GL Nicaragua	/	Ref. 5
Amphilophus labiatus			1	ERX4151751*	i/-	GL Nicaragua	/	Ref. 5
Amphilophus labiatus			1	ERX4151752*	i/i	GL Nicaragua	/	Ref. 5
Amphilophus labiatus			1	ERX4151753*	i/i	GL Nicaragua	/	Ref. 5
Amphilophus labiatus			1	ERX4151754*	i/-	GL Nicaragua	/	Ref. 5
Amphilophus labiatus			1	ERX4151755*	-/-	GL Nicaragua	/	Ref. 5
Amphilophus labiatus			1	ERX4151756*	-/-	GL Nicaragua	/	Ref. 5
Amphilophus labiatus			1	ERX4151757*	i/i	GL Nicaragua	/	Ref. 5
Amphilophus labiatus			1	ERX4151758*	i/i	GL Nicaragua	/	Ref. 5
Amphilophus labiatus			1	ERX4151759*	i/-	GL Nicaragua	/	Ref. 5
Amphilophus labiatus			1	ERX4151760*	-/-	GL Nicaragua	/	Ref. 5
Amphilophus labiatus			1	ERX4151761*	i/i	GL Nicaragua	/	Ref. 5
Amphilophus labiatus			1	ERX4151762*	i/-	GL Nicaragua	/	Ref. 5
Amphilophus labiatus			1	ERX4151763*	i/-	GL Nicaragua	/	Ref. 5
Amphilophus labiatus			1	ERX4151764*	-/-	GL Nicaragua	/	Ref. 5
Amphilophus labiatus			1	ERX4151765*	i/-	GL Nicaragua	/	Ref. 5
Amphilophus labiatus			1	ERX4151766*	i/i	GL Nicaragua	/	Ref. 5
Amphilophus labiatus			1	ERX4151767*	i/-	GL Nicaragua	/	Ref. 5
Amphilophus labiatus			1	ERX4151768*	i/i	GL Nicaragua	/	Ref. 5
Amphilophus labiatus			1	ERX4151769*	i/-	GL Nicaragua	/	Ref. 5
Amphilophus labiatus			1	ERX4151770*	i/-	GL Nicaragua	/	Ref. 5
Amphilophus labiatus			1	ERX4151771*	i/i	GL Nicaragua	/	Ref. 5
	CM024197.1_38708060_38717201	Amp.ERVi.1b	NA-F	SRX9626616	i/i	/	/	/
			NA-F	SRX8658618	i/i	Nicaragua	/	NCBI
Amphilophus spp. (hybrid)			1	ERX4151462	i/i	CL Apoyo	/	Ref. 5
Amphilophus spp. (hybrid)			1	ERX4151464	i/i	CL Apoyo	/	Ref. 5
Amphilophus spp. (hybrid)			1	ERX4151465	i/i	CL Apoyo	/	Ref. 5
Amphilophus spp. (hybrid)			1	ERX4151466	i/i	CL Apoyo	/	Ref. 5
Amphilophus spp. (hybrid)			1	ERX4151475	i/i	CL Apoyo	/	Ref. 5
Amphilophus spp. (hybrid)			1	ERX4151476	i/i	CL Apoyo	/	Ref. 5
Amphilophus spp. (hybrid)			1	ERX4151479	i/i	CL Apoyo	/	Ref. 5
Amphilophus spp. (hybrid)			1	ERX4151491	i/i	CL Apoyo	/	Ref. 5
Amphilophus spp. (hybrid)			1	ERX4151510	i/i	CL Apoyo	/	Ref. 5
Amphilophus spp. (hybrid)			1	ERX4151815	i/i	CL Xiloá	/	Ref. 5
Amphilophus spp. (hybrid)			1	ERX4151817	i/i	CL Xiloá	/	Ref. 5
Amphilophus spp. (hybrid)			1	ERX4151836	i/i	CL Xiloá	/	Ref. 5
Amphilophus spp. (hybrid)			1	ERX4151851	i/i	CL Xiloá	/	Ref. 5
Amphilophus spp. (hybrid)			1	ERX4151855	i/i	CL Xiloá	/	Ref. 5
Amphilophus spp. (hybrid)			1	ERX4151859	i/i	CL Xiloá	/	Ref. 5
Amphilophus spp. (hybrid)			1	ERX4151860	i/i	CL Xiloá	/	Ref. 5
Amphilophus spp. (hybrid)			1	ERX4151861	i/i	CL Xiloá	/	Ref. 5
Amphilophus spp. (hybrid)			1	ERX4151862	i/i	CL Xiloá	/	Ref. 5
Amphilophus spp. (hybrid)			1	ERX4151863	i/i	CL Xiloá	/	Ref. 5
Amphilophus spp. (hybrid)			1	ERX4151864	i/i	CL Xiloá	/	Ref. 5
Amphilophus spp. (hybrid)			1	ERX4151866	i/i	CL Xiloá	/	Ref. 5
Amphilophus spp. (hybrid)			1	ERX4151868	i/i	CL Xiloá	/	Ref. 5
Amphilophus spp. (hybrid)			1	ERX4151869	i/i	CL Xiloá	/	Ref. 5
Amphilophus cf. citrinellus			1	ERX4151594*	i/i	CL Apoyeque	/	Ref. 5
Amphilophus cf. citrinellus			1	ERX4151595*	i/i	CL Apoyeque	/	Ref. 5
Amphilophus cf. citrinellus			1	ERX4151596*	i/i	CL Apoyeque	/	Ref. 5
Amphilophus cf. citrinellus			1	ERX4151597*	i/i	CL Apoyeque	/	Ref. 5
Amphilophus cf. citrinellus			1	ERX4151598*	i/i	CL Apoyeque	/	Ref. 5
Amphilophus cf. citrinellus			1	ERX4151599*	i/i	CL Apoyeque	/	Ref. 5
Amphilophus cf. citrinellus			1	ERX4151600*	i/i	CL Apoyeque	/	Ref. 5
Amphilophus cf. citrinellus			1	ERX4151601*	i/i	CL Apoyeque	/	Ref. 5
Amphilophus cf. citrinellus			1	ERX4151602*	i/i	CL Apoyeque	/	Ref. 5
Amphilophus cf. citrinellus			1	ERX4151603*	i/i	CL Apoyeque	/	Ref. 5
Amphilophus cf. citrinellus			1	ERX4151604*	i/-	CL Apoyeque	/	Ref. 5
Amphilophus cf. citrinellus			1	ERX4151605*	i/i	CL Apoyeque	/	Ref. 5
Amphilophus cf. citrinellus			1	ERX4151606*	i/i	CL Apoyeque	/	Ref. 5
Amphilophus cf. citrinellus			1	ERX4151607*	i/i	CL Apoyeque	/	Ref. 5
Amphilophus cf. citrinellus			1	ERX4151608*	i/i	CL Apoyeque	/	Ref. 5
Amphilophus cf. citrinellus			1	ERX4151609*	i/-	CL Apoyeque	/	Ref. 5
Amphilophus cf. citrinellus			1	ERX4151610*	i/i	CL Apoyeque	/	Ref. 5
Amphilophus cf. citrinellus			1	ERX4151611*	i/-	CL Apoyeque	/	Ref. 5
Amphilophus cf. citrinellus			1	ERX4151612*	-/-	CL Apoyeque	/	Ref. 5
Amphilophus cf. citrinellus			1	ERX4151613*	i/i	CL Apoyeque	/	Ref. 5
Amphilophus cf. citrinellus			1	ERX4151614*	i/i	CL Apoyeque	/	Ref. 5
Amphilophus cf. citrinellus			1	ERX4151615*	i/i	CL Apoyeque	/	Ref. 5
Amphilophus cf. citrinellus			1	ERX4151616*	i/i	CL Apoyeque	/	Ref. 5
Amphilophus cf. citrinellus			1	ERX4151617*	i/-	CL Apoyeque	/	Ref. 5
Amphilophus cf. citrinellus			1	ERX4151618*	i/i	CL Apoyeque	/	Ref. 5
Amphilophus cf. citrinellus			1	ERX4151619*	i/i	CL Apoyeque	/	Ref. 5
Amphilophus cf. citrinellus			1	ERX4151620*	i/i	CL Apoyeque	/	Ref. 5
Amphilophus cf. citrinellus			1	ERX4151621*	i/-	CL Apoyeque	/	Ref. 5
Amphilophus cf. citrinellus			1	ERX4151622*	i/i	CL Apoyeque	/	Ref. 5
Amphilophus cf. citrinellus			1	ERX4151623*	i/-	CL Apoyeque	/	Ref. 5
Amphilophus cf. citrinellus			1	ERX4151624*	i/-	CL Apoyeque	/	Ref. 5
Amphilophus cf. citrinellus			1	ERX4151625*	i/-	CL Apoyeque	/	Ref. 5
Amphilophus cf. citrinellus			1	ERX4151626*	i/i	CL Apoyeque	/	Ref. 5
Amphilophus cf. citrinellus			1	ERX4151627*	i/i	CL Apoyeque	/	Ref. 5
Amphilophus cf. citrinellus			1	ERX4151628*	i/i	CL Apoyeque	/	Ref. 5
Amphilophus cf. citrinellus			1	ERX4151629*	i/i	CL Apoyeque	/	Ref. 5
Amphilophus cf. citrinellus			1	ERX4151630*	i/i	CL Apoyeque	/	Ref. 5
Amphilophus cf. citrinellus			1	ERX4151631*	i/i	CL Apoyeque	/	Ref. 5
Amphilophus cf. citrinellus			1	ERX4151632*	i/i	CL Apoyeque	/	Ref. 5
Amphilophus cf. citrinellus			1	ERX4151633*	i/-	CL Apoyeque	/	Ref. 5
Amphilophus astorquii			1	ERX4151434*	i/i	CL Apoyo	/	Ref. 5
Amphilophus astorquii			1	ERX4151435*	i/i	CL Apoyo	/	Ref. 5
Amphilophus astorquii			1	ERX4151436*	i/i	CL Apoyo	/	Ref. 5
Amphilophus astorquii			1	ERX4151437*	i/i	CL Apoyo	/	Ref. 5
Amphilophus astorquii			1	ERX4151438*	i/i	CL Apoyo	/	Ref. 5
Amphilophus astorquii			1	ERX4151439*	i/i	CL Apoyo	/	Ref. 5
Amphilophus astorquii			1	ERX4151440*	i/i	CL Apoyo	/	Ref. 5
Amphilophus astorquii			1	ERX4151441*	i/i	CL Apoyo	/	Ref. 5
Amphilophus astorquii			1	ERX4151442*	i/i	CL Apoyo	/	Ref. 5
Amphilophus astorquii			1	ERX4151443*	i/i	CL Apoyo	/	Ref. 5
Amphilophus astorquii			1	ERX4151444*	i/i	CL Apoyo	/	Ref. 5
Amphilophus astorquii			1	ERX4151445*	i/i	CL Apoyo	/	Ref. 5
Amphilophus astorquii			1	ERX4151446*	i/i	CL Apoyo	/	Ref. 5
Amphilophus astorquii			1	ERX4151447*	i/i	CL Apoyo	/	Ref. 5
Amphilophus astorquii			1	ERX4151448*	i/i	CL Apoyo	/	Ref. 5
Amphilophus astorquii			1	ERX4151449*	i/i	CL Apoyo	/	Ref. 5
Amphilophus astorquii			1	ERX4151450*	i/i	CL Apoyo	/	Ref. 5
Amphilophus astorquii			1	ERX4151451*	i/i	CL Apoyo	/	Ref. 5
Amphilophus astorquii			1	ERX4151452*	i/i	CL Apoyo	/	Ref. 5
Amphilophus astorquii			1	ERX4151453*	i/i	CL Apoyo	/	Ref. 5
Amphilophus astorquii			1	ERX4151454*	i/i	CL Apoyo	/	Ref. 5
Amphilophus astorquii			1	ERX4151455*	i/i	CL Apoyo	/	Ref. 5
Amphilophus astorquii			1	ERX4151456*	i/i	CL Apoyo	/	Ref. 5
Amphilophus chancho			1	ERX4151457*	i/i	CL Apoyo	/	Ref. 5
Amphilophus chancho			1	ERX4151458*	i/i	CL Apoyo	/	Ref. 5
Amphilophus chancho			1	ERX4151459*	i/i	CL Apoyo	/	Ref. 5
Amphilophus chancho			1	ERX4151460*	i/i	CL Apoyo	/	Ref. 5
Amphilophus chancho			1	ERX4151461*	i/i	CL Apoyo	/	Ref. 5
Amphilophus chancho			1	ERX4151463*	i/i	CL Apoyo	/	Ref. 5
Amphilophus chancho			1	ERX4151467*	i/i	CL Apoyo	/	Ref. 5
Amphilophus chancho			1	ERX4151468*	i/i	CL Apoyo	/	Ref. 5
Amphilophus chancho			1	ERX4151469*	i/i	CL Apoyo	/	Ref. 5
Amphilophus chancho			1	ERX4151470*	i/i	CL Apoyo	/	Ref. 5
Amphilophus chancho			1	ERX4151471*	i/i	CL Apoyo	/	Ref. 5
Amphilophus chancho			1	ERX4151472*	i/i	CL Apoyo	/	Ref. 5
Amphilophus chancho			1	ERX4151473*	i/i	CL Apoyo	/	Ref. 5
Amphilophus chancho			1	ERX4151474*	i/i	CL Apoyo	/	Ref. 5
Amphilophus chancho			1	ERX4151477*	i/i	CL Apoyo	/	Ref. 5
Amphilophus chancho			1	ERX4151478*	i/i	CL Apoyo	/	Ref. 5
Amphilophus flaveolus			1	ERX4151496*	i/i	CL Apoyo	/	Ref. 5
Amphilophus flaveolus			1	ERX4151497*	i/i	CL Apoyo	/	Ref. 5
Amphilophus flaveolus			1	ERX4151498*	i/i	CL Apoyo	/	Ref. 5
Amphilophus flaveolus			1	ERX4151499*	i/i	CL Apoyo	/	Ref. 5
Amphilophus flaveolus			1	ERX4151500*	i/i	CL Apoyo	/	Ref. 5
Amphilophus flaveolus			1	ERX4151501*	i/i	CL Apoyo	/	Ref. 5
Amphilophus flaveolus			1	ERX4151502*	i/i	CL Apoyo	/	Ref. 5
Amphilophus flaveolus			1	ERX4151503*	i/i	CL Apoyo	/	Ref. 5
Amphilophus flaveolus			1	ERX4151504*	i/i	CL Apoyo	/	Ref. 5
Amphilophus flaveolus			1	ERX4151505*	i/i	CL Apoyo	/	Ref. 5
Amphilophus flaveolus			1	ERX4151506*	i/i	CL Apoyo	/	Ref. 5
Amphilophus flaveolus			1	ERX4151507*	i/i	CL Apoyo	/	Ref. 5
Amphilophus flaveolus			1	ERX4151508*	i/i	CL Apoyo	/	Ref. 5
Amphilophus flaveolus			1	ERX4151509*	i/i	CL Apoyo	/	Ref. 5
Amphilophus flaveolus			1	ERX4151511*	i/i	CL Apoyo	/	Ref. 5
Amphilophus flaveolus			1	ERX4151512*	i/i	CL Apoyo	/	Ref. 5
Amphilophus globosus			1	ERX4151480*	i/i	CL Apoyo	/	Ref. 5
Amphilophus globosus			1	ERX4151481*	i/i	CL Apoyo	/	Ref. 5
Amphilophus globosus			1	ERX4151482*	i/i	CL Apoyo	/	Ref. 5
Amphilophus globosus			1	ERX4151483*	i/i	CL Apoyo	/	Ref. 5
Amphilophus globosus			1	ERX4151484*	i/i	CL Apoyo	/	Ref. 5
Amphilophus globosus			1	ERX4151485*	i/i	CL Apoyo	/	Ref. 5
Amphilophus globosus			1	ERX4151486*	i/i	CL Apoyo	/	Ref. 5
Amphilophus globosus			1	ERX4151487*	i/i	CL Apoyo	/	Ref. 5
Amphilophus globosus			1	ERX4151488*	i/i	CL Apoyo	/	Ref. 5
Amphilophus globosus			1	ERX4151489*	i/i	CL Apoyo	/	Ref. 5
Amphilophus globosus			1	ERX4151490*	i/i	CL Apoyo	/	Ref. 5
Amphilophus globosus			1	ERX4151492*	i/i	CL Apoyo	/	Ref. 5
Amphilophus globosus			1	ERX4151493*	i/i	CL Apoyo	/	Ref. 5
Amphilophus globosus			1	ERX4151494*	i/i	CL Apoyo	/	Ref. 5
Amphilophus globosus			1	ERX4151495*	i/i	CL Apoyo	/	Ref. 5
Amphilophus globosus			1	ERX4151513*	i/i	CL Apoyo	/	Ref. 5
Amphilophus globosus			1	ERX4151514*	i/i	CL Apoyo	/	Ref. 5
Amphilophus globosus			1	ERX4151515*	i/i	CL Apoyo	/	Ref. 5
Amphilophus globosus			1	ERX4151516*	i/i	CL Apoyo	/	Ref. 5
Amphilophus globosus			1	ERX4151517*	i/i	CL Apoyo	/	Ref. 5
Amphilophus globosus			1	ERX4151518*	i/i	CL Apoyo	/	Ref. 5
Amphilophus globosus			1	ERX4151519*	i/i	CL Apoyo	/	Ref. 5
Amphilophus globosus			1	ERX4151520*	i/i	CL Apoyo	/	Ref. 5
Amphilophus globosus			1	ERX4151521*	i/i	CL Apoyo	/	Ref. 5
Amphilophus globosus			1	ERX4151522*	i/i	CL Apoyo	/	Ref. 5
Amphilophus supercilius			1	ERX4151523*	i/i	CL Apoyo	/	Ref. 5
Amphilophus supercilius			1	ERX4151524*	i/i	CL Apoyo	/	Ref. 5
Amphilophus supercilius			1	ERX4151525*	i/-	CL Apoyo	/	Ref. 5
Amphilophus supercilius			1	ERX4151526*	i/i	CL Apoyo	/	Ref. 5
Amphilophus supercilius			1	ERX4151527*	i/i	CL Apoyo	/	Ref. 5
Amphilophus supercilius			1	ERX4151528*	i/i	CL Apoyo	/	Ref. 5
Amphilophus supercilius			1	ERX4151529*	i/i	CL Apoyo	/	Ref. 5
Amphilophus supercilius			1	ERX4151530*	i/i	CL Apoyo	/	Ref. 5
Amphilophus supercilius			1	ERX4151531*	i/i	CL Apoyo	/	Ref. 5
Amphilophus supercilius			1	ERX4151532*	i/i	CL Apoyo	/	Ref. 5
Amphilophus supercilius			1	ERX4151533*	i/i	CL Apoyo	/	Ref. 5
Amphilophus zaliosus			1	ERX4151534*	i/i	CL Apoyo	/	Ref. 5
Amphilophus zaliosus			1	ERX4151535*	i/i	CL Apoyo	/	Ref. 5
Amphilophus zaliosus			1	ERX4151536*	i/i	CL Apoyo	/	Ref. 5
Amphilophus zaliosus			1	ERX4151537*	i/i	CL Apoyo	/	Ref. 5
Amphilophus zaliosus			1	ERX4151538*	i/i	CL Apoyo	/	Ref. 5
Amphilophus zaliosus			1	ERX4151539*	i/i	CL Apoyo	/	Ref. 5
Amphilophus zaliosus			1	ERX4151540*	i/i	CL Apoyo	/	Ref. 5
Amphilophus zaliosus			1	ERX4151541*	i/i	CL Apoyo	/	Ref. 5
Amphilophus zaliosus			1	ERX4151542*	i/i	CL Apoyo	/	Ref. 5
Amphilophus zaliosus			1	ERX4151543*	i/i	CL Apoyo	/	Ref. 5
Amphilophus zaliosus			1	ERX4151544*	i/i	CL Apoyo	/	Ref. 5
Amphilophus zaliosus			1	ERX4151545*	i/i	CL Apoyo	/	Ref. 5
Amphilophus zaliosus			1	ERX4151546*	i/i	CL Apoyo	/	Ref. 5
Amphilophus zaliosus			1	ERX4151547*	i/i	CL Apoyo	/	Ref. 5
Amphilophus zaliosus			1	ERX4151548*	i/i	CL Apoyo	/	Ref. 5
Amphilophus zaliosus			1	ERX4151549*	i/i	CL Apoyo	/	Ref. 5
Amphilophus zaliosus			1	ERX4151550*	i/i	CL Apoyo	/	Ref. 5
Amphilophus zaliosus			1	ERX4151551*	i/i	CL Apoyo	/	Ref. 5
Amphilophus zaliosus			1	ERX4151552*	i/i	CL Apoyo	/	Ref. 5
Amphilophus zaliosus			1	ERX4151553*	i/i	CL Apoyo	/	Ref. 5
Amphilophus cf. citrinellus			1	ERX4151554*	i/i	CL As. León	/	Ref. 5
Amphilophus cf. citrinellus			1	ERX4151555*	i/i	CL As. León	/	Ref. 5
Amphilophus cf. citrinellus			1	ERX4151556*	i/i	CL As. León	/	Ref. 5
Amphilophus cf. citrinellus			1	ERX4151557*	i/i	CL As. León	/	Ref. 5
Amphilophus cf. citrinellus			1	ERX4151558*	i/i	CL As. León	/	Ref. 5
Amphilophus cf. citrinellus			1	ERX4151559*	i/i	CL As. León	/	Ref. 5
Amphilophus cf. citrinellus			1	ERX4151560*	i/i	CL As. León	/	Ref. 5
Amphilophus cf. citrinellus			1	ERX4151561*	i/i	CL As. León	/	Ref. 5
Amphilophus cf. citrinellus			1	ERX4151562*	i/i	CL As. León	/	Ref. 5
Amphilophus cf. citrinellus			1	ERX4151563*	i/i	CL As. León	/	Ref. 5
Amphilophus cf. citrinellus			1	ERX4151564*	i/i	CL As. León	/	Ref. 5
Amphilophus cf. citrinellus			1	ERX4151565*	i/i	CL As. León	/	Ref. 5
Amphilophus cf. citrinellus			1	ERX4151566*	i/i	CL As. León	/	Ref. 5
Amphilophus cf. citrinellus			1	ERX4151567*	i/i	CL As. León	/	Ref. 5
Amphilophus cf. citrinellus			1	ERX4151568*	i/i	CL As. León	/	Ref. 5
Amphilophus cf. citrinellus			1	ERX4151569*	i/i	CL As. León	/	Ref. 5
Amphilophus cf. citrinellus			1	ERX4151570*	i/i	CL As. León	/	Ref. 5
Amphilophus cf. citrinellus			1	ERX4151571*	i/i	CL As. León	/	Ref. 5
Amphilophus cf. citrinellus			1	ERX4151572*	i/i	CL As. León	/	Ref. 5
Amphilophus cf. citrinellus			1	ERX4151573*	i/i	CL As. León	/	Ref. 5
Amphilophus tolteca			1	ERX4151574*	i/-	CL As. Managua	/	Ref. 5
Amphilophus tolteca			1	ERX4151575*	i/i	CL As. Managua	/	Ref. 5
Amphilophus tolteca			1	ERX4151576*	i/i	CL As. Managua	/	Ref. 5
Amphilophus tolteca			1	ERX4151577*	i/i	CL As. Managua	/	Ref. 5
Amphilophus tolteca			1	ERX4151578*	i/i	CL As. Managua	/	Ref. 5
Amphilophus tolteca			1	ERX4151579*	i/i	CL As. Managua	/	Ref. 5
Amphilophus tolteca			1	ERX4151580*	i/i	CL As. Managua	/	Ref. 5
Amphilophus tolteca			1	ERX4151581*	i/i	CL As. Managua	/	Ref. 5
Amphilophus tolteca			1	ERX4151582*	i/-	CL As. Managua	/	Ref. 5
Amphilophus tolteca			1	ERX4151583*	i/i	CL As. Managua	/	Ref. 5
Amphilophus tolteca			1	ERX4151584*	i/i	CL As. Managua	/	Ref. 5
Amphilophus tolteca			1	ERX4151585*	i/i	CL As. Managua	/	Ref. 5
Amphilophus tolteca			1	ERX4151586*	i/i	CL As. Managua	/	Ref. 5
Amphilophus tolteca			1	ERX4151587*	i/i	CL As. Managua	/	Ref. 5
Amphilophus tolteca			1	ERX4151588*	i/i	CL As. Managua	/	Ref. 5
Amphilophus tolteca			1	ERX4151589*	i/i	CL As. Managua	/	Ref. 5
Amphilophus tolteca			1	ERX4151590*	i/-	CL As. Managua	/	Ref. 5
Amphilophus tolteca			1	ERX4151591*	i/i	CL As. Managua	/	Ref. 5
Amphilophus tolteca			1	ERX4151592*	i/i	CL As. Managua	/	Ref. 5
Amphilophus tolteca			1	ERX4151593*	i/i	CL As. Managua	/	Ref. 5
Amphilophus cf. citrinellus			1	ERX4151684*	i/-	CL Masaya	/	Ref. 5
Amphilophus cf. citrinellus			1	ERX4151685*	i/-	CL Masaya	/	Ref. 5
Amphilophus cf. citrinellus			1	ERX4151686*	i/i	CL Masaya	/	Ref. 5
Amphilophus cf. citrinellus			1	ERX4151687*	i/i	CL Masaya	/	Ref. 5
Amphilophus cf. citrinellus			1	ERX4151688*	-/-	CL Masaya	/	Ref. 5
Amphilophus cf. citrinellus			1	ERX4151689*	i/-	CL Masaya	/	Ref. 5
Amphilophus cf. citrinellus			1	ERX4151690*	-/-	CL Masaya	/	Ref. 5
Amphilophus cf. citrinellus			1	ERX4151691*	i/i	CL Masaya	/	Ref. 5
Amphilophus cf. citrinellus			1	ERX4151692*	i/i	CL Masaya	/	Ref. 5
Amphilophus cf. citrinellus			1	ERX4151693*	i/-	CL Masaya	/	Ref. 5
Amphilophus cf. citrinellus			1	ERX4151694*	i/i	CL Masaya	/	Ref. 5
Amphilophus cf. citrinellus			1	ERX4151695*	i/i	CL Masaya	/	Ref. 5
Amphilophus cf. citrinellus			1	ERX4151696*	i/i	CL Masaya	/	Ref. 5
Amphilophus cf. citrinellus			1	ERX4151697*	i/-	CL Masaya	/	Ref. 5
Amphilophus cf. citrinellus			1	ERX4151698*	i/i	CL Masaya	/	Ref. 5
Amphilophus cf. citrinellus			1	ERX4151699*	i/-	CL Masaya	/	Ref. 5
Amphilophus cf. citrinellus			1	ERX4151700*	i/-	CL Masaya	/	Ref. 5
Amphilophus cf. citrinellus			1	ERX4151701*	i/-	CL Masaya	/	Ref. 5
Amphilophus cf. citrinellus			1	ERX4151702*	i/i	CL Masaya	/	Ref. 5
Amphilophus cf. citrinellus			1	ERX4151703*	i/i	CL Masaya	/	Ref. 5
Amphilophus cf. citrinellus			1	ERX4151704*	-/-	CL Masaya	/	Ref. 5
Amphilophus cf. citrinellus			1	ERX4151706*	i/-	CL Masaya	/	Ref. 5
Amphilophus cf. citrinellus			1	ERX4151707*	i/i	CL Masaya	/	Ref. 5
Amphilophus cf. citrinellus			1	ERX4151708*	i/i	CL Masaya	/	Ref. 5
Amphilophus cf. citrinellus			1	ERX4151709*	i/-	CL Masaya	/	Ref. 5
Amphilophus cf. citrinellus			1	ERX4151710*	i/-	CL Masaya	/	Ref. 5
Amphilophus cf. citrinellus			1	ERX4151711*	i/-	CL Masaya	/	Ref. 5
Amphilophus cf. citrinellus			1	ERX4151713*	i/-	CL Masaya	/	Ref. 5
Amphilophus cf. citrinellus			1	ERX4151714*	i/-	CL Masaya	/	Ref. 5
Amphilophus cf. citrinellus			1	ERX4151715*	-/-	CL Masaya	/	Ref. 5
Amphilophus cf. citrinellus			1	ERX4151716*	-/-	CL Masaya	/	Ref. 5
Amphilophus cf. citrinellus			1	ERX4151717*	i/i	CL Masaya	/	Ref. 5
Amphilophus cf. citrinellus			1	ERX4151718*	i/-	CL Masaya	/	Ref. 5
Amphilophus cf. citrinellus			1	ERX4151719*	i/-	CL Masaya	/	Ref. 5
Amphilophus cf. citrinellus			1	ERX4151720*	i/i	CL Masaya	/	Ref. 5
Amphilophus cf. citrinellus			1	ERX4151721*	i/-	CL Masaya	/	Ref. 5
Amphilophus cf. citrinellus			1	ERX4151722*	i/-	CL Masaya	/	Ref. 5
Amphilophus cf. citrinellus			1	ERX4151723*	-/-	CL Masaya	/	Ref. 5
Amphilophus cf. citrinellus			1	ERX4151772*	i/i	CL Tiscapa	/	Ref. 5
Amphilophus cf. citrinellus			1	ERX4151773*	i/-	CL Tiscapa	/	Ref. 5
Amphilophus cf. citrinellus			1	ERX4151774*	-/-	CL Tiscapa	/	Ref. 5
Amphilophus cf. citrinellus			1	ERX4151775*	i/i	CL Tiscapa	/	Ref. 5
Amphilophus cf. citrinellus			1	ERX4151776*	i/i	CL Tiscapa	/	Ref. 5
Amphilophus cf. citrinellus			1	ERX4151777*	i/i	CL Tiscapa	/	Ref. 5
Amphilophus cf. citrinellus			1	ERX4151778*	i/i	CL Tiscapa	/	Ref. 5
Amphilophus cf. citrinellus			1	ERX4151779*	i/i	CL Tiscapa	/	Ref. 5
Amphilophus cf. citrinellus			1	ERX4151780*	i/i	CL Tiscapa	/	Ref. 5
Amphilophus cf. citrinellus			1	ERX4151781*	i/i	CL Tiscapa	/	Ref. 5
Amphilophus cf. citrinellus			1	ERX4151782*	-/-	CL Tiscapa	/	Ref. 5
Amphilophus cf. citrinellus			1	ERX4151783*	i/i	CL Tiscapa	/	Ref. 5
Amphilophus cf. citrinellus			1	ERX4151784*	i/i	CL Tiscapa	/	Ref. 5
Amphilophus cf. citrinellus			1	ERX4151785*	i/i	CL Tiscapa	/	Ref. 5
Amphilophus cf. citrinellus			1	ERX4151786*	i/i	CL Tiscapa	/	Ref. 5
Amphilophus cf. citrinellus			1	ERX4151787*	i/i	CL Tiscapa	/	Ref. 5
Amphilophus cf. citrinellus			1	ERX4151789*	i/-	CL Tiscapa	/	Ref. 5
Amphilophus cf. citrinellus			1	ERX4151790*	i/i	CL Tiscapa	/	Ref. 5
Amphilophus cf. citrinellus			1	ERX4151791*	i/i	CL Tiscapa	/	Ref. 5
Amphilophus amarillo			1	ERX4151792*	i/i	CL Xiloá	/	Ref. 5
Amphilophus amarillo			1	ERX4151793*	i/i	CL Xiloá	/	Ref. 5
Amphilophus amarillo			1	ERX4151794*	i/i	CL Xiloá	/	Ref. 5
Amphilophus amarillo			1	ERX4151795*	i/i	CL Xiloá	/	Ref. 5
Amphilophus amarillo			1	ERX4151796*	i/i	CL Xiloá	/	Ref. 5
Amphilophus amarillo			1	ERX4151797*	i/i	CL Xiloá	/	Ref. 5
Amphilophus amarillo			1	ERX4151798*	i/i	CL Xiloá	/	Ref. 5
Amphilophus amarillo			1	ERX4151799*	i/i	CL Xiloá	/	Ref. 5
Amphilophus amarillo			1	ERX4151800*	i/i	CL Xiloá	/	Ref. 5
Amphilophus amarillo			1	ERX4151801*	i/i	CL Xiloá	/	Ref. 5
Amphilophus amarillo			1	ERX4151802*	i/i	CL Xiloá	/	Ref. 5
Amphilophus amarillo			1	ERX4151803*	i/i	CL Xiloá	/	Ref. 5
Amphilophus amarillo			1	ERX4151804*	i/i	CL Xiloá	/	Ref. 5
Amphilophus amarillo			1	ERX4151805*	i/i	CL Xiloá	/	Ref. 5
Amphilophus amarillo			1	ERX4151806*	i/i	CL Xiloá	/	Ref. 5
Amphilophus amarillo			1	ERX4151807*	i/i	CL Xiloá	/	Ref. 5
Amphilophus amarillo			1	ERX4151808*	i/i	CL Xiloá	/	Ref. 5
Amphilophus amarillo			1	ERX4151809*	i/i	CL Xiloá	/	Ref. 5
Amphilophus amarillo			1	ERX4151810*	i/i	CL Xiloá	/	Ref. 5
Amphilophus amarillo			1	ERX4151811*	i/i	CL Xiloá	/	Ref. 5
Amphilophus sagittae			1	ERX4151813*	i/i	CL Xiloá	/	Ref. 5
Amphilophus sagittae			1	ERX4151814*	i/i	CL Xiloá	/	Ref. 5
Amphilophus sagittae			1	ERX4151816*	i/i	CL Xiloá	/	Ref. 5
Amphilophus sagittae			1	ERX4151818*	i/i	CL Xiloá	/	Ref. 5
Amphilophus sagittae			1	ERX4151819*	i/i	CL Xiloá	/	Ref. 5
Amphilophus sagittae			1	ERX4151820*	i/i	CL Xiloá	/	Ref. 5
Amphilophus sagittae			1	ERX4151821*	i/i	CL Xiloá	/	Ref. 5
Amphilophus sagittae			1	ERX4151822*	i/i	CL Xiloá	/	Ref. 5
Amphilophus sagittae			1	ERX4151823*	i/i	CL Xiloá	/	Ref. 5
Amphilophus sagittae			1	ERX4151824*	i/i	CL Xiloá	/	Ref. 5
Amphilophus sagittae			1	ERX4151825*	i/i	CL Xiloá	/	Ref. 5
Amphilophus sagittae			1	ERX4151826*	i/i	CL Xiloá	/	Ref. 5
Amphilophus sagittae			1	ERX4151827*	i/i	CL Xiloá	/	Ref. 5
Amphilophus sagittae			1	ERX4151828*	i/i	CL Xiloá	/	Ref. 5
Amphilophus sagittae			1	ERX4151829*	i/i	CL Xiloá	/	Ref. 5
Amphilophus sagittae			1	ERX4151830*	i/i	CL Xiloá	/	Ref. 5
Amphilophus sagittae			1	ERX4151831*	i/i	CL Xiloá	/	Ref. 5
Amphilophus sagittae			1	ERX4151832*	i/i	CL Xiloá	/	Ref. 5
Amphilophus sagittae			1	ERX4151833*	i/i	CL Xiloá	/	Ref. 5
Amphilophus sagittae			1	ERX4151834*	i/i	CL Xiloá	/	Ref. 5
Amphilophus sagittae			1	ERX4151835*	i/i	CL Xiloá	/	Ref. 5
Amphilophus sagittae			1	ERX4151865*	i/i	CL Xiloá	/	Ref. 5
Amphilophus sagittae			1	ERX4151870*	i/i	CL Xiloá	/	Ref. 5
Amphilophus sagittae			1	ERX4151872*	i/i	CL Xiloá	/	Ref. 5
Amphilophus sagittae			1	ERX4151873*	i/i	CL Xiloá	/	Ref. 5
Amphilophus sagittae			1	ERX4151885*	i/i	CL Xiloá	/	Ref. 5
Amphilophus sagittae			1	ERX4151886*	i/i	CL Xiloá	/	Ref. 5
Amphilophus viridis			1	ERX4151837*	i/i	CL Xiloá	/	Ref. 5
Amphilophus viridis			1	ERX4151838*	i/i	CL Xiloá	/	Ref. 5
Amphilophus viridis			1	ERX4151839*	i/i	CL Xiloá	/	Ref. 5
Amphilophus viridis			1	ERX4151840*	i/i	CL Xiloá	/	Ref. 5
Amphilophus viridis			1	ERX4151841*	i/i	CL Xiloá	/	Ref. 5
Amphilophus viridis			1	ERX4151842*	i/i	CL Xiloá	/	Ref. 5
Amphilophus viridis			1	ERX4151843*	i/i	CL Xiloá	/	Ref. 5
Amphilophus viridis			1	ERX4151844*	i/i	CL Xiloá	/	Ref. 5
Amphilophus viridis			1	ERX4151845*	i/i	CL Xiloá	/	Ref. 5
Amphilophus viridis			1	ERX4151846*	i/i	CL Xiloá	/	Ref. 5
Amphilophus viridis			1	ERX4151847*	i/i	CL Xiloá	/	Ref. 5
Amphilophus viridis			1	ERX4151848*	i/i	CL Xiloá	/	Ref. 5
Amphilophus viridis			1	ERX4151849*	i/i	CL Xiloá	/	Ref. 5
Amphilophus viridis			1	ERX4151850*	i/i	CL Xiloá	/	Ref. 5
Amphilophus viridis			1	ERX4151852*	i/i	CL Xiloá	/	Ref. 5
Amphilophus viridis			1	ERX4151853*	i/i	CL Xiloá	/	Ref. 5
Amphilophus viridis			1	ERX4151854*	i/i	CL Xiloá	/	Ref. 5
Amphilophus xiloaensis			1	ERX4151856*	i/i	CL Xiloá	/	Ref. 5
Amphilophus xiloaensis			1	ERX4151857*	i/i	CL Xiloá	/	Ref. 5
Amphilophus xiloaensis			1	ERX4151858*	i/i	CL Xiloá	/	Ref. 5
Amphilophus xiloaensis			1	ERX4151867*	i/i	CL Xiloá	/	Ref. 5
Amphilophus xiloaensis			1	ERX4151871*	i/i	CL Xiloá	/	Ref. 5
Amphilophus xiloaensis			1	ERX4151874*	i/i	CL Xiloá	/	Ref. 5
Amphilophus xiloaensis			1	ERX4151875*	i/i	CL Xiloá	/	Ref. 5
Amphilophus xiloaensis			1	ERX4151876*	i/i	CL Xiloá	/	Ref. 5
Amphilophus xiloaensis			1	ERX4151877*	i/i	CL Xiloá	/	Ref. 5
Amphilophus xiloaensis			1	ERX4151878*	i/i	CL Xiloá	/	Ref. 5
Amphilophus xiloaensis			1	ERX4151879*	i/i	CL Xiloá	/	Ref. 5
Amphilophus xiloaensis			1	ERX4151880*	i/i	CL Xiloá	/	Ref. 5
Amphilophus xiloaensis			1	ERX4151881*	i/i	CL Xiloá	/	Ref. 5
Amphilophus xiloaensis			1	ERX4151882*	i/i	CL Xiloá	/	Ref. 5
Amphilophus xiloaensis			1	ERX4151883*	i/i	CL Xiloá	/	Ref. 5
Amphilophus xiloaensis			1	ERX4151884*	i/i	CL Xiloá	/	Ref. 5
Amphilophus citrinellus			1	ERX4151634*	i/i	GL Managua	/	Ref. 5
Amphilophus citrinellus			1	ERX4151635*	i/i	GL Managua	/	Ref. 5
Amphilophus citrinellus			1	ERX4151636*	i/i	GL Managua	/	Ref. 5
Amphilophus citrinellus			1	ERX4151637*	i/i	GL Managua	/	Ref. 5
Amphilophus citrinellus			1	ERX4151638*	i/i	GL Managua	/	Ref. 5
Amphilophus citrinellus			1	ERX4151639*	i/-	GL Managua	/	Ref. 5
Amphilophus citrinellus			1	ERX4151640*	i/i	GL Managua	/	Ref. 5
Amphilophus citrinellus			1	ERX4151641*	i/i	GL Managua	/	Ref. 5
Amphilophus citrinellus			1	ERX4151642*	i/i	GL Managua	/	Ref. 5
Amphilophus citrinellus			1	ERX4151643*	-/-	GL Managua	/	Ref. 5
Amphilophus citrinellus			1	ERX4151644*	i/i	GL Managua	/	Ref. 5
Amphilophus citrinellus			1	ERX4151645*	i/i	GL Managua	/	Ref. 5
Amphilophus citrinellus			1	ERX4151646*	i/i	GL Managua	/	Ref. 5
Amphilophus citrinellus			1	ERX4151647*	i/i	GL Managua	/	Ref. 5
Amphilophus citrinellus			1	ERX4151648*	i/i	GL Managua	/	Ref. 5
Amphilophus citrinellus			1	ERX4151649*	i/-	GL Managua	/	Ref. 5
Amphilophus citrinellus			1	ERX4151650*	i/i	GL Managua	/	Ref. 5
Amphilophus citrinellus			1	ERX4151651*	i/i	GL Managua	/	Ref. 5
Amphilophus citrinellus			1	ERX4151652*	i/-	GL Managua	/	Ref. 5
Amphilophus citrinellus			1	ERX4151653*	i/i	GL Managua	/	Ref. 5
Amphilophus citrinellus			1	ERX4151654*	i/i	GL Managua	/	Ref. 5
Amphilophus citrinellus			1	ERX4151655*	i/i	GL Managua	/	Ref. 5
Amphilophus citrinellus			1	ERX4151656*	i/i	GL Managua	/	Ref. 5
Amphilophus citrinellus			1	ERX4151657*	i/i	GL Managua	/	Ref. 5
Amphilophus citrinellus			1	ERX4151658*	i/-	GL Managua	/	Ref. 5
Amphilophus labiatus			1	ERX4151659*	i/-	GL Managua	/	Ref. 5
Amphilophus labiatus			1	ERX4151660*	i/i	GL Managua	/	Ref. 5
Amphilophus labiatus			1	ERX4151661*	i/i	GL Managua	/	Ref. 5
Amphilophus labiatus			1	ERX4151662*	i/i	GL Managua	/	Ref. 5
Amphilophus labiatus			1	ERX4151663*	i/i	GL Managua	/	Ref. 5
Amphilophus labiatus			1	ERX4151664*	i/-	GL Managua	/	Ref. 5
Amphilophus labiatus			1	ERX4151665*	i/i	GL Managua	/	Ref. 5
Amphilophus labiatus			1	ERX4151666*	i/i	GL Managua	/	Ref. 5
Amphilophus labiatus			1	ERX4151667*	i/i	GL Managua	/	Ref. 5
Amphilophus labiatus			1	ERX4151668*	i/i	GL Managua	/	Ref. 5
Amphilophus labiatus			1	ERX4151669*	i/-	GL Managua	/	Ref. 5
Amphilophus labiatus			1	ERX4151670*	i/i	GL Managua	/	Ref. 5
Amphilophus labiatus			1	ERX4151671*	i/i	GL Managua	/	Ref. 5
Amphilophus labiatus			1	ERX4151672*	i/i	GL Managua	/	Ref. 5
Amphilophus labiatus			1	ERX4151673*	i/i	GL Managua	/	Ref. 5
Amphilophus labiatus			1	ERX4151674*	i/i	GL Managua	/	Ref. 5
Amphilophus labiatus			1	ERX4151675*	i/i	GL Managua	/	Ref. 5
Amphilophus labiatus			1	ERX4151676*	i/i	GL Managua	/	Ref. 5
Amphilophus labiatus			1	ERX4151677*	i/i	GL Managua	/	Ref. 5
Amphilophus labiatus			1	ERX4151678*	i/i	GL Managua	/	Ref. 5
Amphilophus labiatus			1	ERX4151679*	-/-	GL Managua	/	Ref. 5
Amphilophus labiatus			1	ERX4151680*	i/i	GL Managua	/	Ref. 5
Amphilophus labiatus			1	ERX4151681*	i/i	GL Managua	/	Ref. 5
Amphilophus labiatus			1	ERX4151682*	i/i	GL Managua	/	Ref. 5
Amphilophus labiatus			1	ERX4151683*	i/i	GL Managua	/	Ref. 5
Amphilophus citrinellus			1	ERX4151724*	i/i	GL Nicaragua	/	Ref. 5
Amphilophus citrinellus			1	ERX4151725*	i/i	GL Nicaragua	/	Ref. 5
Amphilophus citrinellus			1	ERX4151726*	i/i	GL Nicaragua	/	Ref. 5
Amphilophus citrinellus			1	ERX4151727*	i/i	GL Nicaragua	/	Ref. 5
Amphilophus citrinellus			1	ERX4151728*	i/i	GL Nicaragua	/	Ref. 5
Amphilophus citrinellus			1	ERX4151729*	i/i	GL Nicaragua	/	Ref. 5
Amphilophus citrinellus			1	ERX4151730*	i/i	GL Nicaragua	/	Ref. 5
Amphilophus citrinellus			1	ERX4151731*	i/i	GL Nicaragua	/	Ref. 5
Amphilophus citrinellus			1	ERX4151732*	i/i	GL Nicaragua	/	Ref. 5
Amphilophus citrinellus			1	ERX4151733*	i/i	GL Nicaragua	/	Ref. 5
Amphilophus citrinellus			1	ERX4151734*	i/i	GL Nicaragua	/	Ref. 5
Amphilophus citrinellus			1	ERX4151735*	i/i	GL Nicaragua	/	Ref. 5
Amphilophus citrinellus			1	ERX4151736*	i/i	GL Nicaragua	/	Ref. 5
Amphilophus citrinellus			1	ERX4151737*	i/i	GL Nicaragua	/	Ref. 5
Amphilophus citrinellus			1	ERX4151738*	i/i	GL Nicaragua	/	Ref. 5
Amphilophus citrinellus			1	ERX4151739*	i/-	GL Nicaragua	/	Ref. 5
Amphilophus citrinellus			1	ERX4151740*	i/i	GL Nicaragua	/	Ref. 5
Amphilophus citrinellus			1	ERX4151741*	i/i	GL Nicaragua	/	Ref. 5
Amphilophus citrinellus			1	ERX4151742*	i/i	GL Nicaragua	/	Ref. 5
Amphilophus citrinellus			1	ERX4151743*	i/i	GL Nicaragua	/	Ref. 5
Amphilophus citrinellus			1	ERX4151744*	i/i	GL Nicaragua	/	Ref. 5
Amphilophus citrinellus			1	ERX4151745*	i/-	GL Nicaragua	/	Ref. 5
Amphilophus citrinellus			1	ERX4151746*	i/i	GL Nicaragua	/	Ref. 5
Amphilophus citrinellus			1	ERX4151747*	i/i	GL Nicaragua	/	Ref. 5
Amphilophus labiatus			1	ERX4151748*	i/i	GL Nicaragua	/	Ref. 5
Amphilophus labiatus			1	ERX4151749*	i/i	GL Nicaragua	/	Ref. 5
Amphilophus labiatus			1	ERX4151750*	i/-	GL Nicaragua	/	Ref. 5
Amphilophus labiatus			1	ERX4151751*	i/i	GL Nicaragua	/	Ref. 5
Amphilophus labiatus			1	ERX4151752*	i/i	GL Nicaragua	/	Ref. 5
Amphilophus labiatus			1	ERX4151753*	i/i	GL Nicaragua	/	Ref. 5
Amphilophus labiatus			1	ERX4151754*	i/i	GL Nicaragua	/	Ref. 5
Amphilophus labiatus			1	ERX4151755*	i/i	GL Nicaragua	/	Ref. 5
Amphilophus labiatus			1	ERX4151756*	i/i	GL Nicaragua	/	Ref. 5
Amphilophus labiatus			1	ERX4151757*	i/i	GL Nicaragua	/	Ref. 5
Amphilophus labiatus			1	ERX4151758*	i/i	GL Nicaragua	/	Ref. 5
Amphilophus labiatus			1	ERX4151759*	i/i	GL Nicaragua	/	Ref. 5
Amphilophus labiatus			1	ERX4151760*	i/i	GL Nicaragua	/	Ref. 5
Amphilophus labiatus			1	ERX4151761*	i/-	GL Nicaragua	/	Ref. 5
Amphilophus labiatus			1	ERX4151762*	i/i	GL Nicaragua	/	Ref. 5
Amphilophus labiatus			1	ERX4151763*	i/i	GL Nicaragua	/	Ref. 5
Amphilophus labiatus			1	ERX4151764*	i/i	GL Nicaragua	/	Ref. 5
Amphilophus labiatus			1	ERX4151765*	i/i	GL Nicaragua	/	Ref. 5
Amphilophus labiatus			1	ERX4151766*	i/i	GL Nicaragua	/	Ref. 5
Amphilophus labiatus			1	ERX4151767*	i/-	GL Nicaragua	/	Ref. 5
Amphilophus labiatus			1	ERX4151768*	i/-	GL Nicaragua	/	Ref. 5
Amphilophus labiatus			1	ERX4151769*	i/-	GL Nicaragua	/	Ref. 5
Amphilophus labiatus			1	ERX4151770*	i/i	GL Nicaragua	/	Ref. 5
Amphilophus labiatus			1	ERX4151771*	i/i	GL Nicaragua	/	Ref. 5
	CM024206.1_12289748_12298874	Amp.ERVi.1c	NA-F	SRX9626616	i/-	/	/	/
			NA-F	SRX8658618	i/-	Nicaragua	/	NCBI
Amphilophus spp. (hybrid)			1	ERX4151462	-/-	CL Apoyo	/	Ref. 5
Amphilophus spp. (hybrid)			1	ERX4151464	-/-	CL Apoyo	/	Ref. 5
Amphilophus spp. (hybrid)			1	ERX4151465	-/-	CL Apoyo	/	Ref. 5
Amphilophus spp. (hybrid)			1	ERX4151466	-/-	CL Apoyo	/	Ref. 5
Amphilophus spp. (hybrid)			1	ERX4151475	-/-	CL Apoyo	/	Ref. 5
Amphilophus spp. (hybrid)			1	ERX4151476	-/-	CL Apoyo	/	Ref. 5
Amphilophus spp. (hybrid)			1	ERX4151479	-/-	CL Apoyo	/	Ref. 5
Amphilophus spp. (hybrid)			1	ERX4151491	-/-	CL Apoyo	/	Ref. 5
Amphilophus spp. (hybrid)			1	ERX4151510	-/-	CL Apoyo	/	Ref. 5
Amphilophus spp. (hybrid)			1	ERX4151815	-/-	CL Xiloá	/	Ref. 5
Amphilophus spp. (hybrid)			1	ERX4151817	-/-	CL Xiloá	/	Ref. 5
Amphilophus spp. (hybrid)			1	ERX4151836	-/-	CL Xiloá	/	Ref. 5
Amphilophus spp. (hybrid)			1	ERX4151855	-/-	CL Xiloá	/	Ref. 5
Amphilophus spp. (hybrid)			1	ERX4151859	-/-	CL Xiloá	/	Ref. 5
Amphilophus spp. (hybrid)			1	ERX4151860	-/-	CL Xiloá	/	Ref. 5
Amphilophus spp. (hybrid)			1	ERX4151861	-/-	CL Xiloá	/	Ref. 5
Amphilophus spp. (hybrid)			1	ERX4151862	-/-	CL Xiloá	/	Ref. 5
Amphilophus spp. (hybrid)			1	ERX4151863	-/-	CL Xiloá	/	Ref. 5
Amphilophus spp. (hybrid)			1	ERX4151864	-/-	CL Xiloá	/	Ref. 5
Amphilophus spp. (hybrid)			1	ERX4151866	-/-	CL Xiloá	/	Ref. 5
Amphilophus spp. (hybrid)			1	ERX4151869	-/-	CL Xiloá	/	Ref. 5
Amphilophus cf. citrinellus			1	ERX4151594*	-/-	CL Apoyeque	/	Ref. 5
Amphilophus cf. citrinellus			1	ERX4151595*	-/-	CL Apoyeque	/	Ref. 5
Amphilophus cf. citrinellus			1	ERX4151596*	-/-	CL Apoyeque	/	Ref. 5
Amphilophus cf. citrinellus			1	ERX4151597*	-/-	CL Apoyeque	/	Ref. 5
Amphilophus cf. citrinellus			1	ERX4151598*	-/-	CL Apoyeque	/	Ref. 5
Amphilophus cf. citrinellus			1	ERX4151599*	-/-	CL Apoyeque	/	Ref. 5
Amphilophus cf. citrinellus			1	ERX4151600*	-/-	CL Apoyeque	/	Ref. 5
Amphilophus cf. citrinellus			1	ERX4151601*	-/-	CL Apoyeque	/	Ref. 5
Amphilophus cf. citrinellus			1	ERX4151602*	-/-	CL Apoyeque	/	Ref. 5
Amphilophus cf. citrinellus			1	ERX4151603*	-/-	CL Apoyeque	/	Ref. 5
Amphilophus cf. citrinellus			1	ERX4151604*	-/-	CL Apoyeque	/	Ref. 5
Amphilophus cf. citrinellus			1	ERX4151605*	-/-	CL Apoyeque	/	Ref. 5
Amphilophus cf. citrinellus			1	ERX4151606*	-/-	CL Apoyeque	/	Ref. 5
Amphilophus cf. citrinellus			1	ERX4151607*	-/-	CL Apoyeque	/	Ref. 5
Amphilophus cf. citrinellus			1	ERX4151608*	-/-	CL Apoyeque	/	Ref. 5
Amphilophus cf. citrinellus			1	ERX4151609*	-/-	CL Apoyeque	/	Ref. 5
Amphilophus cf. citrinellus			1	ERX4151610*	-/-	CL Apoyeque	/	Ref. 5
Amphilophus cf. citrinellus			1	ERX4151611*	-/-	CL Apoyeque	/	Ref. 5
Amphilophus cf. citrinellus			1	ERX4151612*	-/-	CL Apoyeque	/	Ref. 5
Amphilophus cf. citrinellus			1	ERX4151613*	-/-	CL Apoyeque	/	Ref. 5
Amphilophus cf. citrinellus			1	ERX4151614*	-/-	CL Apoyeque	/	Ref. 5
Amphilophus cf. citrinellus			1	ERX4151615*	-/-	CL Apoyeque	/	Ref. 5
Amphilophus cf. citrinellus			1	ERX4151616*	-/-	CL Apoyeque	/	Ref. 5
Amphilophus cf. citrinellus			1	ERX4151617*	-/-	CL Apoyeque	/	Ref. 5
Amphilophus cf. citrinellus			1	ERX4151618*	-/-	CL Apoyeque	/	Ref. 5
Amphilophus cf. citrinellus			1	ERX4151619*	-/-	CL Apoyeque	/	Ref. 5
Amphilophus cf. citrinellus			1	ERX4151620*	-/-	CL Apoyeque	/	Ref. 5
Amphilophus cf. citrinellus			1	ERX4151621*	-/-	CL Apoyeque	/	Ref. 5
Amphilophus cf. citrinellus			1	ERX4151622*	-/-	CL Apoyeque	/	Ref. 5
Amphilophus cf. citrinellus			1	ERX4151623*	-/-	CL Apoyeque	/	Ref. 5
Amphilophus cf. citrinellus			1	ERX4151624*	-/-	CL Apoyeque	/	Ref. 5
Amphilophus cf. citrinellus			1	ERX4151625*	-/-	CL Apoyeque	/	Ref. 5
Amphilophus cf. citrinellus			1	ERX4151626*	-/-	CL Apoyeque	/	Ref. 5
Amphilophus cf. citrinellus			1	ERX4151627*	-/-	CL Apoyeque	/	Ref. 5
Amphilophus cf. citrinellus			1	ERX4151629*	-/-	CL Apoyeque	/	Ref. 5
Amphilophus cf. citrinellus			1	ERX4151630*	-/-	CL Apoyeque	/	Ref. 5
Amphilophus cf. citrinellus			1	ERX4151631*	-/-	CL Apoyeque	/	Ref. 5
Amphilophus cf. citrinellus			1	ERX4151632*	-/-	CL Apoyeque	/	Ref. 5
Amphilophus cf. citrinellus			1	ERX4151633*	-/-	CL Apoyeque	/	Ref. 5
Amphilophus astorquii			1	ERX4151434*	-/-	CL Apoyo	/	Ref. 5
Amphilophus astorquii			1	ERX4151435*	-/-	CL Apoyo	/	Ref. 5
Amphilophus astorquii			1	ERX4151436*	-/-	CL Apoyo	/	Ref. 5
Amphilophus astorquii			1	ERX4151437*	-/-	CL Apoyo	/	Ref. 5
Amphilophus astorquii			1	ERX4151438*	-/-	CL Apoyo	/	Ref. 5
Amphilophus astorquii			1	ERX4151439*	-/-	CL Apoyo	/	Ref. 5
Amphilophus astorquii			1	ERX4151440*	-/-	CL Apoyo	/	Ref. 5
Amphilophus astorquii			1	ERX4151441*	-/-	CL Apoyo	/	Ref. 5
Amphilophus astorquii			1	ERX4151442*	-/-	CL Apoyo	/	Ref. 5
Amphilophus astorquii			1	ERX4151443*	-/-	CL Apoyo	/	Ref. 5
Amphilophus astorquii			1	ERX4151444*	-/-	CL Apoyo	/	Ref. 5
Amphilophus astorquii			1	ERX4151445*	-/-	CL Apoyo	/	Ref. 5
Amphilophus astorquii			1	ERX4151446*	-/-	CL Apoyo	/	Ref. 5
Amphilophus astorquii			1	ERX4151447*	-/-	CL Apoyo	/	Ref. 5
Amphilophus astorquii			1	ERX4151448*	-/-	CL Apoyo	/	Ref. 5
Amphilophus astorquii			1	ERX4151449*	-/-	CL Apoyo	/	Ref. 5
Amphilophus astorquii			1	ERX4151450*	-/-	CL Apoyo	/	Ref. 5
Amphilophus astorquii			1	ERX4151451*	-/-	CL Apoyo	/	Ref. 5
Amphilophus astorquii			1	ERX4151452*	-/-	CL Apoyo	/	Ref. 5
Amphilophus astorquii			1	ERX4151453*	-/-	CL Apoyo	/	Ref. 5
Amphilophus astorquii			1	ERX4151454*	-/-	CL Apoyo	/	Ref. 5
Amphilophus astorquii			1	ERX4151455*	-/-	CL Apoyo	/	Ref. 5
Amphilophus astorquii			1	ERX4151456*	-/-	CL Apoyo	/	Ref. 5
Amphilophus chancho			1	ERX4151457*	-/-	CL Apoyo	/	Ref. 5
Amphilophus chancho			1	ERX4151458*	-/-	CL Apoyo	/	Ref. 5
Amphilophus chancho			1	ERX4151459*	-/-	CL Apoyo	/	Ref. 5
Amphilophus chancho			1	ERX4151460*	-/-	CL Apoyo	/	Ref. 5
Amphilophus chancho			1	ERX4151461*	-/-	CL Apoyo	/	Ref. 5
Amphilophus chancho			1	ERX4151463*	-/-	CL Apoyo	/	Ref. 5
Amphilophus chancho			1	ERX4151467*	-/-	CL Apoyo	/	Ref. 5
Amphilophus chancho			1	ERX4151468*	-/-	CL Apoyo	/	Ref. 5
Amphilophus chancho			1	ERX4151469*	-/-	CL Apoyo	/	Ref. 5
Amphilophus chancho			1	ERX4151470*	-/-	CL Apoyo	/	Ref. 5
Amphilophus chancho			1	ERX4151471*	-/-	CL Apoyo	/	Ref. 5
Amphilophus chancho			1	ERX4151472*	-/-	CL Apoyo	/	Ref. 5
Amphilophus chancho			1	ERX4151473*	-/-	CL Apoyo	/	Ref. 5
Amphilophus chancho			1	ERX4151474*	-/-	CL Apoyo	/	Ref. 5
Amphilophus chancho			1	ERX4151477*	-/-	CL Apoyo	/	Ref. 5
Amphilophus chancho			1	ERX4151478*	-/-	CL Apoyo	/	Ref. 5
Amphilophus flaveolus			1	ERX4151496*	-/-	CL Apoyo	/	Ref. 5
Amphilophus flaveolus			1	ERX4151497*	-/-	CL Apoyo	/	Ref. 5
Amphilophus flaveolus			1	ERX4151498*	-/-	CL Apoyo	/	Ref. 5
Amphilophus flaveolus			1	ERX4151499*	-/-	CL Apoyo	/	Ref. 5
Amphilophus flaveolus			1	ERX4151500*	-/-	CL Apoyo	/	Ref. 5
Amphilophus flaveolus			1	ERX4151501*	-/-	CL Apoyo	/	Ref. 5
Amphilophus flaveolus			1	ERX4151502*	-/-	CL Apoyo	/	Ref. 5
Amphilophus flaveolus			1	ERX4151503*	-/-	CL Apoyo	/	Ref. 5
Amphilophus flaveolus			1	ERX4151504*	-/-	CL Apoyo	/	Ref. 5
Amphilophus flaveolus			1	ERX4151505*	-/-	CL Apoyo	/	Ref. 5
Amphilophus flaveolus			1	ERX4151506*	-/-	CL Apoyo	/	Ref. 5
Amphilophus flaveolus			1	ERX4151507*	-/-	CL Apoyo	/	Ref. 5
Amphilophus flaveolus			1	ERX4151508*	-/-	CL Apoyo	/	Ref. 5
Amphilophus flaveolus			1	ERX4151509*	-/-	CL Apoyo	/	Ref. 5
Amphilophus flaveolus			1	ERX4151511*	-/-	CL Apoyo	/	Ref. 5
Amphilophus flaveolus			1	ERX4151512*	-/-	CL Apoyo	/	Ref. 5
Amphilophus globosus			1	ERX4151480*	-/-	CL Apoyo	/	Ref. 5
Amphilophus globosus			1	ERX4151481*	-/-	CL Apoyo	/	Ref. 5
Amphilophus globosus			1	ERX4151482*	-/-	CL Apoyo	/	Ref. 5
Amphilophus globosus			1	ERX4151483*	-/-	CL Apoyo	/	Ref. 5
Amphilophus globosus			1	ERX4151484*	-/-	CL Apoyo	/	Ref. 5
Amphilophus globosus			1	ERX4151485*	-/-	CL Apoyo	/	Ref. 5
Amphilophus globosus			1	ERX4151486*	-/-	CL Apoyo	/	Ref. 5
Amphilophus globosus			1	ERX4151487*	-/-	CL Apoyo	/	Ref. 5
Amphilophus globosus			1	ERX4151488*	-/-	CL Apoyo	/	Ref. 5
Amphilophus globosus			1	ERX4151489*	-/-	CL Apoyo	/	Ref. 5
Amphilophus globosus			1	ERX4151490*	-/-	CL Apoyo	/	Ref. 5
Amphilophus globosus			1	ERX4151492*	-/-	CL Apoyo	/	Ref. 5
Amphilophus globosus			1	ERX4151493*	-/-	CL Apoyo	/	Ref. 5
Amphilophus globosus			1	ERX4151494*	-/-	CL Apoyo	/	Ref. 5
Amphilophus globosus			1	ERX4151495*	-/-	CL Apoyo	/	Ref. 5
Amphilophus globosus			1	ERX4151513*	-/-	CL Apoyo	/	Ref. 5
Amphilophus globosus			1	ERX4151514*	-/-	CL Apoyo	/	Ref. 5
Amphilophus globosus			1	ERX4151515*	-/-	CL Apoyo	/	Ref. 5
Amphilophus globosus			1	ERX4151516*	-/-	CL Apoyo	/	Ref. 5
Amphilophus globosus			1	ERX4151517*	-/-	CL Apoyo	/	Ref. 5
Amphilophus globosus			1	ERX4151518*	-/-	CL Apoyo	/	Ref. 5
Amphilophus globosus			1	ERX4151519*	-/-	CL Apoyo	/	Ref. 5
Amphilophus globosus			1	ERX4151520*	-/-	CL Apoyo	/	Ref. 5
Amphilophus globosus			1	ERX4151521*	-/-	CL Apoyo	/	Ref. 5
Amphilophus globosus			1	ERX4151522*	-/-	CL Apoyo	/	Ref. 5
Amphilophus supercilius			1	ERX4151523*	-/-	CL Apoyo	/	Ref. 5
Amphilophus supercilius			1	ERX4151524*	-/-	CL Apoyo	/	Ref. 5
Amphilophus supercilius			1	ERX4151525*	-/-	CL Apoyo	/	Ref. 5
Amphilophus supercilius			1	ERX4151526*	-/-	CL Apoyo	/	Ref. 5
Amphilophus supercilius			1	ERX4151527*	-/-	CL Apoyo	/	Ref. 5
Amphilophus supercilius			1	ERX4151528*	-/-	CL Apoyo	/	Ref. 5
Amphilophus supercilius			1	ERX4151529*	-/-	CL Apoyo	/	Ref. 5
Amphilophus supercilius			1	ERX4151530*	-/-	CL Apoyo	/	Ref. 5
Amphilophus supercilius			1	ERX4151531*	-/-	CL Apoyo	/	Ref. 5
Amphilophus supercilius			1	ERX4151532*	-/-	CL Apoyo	/	Ref. 5
Amphilophus supercilius			1	ERX4151533*	-/-	CL Apoyo	/	Ref. 5
Amphilophus zaliosus			1	ERX4151534*	-/-	CL Apoyo	/	Ref. 5
Amphilophus zaliosus			1	ERX4151535*	-/-	CL Apoyo	/	Ref. 5
Amphilophus zaliosus			1	ERX4151536*	-/-	CL Apoyo	/	Ref. 5
Amphilophus zaliosus			1	ERX4151537*	-/-	CL Apoyo	/	Ref. 5
Amphilophus zaliosus			1	ERX4151538*	-/-	CL Apoyo	/	Ref. 5
Amphilophus zaliosus			1	ERX4151539*	-/-	CL Apoyo	/	Ref. 5
Amphilophus zaliosus			1	ERX4151540*	-/-	CL Apoyo	/	Ref. 5
Amphilophus zaliosus			1	ERX4151541*	-/-	CL Apoyo	/	Ref. 5
Amphilophus zaliosus			1	ERX4151542*	-/-	CL Apoyo	/	Ref. 5
Amphilophus zaliosus			1	ERX4151543*	-/-	CL Apoyo	/	Ref. 5
Amphilophus zaliosus			1	ERX4151544*	-/-	CL Apoyo	/	Ref. 5
Amphilophus zaliosus			1	ERX4151545*	-/-	CL Apoyo	/	Ref. 5
Amphilophus zaliosus			1	ERX4151546*	-/-	CL Apoyo	/	Ref. 5
Amphilophus zaliosus			1	ERX4151547*	-/-	CL Apoyo	/	Ref. 5
Amphilophus zaliosus			1	ERX4151548*	-/-	CL Apoyo	/	Ref. 5
Amphilophus zaliosus			1	ERX4151549*	-/-	CL Apoyo	/	Ref. 5
Amphilophus zaliosus			1	ERX4151550*	-/-	CL Apoyo	/	Ref. 5
Amphilophus zaliosus			1	ERX4151551*	-/-	CL Apoyo	/	Ref. 5
Amphilophus zaliosus			1	ERX4151552*	-/-	CL Apoyo	/	Ref. 5
Amphilophus zaliosus			1	ERX4151553*	-/-	CL Apoyo	/	Ref. 5
Amphilophus cf. citrinellus			1	ERX4151554*	-/-	CL As. León	/	Ref. 5
Amphilophus cf. citrinellus			1	ERX4151555*	-/-	CL As. León	/	Ref. 5
Amphilophus cf. citrinellus			1	ERX4151556*	-/-	CL As. León	/	Ref. 5
Amphilophus cf. citrinellus			1	ERX4151557*	-/-	CL As. León	/	Ref. 5
Amphilophus cf. citrinellus			1	ERX4151558*	-/-	CL As. León	/	Ref. 5
Amphilophus cf. citrinellus			1	ERX4151559*	-/-	CL As. León	/	Ref. 5
Amphilophus cf. citrinellus			1	ERX4151560*	-/-	CL As. León	/	Ref. 5
Amphilophus cf. citrinellus			1	ERX4151561*	-/-	CL As. León	/	Ref. 5
Amphilophus cf. citrinellus			1	ERX4151562*	-/-	CL As. León	/	Ref. 5
Amphilophus cf. citrinellus			1	ERX4151563*	-/-	CL As. León	/	Ref. 5
Amphilophus cf. citrinellus			1	ERX4151564*	-/-	CL As. León	/	Ref. 5
Amphilophus cf. citrinellus			1	ERX4151565*	-/-	CL As. León	/	Ref. 5
Amphilophus cf. citrinellus			1	ERX4151566*	-/-	CL As. León	/	Ref. 5
Amphilophus cf. citrinellus			1	ERX4151567*	-/-	CL As. León	/	Ref. 5
Amphilophus cf. citrinellus			1	ERX4151568*	-/-	CL As. León	/	Ref. 5
Amphilophus cf. citrinellus			1	ERX4151569*	-/-	CL As. León	/	Ref. 5
Amphilophus cf. citrinellus			1	ERX4151570*	-/-	CL As. León	/	Ref. 5
Amphilophus cf. citrinellus			1	ERX4151571*	-/-	CL As. León	/	Ref. 5
Amphilophus cf. citrinellus			1	ERX4151572*	-/-	CL As. León	/	Ref. 5
Amphilophus cf. citrinellus			1	ERX4151573*	-/-	CL As. León	/	Ref. 5
Amphilophus tolteca			1	ERX4151574*	-/-	CL As. Managua	/	Ref. 5
Amphilophus tolteca			1	ERX4151575*	-/-	CL As. Managua	/	Ref. 5
Amphilophus tolteca			1	ERX4151576*	-/-	CL As. Managua	/	Ref. 5
Amphilophus tolteca			1	ERX4151577*	-/-	CL As. Managua	/	Ref. 5
Amphilophus tolteca			1	ERX4151578*	-/-	CL As. Managua	/	Ref. 5
Amphilophus tolteca			1	ERX4151579*	-/-	CL As. Managua	/	Ref. 5
Amphilophus tolteca			1	ERX4151580*	-/-	CL As. Managua	/	Ref. 5
Amphilophus tolteca			1	ERX4151581*	-/-	CL As. Managua	/	Ref. 5
Amphilophus tolteca			1	ERX4151582*	-/-	CL As. Managua	/	Ref. 5
Amphilophus tolteca			1	ERX4151583*	-/-	CL As. Managua	/	Ref. 5
Amphilophus tolteca			1	ERX4151584*	-/-	CL As. Managua	/	Ref. 5
Amphilophus tolteca			1	ERX4151585*	-/-	CL As. Managua	/	Ref. 5
Amphilophus tolteca			1	ERX4151586*	-/-	CL As. Managua	/	Ref. 5
Amphilophus tolteca			1	ERX4151587*	-/-	CL As. Managua	/	Ref. 5
Amphilophus tolteca			1	ERX4151588*	-/-	CL As. Managua	/	Ref. 5
Amphilophus tolteca			1	ERX4151589*	-/-	CL As. Managua	/	Ref. 5
Amphilophus tolteca			1	ERX4151590*	-/-	CL As. Managua	/	Ref. 5
Amphilophus tolteca			1	ERX4151591*	-/-	CL As. Managua	/	Ref. 5
Amphilophus tolteca			1	ERX4151592*	-/-	CL As. Managua	/	Ref. 5
Amphilophus tolteca			1	ERX4151593*	-/-	CL As. Managua	/	Ref. 5
Amphilophus cf. citrinellus			1	ERX4151684*	i/-	CL Masaya	/	Ref. 5
Amphilophus cf. citrinellus			1	ERX4151685*	-/-	CL Masaya	/	Ref. 5
Amphilophus cf. citrinellus			1	ERX4151686*	i/-	CL Masaya	/	Ref. 5
Amphilophus cf. citrinellus			1	ERX4151687*	-/-	CL Masaya	/	Ref. 5
Amphilophus cf. citrinellus			1	ERX4151688*	-/-	CL Masaya	/	Ref. 5
Amphilophus cf. citrinellus			1	ERX4151689*	-/-	CL Masaya	/	Ref. 5
Amphilophus cf. citrinellus			1	ERX4151690*	-/-	CL Masaya	/	Ref. 5
Amphilophus cf. citrinellus			1	ERX4151691*	-/-	CL Masaya	/	Ref. 5
Amphilophus cf. citrinellus			1	ERX4151692*	i/-	CL Masaya	/	Ref. 5
Amphilophus cf. citrinellus			1	ERX4151693*	-/-	CL Masaya	/	Ref. 5
Amphilophus cf. citrinellus			1	ERX4151694*	-/-	CL Masaya	/	Ref. 5
Amphilophus cf. citrinellus			1	ERX4151695*	-/-	CL Masaya	/	Ref. 5
Amphilophus cf. citrinellus			1	ERX4151696*	-/-	CL Masaya	/	Ref. 5
Amphilophus cf. citrinellus			1	ERX4151697*	-/-	CL Masaya	/	Ref. 5
Amphilophus cf. citrinellus			1	ERX4151698*	-/-	CL Masaya	/	Ref. 5
Amphilophus cf. citrinellus			1	ERX4151699*	-/-	CL Masaya	/	Ref. 5
Amphilophus cf. citrinellus			1	ERX4151700*	-/-	CL Masaya	/	Ref. 5
Amphilophus cf. citrinellus			1	ERX4151701*	i/-	CL Masaya	/	Ref. 5
Amphilophus cf. citrinellus			1	ERX4151702*	-/-	CL Masaya	/	Ref. 5
Amphilophus cf. citrinellus			1	ERX4151703*	-/-	CL Masaya	/	Ref. 5
Amphilophus cf. citrinellus			1	ERX4151704*	-/-	CL Masaya	/	Ref. 5
Amphilophus cf. citrinellus			1	ERX4151706*	-/-	CL Masaya	/	Ref. 5
Amphilophus cf. citrinellus			1	ERX4151707*	-/-	CL Masaya	/	Ref. 5
Amphilophus cf. citrinellus			1	ERX4151708*	i/i	CL Masaya	/	Ref. 5
Amphilophus cf. citrinellus			1	ERX4151709*	i/-	CL Masaya	/	Ref. 5
Amphilophus cf. citrinellus			1	ERX4151710*	-/-	CL Masaya	/	Ref. 5
Amphilophus cf. citrinellus			1	ERX4151712*	-/-	CL Masaya	/	Ref. 5
Amphilophus cf. citrinellus			1	ERX4151713*	i/-	CL Masaya	/	Ref. 5
Amphilophus cf. citrinellus			1	ERX4151714*	-/-	CL Masaya	/	Ref. 5
Amphilophus cf. citrinellus			1	ERX4151715*	-/-	CL Masaya	/	Ref. 5
Amphilophus cf. citrinellus			1	ERX4151716*	i/i	CL Masaya	/	Ref. 5
Amphilophus cf. citrinellus			1	ERX4151717*	i/-	CL Masaya	/	Ref. 5
Amphilophus cf. citrinellus			1	ERX4151718*	i/-	CL Masaya	/	Ref. 5
Amphilophus cf. citrinellus			1	ERX4151719*	i/-	CL Masaya	/	Ref. 5
Amphilophus cf. citrinellus			1	ERX4151720*	-/-	CL Masaya	/	Ref. 5
Amphilophus cf. citrinellus			1	ERX4151721*	-/-	CL Masaya	/	Ref. 5
Amphilophus cf. citrinellus			1	ERX4151722*	i/-	CL Masaya	/	Ref. 5
Amphilophus cf. citrinellus			1	ERX4151723*	i/-	CL Masaya	/	Ref. 5
Amphilophus cf. citrinellus			1	ERX4151772*	-/-	CL Tiscapa	/	Ref. 5
Amphilophus cf. citrinellus			1	ERX4151773*	-/-	CL Tiscapa	/	Ref. 5
Amphilophus cf. citrinellus			1	ERX4151774*	-/-	CL Tiscapa	/	Ref. 5
Amphilophus cf. citrinellus			1	ERX4151775*	-/-	CL Tiscapa	/	Ref. 5
Amphilophus cf. citrinellus			1	ERX4151776*	-/-	CL Tiscapa	/	Ref. 5
Amphilophus cf. citrinellus			1	ERX4151777*	-/-	CL Tiscapa	/	Ref. 5
Amphilophus cf. citrinellus			1	ERX4151778*	-/-	CL Tiscapa	/	Ref. 5
Amphilophus cf. citrinellus			1	ERX4151779*	-/-	CL Tiscapa	/	Ref. 5
Amphilophus cf. citrinellus			1	ERX4151780*	-/-	CL Tiscapa	/	Ref. 5
Amphilophus cf. citrinellus			1	ERX4151781*	-/-	CL Tiscapa	/	Ref. 5
Amphilophus cf. citrinellus			1	ERX4151782*	-/-	CL Tiscapa	/	Ref. 5
Amphilophus cf. citrinellus			1	ERX4151783*	-/-	CL Tiscapa	/	Ref. 5
Amphilophus cf. citrinellus			1	ERX4151784*	-/-	CL Tiscapa	/	Ref. 5
Amphilophus cf. citrinellus			1	ERX4151785*	-/-	CL Tiscapa	/	Ref. 5
Amphilophus cf. citrinellus			1	ERX4151786*	-/-	CL Tiscapa	/	Ref. 5
Amphilophus cf. citrinellus			1	ERX4151787*	-/-	CL Tiscapa	/	Ref. 5
Amphilophus cf. citrinellus			1	ERX4151788*	-/-	CL Tiscapa	/	Ref. 5
Amphilophus cf. citrinellus			1	ERX4151789*	-/-	CL Tiscapa	/	Ref. 5
Amphilophus cf. citrinellus			1	ERX4151790*	-/-	CL Tiscapa	/	Ref. 5
Amphilophus cf. citrinellus			1	ERX4151791*	-/-	CL Tiscapa	/	Ref. 5
Amphilophus amarillo			1	ERX4151792*	-/-	CL Xiloá	/	Ref. 5
Amphilophus amarillo			1	ERX4151793*	-/-	CL Xiloá	/	Ref. 5
Amphilophus amarillo			1	ERX4151794*	-/-	CL Xiloá	/	Ref. 5
Amphilophus amarillo			1	ERX4151795*	-/-	CL Xiloá	/	Ref. 5
Amphilophus amarillo			1	ERX4151796*	-/-	CL Xiloá	/	Ref. 5
Amphilophus amarillo			1	ERX4151797*	-/-	CL Xiloá	/	Ref. 5
Amphilophus amarillo			1	ERX4151799*	-/-	CL Xiloá	/	Ref. 5
Amphilophus amarillo			1	ERX4151800*	-/-	CL Xiloá	/	Ref. 5
Amphilophus amarillo			1	ERX4151801*	-/-	CL Xiloá	/	Ref. 5
Amphilophus amarillo			1	ERX4151802*	-/-	CL Xiloá	/	Ref. 5
Amphilophus amarillo			1	ERX4151803*	-/-	CL Xiloá	/	Ref. 5
Amphilophus amarillo			1	ERX4151804*	-/-	CL Xiloá	/	Ref. 5
Amphilophus amarillo			1	ERX4151805*	-/-	CL Xiloá	/	Ref. 5
Amphilophus amarillo			1	ERX4151806*	-/-	CL Xiloá	/	Ref. 5
Amphilophus amarillo			1	ERX4151807*	-/-	CL Xiloá	/	Ref. 5
Amphilophus amarillo			1	ERX4151808*	-/-	CL Xiloá	/	Ref. 5
Amphilophus amarillo			1	ERX4151809*	-/-	CL Xiloá	/	Ref. 5
Amphilophus amarillo			1	ERX4151810*	-/-	CL Xiloá	/	Ref. 5
Amphilophus amarillo			1	ERX4151811*	-/-	CL Xiloá	/	Ref. 5
Amphilophus sagittae			1	ERX4151813*	-/-	CL Xiloá	/	Ref. 5
Amphilophus sagittae			1	ERX4151814*	-/-	CL Xiloá	/	Ref. 5
Amphilophus sagittae			1	ERX4151816*	-/-	CL Xiloá	/	Ref. 5
Amphilophus sagittae			1	ERX4151818*	-/-	CL Xiloá	/	Ref. 5
Amphilophus sagittae			1	ERX4151819*	-/-	CL Xiloá	/	Ref. 5
Amphilophus sagittae			1	ERX4151820*	-/-	CL Xiloá	/	Ref. 5
Amphilophus sagittae			1	ERX4151821*	-/-	CL Xiloá	/	Ref. 5
Amphilophus sagittae			1	ERX4151822*	-/-	CL Xiloá	/	Ref. 5
Amphilophus sagittae			1	ERX4151823*	-/-	CL Xiloá	/	Ref. 5
Amphilophus sagittae			1	ERX4151824*	-/-	CL Xiloá	/	Ref. 5
Amphilophus sagittae			1	ERX4151825*	-/-	CL Xiloá	/	Ref. 5
Amphilophus sagittae			1	ERX4151826*	-/-	CL Xiloá	/	Ref. 5
Amphilophus sagittae			1	ERX4151827*	-/-	CL Xiloá	/	Ref. 5
Amphilophus sagittae			1	ERX4151828*	-/-	CL Xiloá	/	Ref. 5
Amphilophus sagittae			1	ERX4151829*	-/-	CL Xiloá	/	Ref. 5
Amphilophus sagittae			1	ERX4151830*	-/-	CL Xiloá	/	Ref. 5
[truncated: 7,981 more rows]
