# Supplementary material for: Genome mining shows that retroviruses are pervasively invading vertebrate genomes
Source: Nat Commun. 2023 Aug 17;14:4968. doi: 10.1038/s41467-023-40732-w (PMC10435555; doi:10.1038/s41467-023-40732-w)
Supplement: Supplementary file 10 — SUPPLEMENTARY DATASET 6 [file 41467_2023_40732_MOESM10_ESM.xlsx]

## Sheet: Supplementary Data 6
Source	Target	Weight
Asci.ERVi.3b_CAJVGK010000049.1_236256_245765	Asci.ERVi.3b_CAJVGK010000049.1_236256_245765	100
Asci.ERVi.3c_CAJVGK010000051.1_178990_188517	Asci.ERVi.3b_CAJVGK010000049.1_236256_245765	98.531
Asci.ERVi.3a_OU383781.1_26648718_26658220	Asci.ERVi.3b_CAJVGK010000049.1_236256_245765	98.237
Asci.ERVi.3c_CAJVGK010000051.1_178990_188517	Asci.ERVi.3c_CAJVGK010000051.1_178990_188517	100
Asci.ERVi.3b_CAJVGK010000049.1_236256_245765	Asci.ERVi.3c_CAJVGK010000051.1_178990_188517	98.531
Asci.ERVi.3a_OU383781.1_26648718_26658220	Asci.ERVi.3c_CAJVGK010000051.1_178990_188517	98.415
Asci.ERVi.4a_OU383773.1_118318198_118326802	Asci.ERVi.4a_OU383773.1_118318198_118326802	100
Asci.ERVi.4d_OU383774.1_57885779_57894438	Asci.ERVi.4a_OU383773.1_118318198_118326802	98.24
Asci.ERVi.4b_OU383773.1_45411487_45420000	Asci.ERVi.4a_OU383773.1_118318198_118326802	95.157
Asci.ERVi.4b_OU383773.1_45411487_45420000	Asci.ERVi.4b_OU383773.1_45411487_45420000	100
Asci.ERVi.4c_OU383774.1_49234367_49242879	Asci.ERVi.4b_OU383773.1_45411487_45420000	98.649
Asci.ERVi.4a_OU383773.1_118318198_118326802	Asci.ERVi.4b_OU383773.1_45411487_45420000	95.157
Asci.ERVi.4c_OU383774.1_49234367_49242879	Asci.ERVi.4c_OU383774.1_49234367_49242879	100
Asci.ERVi.4b_OU383773.1_45411487_45420000	Asci.ERVi.4c_OU383774.1_49234367_49242879	98.649
Asci.ERVi.4d_OU383774.1_57885779_57894438	Asci.ERVi.4d_OU383774.1_57885779_57894438	100
Asci.ERVi.4a_OU383773.1_118318198_118326802	Asci.ERVi.4d_OU383774.1_57885779_57894438	98.24
Asci.ERVi.1_OU383779.1_47618995_47629048	Asci.ERVi.1_OU383779.1_47618995_47629048	100
Asci.ERVi.2_OU383779.1_49634295_49642537	Asci.ERVi.2_OU383779.1_49634295_49642537	100
Asci.ERVi.3a_OU383781.1_26648718_26658220	Asci.ERVi.3a_OU383781.1_26648718_26658220	100
Asci.ERVi.3c_CAJVGK010000051.1_178990_188517	Asci.ERVi.3a_OU383781.1_26648718_26658220	98.415
Asci.ERVi.3b_CAJVGK010000049.1_236256_245765	Asci.ERVi.3a_OU383781.1_26648718_26658220	98.237
Cada.ERVi.1a_JADPQB010002534.1_546972_556578	Cada.ERVi.1a_JADPQB010002534.1_546972_556578	100
Cada.ERVi.1b_JADPQB010008205.1_87773_97379	Cada.ERVi.1a_JADPQB010002534.1_546972_556578	99.781
Cada.ERVi.1c_JADPQB010007742.1_47351_56957	Cada.ERVi.1a_JADPQB010002534.1_546972_556578	99.719
Cada.ERVi.1d_JADPQB010007829.1_22411_32016	Cada.ERVi.1a_JADPQB010002534.1_546972_556578	99.677
Cada.ERVi.2_JADPQB010006692.1_18403_26791	Cada.ERVi.2_JADPQB010006692.1_18403_26791	100
Cada.ERVi.1c_JADPQB010007742.1_47351_56957	Cada.ERVi.1c_JADPQB010007742.1_47351_56957	100
Cada.ERVi.1b_JADPQB010008205.1_87773_97379	Cada.ERVi.1c_JADPQB010007742.1_47351_56957	99.917
Cada.ERVi.1d_JADPQB010007829.1_22411_32016	Cada.ERVi.1c_JADPQB010007742.1_47351_56957	99.823
Cada.ERVi.1a_JADPQB010002534.1_546972_556578	Cada.ERVi.1c_JADPQB010007742.1_47351_56957	99.719
Cada.ERVi.1d_JADPQB010007829.1_22411_32016	Cada.ERVi.1d_JADPQB010007829.1_22411_32016	100
Cada.ERVi.1c_JADPQB010007742.1_47351_56957	Cada.ERVi.1d_JADPQB010007829.1_22411_32016	99.823
Cada.ERVi.1b_JADPQB010008205.1_87773_97379	Cada.ERVi.1d_JADPQB010007829.1_22411_32016	99.813
Cada.ERVi.1a_JADPQB010002534.1_546972_556578	Cada.ERVi.1d_JADPQB010007829.1_22411_32016	99.677
Cada.ERVi.1b_JADPQB010008205.1_87773_97379	Cada.ERVi.1b_JADPQB010008205.1_87773_97379	100
Cada.ERVi.1c_JADPQB010007742.1_47351_56957	Cada.ERVi.1b_JADPQB010008205.1_87773_97379	99.917
Cada.ERVi.1d_JADPQB010007829.1_22411_32016	Cada.ERVi.1b_JADPQB010008205.1_87773_97379	99.813
Cada.ERVi.1a_JADPQB010002534.1_546972_556578	Cada.ERVi.1b_JADPQB010008205.1_87773_97379	99.781
Bgar.ERVi.1c_NC_058081.1_288430104_288438731	Bgar.ERVi.1c_NC_058081.1_288430104_288438731	100
Bgar.ERVi.1b_NC_058085.1_97627192_97635819	Bgar.ERVi.1c_NC_058081.1_288430104_288438731	99.965
Bgar.ERVi.1f_NC_058084.1_346198454_346207081	Bgar.ERVi.1c_NC_058081.1_288430104_288438731	99.942
Bgar.ERVi.1d_NC_058084.1_209438170_209446797	Bgar.ERVi.1c_NC_058081.1_288430104_288438731	99.942
Bgar.ERVi.1e_NC_058084.1_305909875_305918502	Bgar.ERVi.1c_NC_058081.1_288430104_288438731	99.815
Bgar.ERVi.1a_NC_058085.1_37040272_37048901	Bgar.ERVi.1c_NC_058081.1_288430104_288438731	99.78
Bgar.ERVi.2b_NC_058081.1_670646697_670655215	Bgar.ERVi.2b_NC_058081.1_670646697_670655215	100
Bgar.ERVi.2a_NC_058085.1_323329765_323338299	Bgar.ERVi.2b_NC_058081.1_670646697_670655215	98.76
Bgar.ERVi.2c_NC_058084.1_126976474_126984954	Bgar.ERVi.2b_NC_058081.1_670646697_670655215	98.708
Bgar.ERVi.3_NC_058082.1_520697627_520709539	Bgar.ERVi.3_NC_058082.1_520697627_520709539	100
Bgar.ERVi.6_NC_058084.1_122119564_122127812	Bgar.ERVi.6_NC_058084.1_122119564_122127812	100
Bgar.ERVi.2c_NC_058084.1_126976474_126984954	Bgar.ERVi.2c_NC_058084.1_126976474_126984954	100
Bgar.ERVi.2b_NC_058081.1_670646697_670655215	Bgar.ERVi.2c_NC_058084.1_126976474_126984954	98.708
Bgar.ERVi.2a_NC_058085.1_323329765_323338299	Bgar.ERVi.2c_NC_058084.1_126976474_126984954	98.126
Bgar.ERVi.1d_NC_058084.1_209438170_209446797	Bgar.ERVi.1d_NC_058084.1_209438170_209446797	100
Bgar.ERVi.1c_NC_058081.1_288430104_288438731	Bgar.ERVi.1d_NC_058084.1_209438170_209446797	99.942
Bgar.ERVi.1b_NC_058085.1_97627192_97635819	Bgar.ERVi.1d_NC_058084.1_209438170_209446797	99.93
Bgar.ERVi.1f_NC_058084.1_346198454_346207081	Bgar.ERVi.1d_NC_058084.1_209438170_209446797	99.907
Bgar.ERVi.1e_NC_058084.1_305909875_305918502	Bgar.ERVi.1d_NC_058084.1_209438170_209446797	99.873
Bgar.ERVi.1a_NC_058085.1_37040272_37048901	Bgar.ERVi.1d_NC_058084.1_209438170_209446797	99.745
Bgar.ERVi.1e_NC_058084.1_305909875_305918502	Bgar.ERVi.1e_NC_058084.1_305909875_305918502	100
Bgar.ERVi.1d_NC_058084.1_209438170_209446797	Bgar.ERVi.1e_NC_058084.1_305909875_305918502	99.873
Bgar.ERVi.1c_NC_058081.1_288430104_288438731	Bgar.ERVi.1e_NC_058084.1_305909875_305918502	99.815
Bgar.ERVi.1b_NC_058085.1_97627192_97635819	Bgar.ERVi.1e_NC_058084.1_305909875_305918502	99.803
Bgar.ERVi.1a_NC_058085.1_37040272_37048901	Bgar.ERVi.1e_NC_058084.1_305909875_305918502	99.78
Bgar.ERVi.1f_NC_058084.1_346198454_346207081	Bgar.ERVi.1e_NC_058084.1_305909875_305918502	99.78
Bgar.ERVi.1f_NC_058084.1_346198454_346207081	Bgar.ERVi.1f_NC_058084.1_346198454_346207081	100
Bgar.ERVi.1c_NC_058081.1_288430104_288438731	Bgar.ERVi.1f_NC_058084.1_346198454_346207081	99.942
Bgar.ERVi.1b_NC_058085.1_97627192_97635819	Bgar.ERVi.1f_NC_058084.1_346198454_346207081	99.93
Bgar.ERVi.1d_NC_058084.1_209438170_209446797	Bgar.ERVi.1f_NC_058084.1_346198454_346207081	99.907
Bgar.ERVi.1a_NC_058085.1_37040272_37048901	Bgar.ERVi.1f_NC_058084.1_346198454_346207081	99.791
Bgar.ERVi.1e_NC_058084.1_305909875_305918502	Bgar.ERVi.1f_NC_058084.1_346198454_346207081	99.78
Bgar.ERVi.1a_NC_058085.1_37040272_37048901	Bgar.ERVi.1a_NC_058085.1_37040272_37048901	100
Bgar.ERVi.1f_NC_058084.1_346198454_346207081	Bgar.ERVi.1a_NC_058085.1_37040272_37048901	99.791
Bgar.ERVi.1e_NC_058084.1_305909875_305918502	Bgar.ERVi.1a_NC_058085.1_37040272_37048901	99.78
Bgar.ERVi.1c_NC_058081.1_288430104_288438731	Bgar.ERVi.1a_NC_058085.1_37040272_37048901	99.78
Bgar.ERVi.1b_NC_058085.1_97627192_97635819	Bgar.ERVi.1a_NC_058085.1_37040272_37048901	99.768
Bgar.ERVi.1d_NC_058084.1_209438170_209446797	Bgar.ERVi.1a_NC_058085.1_37040272_37048901	99.745
Bgar.ERVi.1b_NC_058085.1_97627192_97635819	Bgar.ERVi.1b_NC_058085.1_97627192_97635819	100
Bgar.ERVi.1c_NC_058081.1_288430104_288438731	Bgar.ERVi.1b_NC_058085.1_97627192_97635819	99.965
Bgar.ERVi.1f_NC_058084.1_346198454_346207081	Bgar.ERVi.1b_NC_058085.1_97627192_97635819	99.93
Bgar.ERVi.1d_NC_058084.1_209438170_209446797	Bgar.ERVi.1b_NC_058085.1_97627192_97635819	99.93
Bgar.ERVi.1e_NC_058084.1_305909875_305918502	Bgar.ERVi.1b_NC_058085.1_97627192_97635819	99.803
Bgar.ERVi.1a_NC_058085.1_37040272_37048901	Bgar.ERVi.1b_NC_058085.1_97627192_97635819	99.768
Bgar.ERVi.2a_NC_058085.1_323329765_323338299	Bgar.ERVi.2a_NC_058085.1_323329765_323338299	100
Bgar.ERVi.2b_NC_058081.1_670646697_670655215	Bgar.ERVi.2a_NC_058085.1_323329765_323338299	98.76
Bgar.ERVi.2c_NC_058084.1_126976474_126984954	Bgar.ERVi.2a_NC_058085.1_323329765_323338299	98.126
Bgar.ERVi.4_NC_058087.1_91613289_91622007	Bgar.ERVi.4_NC_058087.1_91613289_91622007	100
Bgar.ERVi.5_NC_058089.1_60840698_60849131	Bgar.ERVi.5_NC_058089.1_60840698_60849131	100
Mamb.ERVi.1c_CM032046.1_7630782_7639293	Mamb.ERVi.1a_CM032040.1_17818667_17827178	100
Mamb.ERVi.1a_CM032040.1_17818667_17827178	Mamb.ERVi.1a_CM032040.1_17818667_17827178	100
Mamb.ERVi.1b_CM032055.1_26186788_26195299	Mamb.ERVi.1a_CM032040.1_17818667_17827178	99.988
Mamb.ERVi.1c_CM032046.1_7630782_7639293	Mamb.ERVi.1c_CM032046.1_7630782_7639293	100
Mamb.ERVi.1a_CM032040.1_17818667_17827178	Mamb.ERVi.1c_CM032046.1_7630782_7639293	100
Mamb.ERVi.1b_CM032055.1_26186788_26195299	Mamb.ERVi.1c_CM032046.1_7630782_7639293	99.988
Mamb.ERVi.1b_CM032055.1_26186788_26195299	Mamb.ERVi.1b_CM032055.1_26186788_26195299	100
Mamb.ERVi.1c_CM032046.1_7630782_7639293	Mamb.ERVi.1b_CM032055.1_26186788_26195299	99.988
Mamb.ERVi.1a_CM032040.1_17818667_17827178	Mamb.ERVi.1b_CM032055.1_26186788_26195299	99.988
Psub.ERVi.1c_JAKJHU010001026.1_39394_49725	Psub.ERVi.1c_JAKJHU010001026.1_39394_49725	100
Psub.ERVi.1b_JAKJHU010000096.1_1702080_1712595	Psub.ERVi.1c_JAKJHU010001026.1_39394_49725	99.678
Psub.ERVi.1a_JAKJHU010000069.1_4198418_4208934	Psub.ERVi.1c_JAKJHU010001026.1_39394_49725	99.667
Psub.ERVi.3b_JAKJHU010000113.1_7150_16885	Psub.ERVi.3b_JAKJHU010000113.1_7150_16885	100
Psub.ERVi.3a_JAKJHU010000037.1_19035623_19045295	Psub.ERVi.3b_JAKJHU010000113.1_7150_16885	98.429
Psub.ERVi.4_JAKJHU010000227.1_218078_226665	Psub.ERVi.4_JAKJHU010000227.1_218078_226665	100
Psub.ERVi.3a_JAKJHU010000037.1_19035623_19045295	Psub.ERVi.3a_JAKJHU010000037.1_19035623_19045295	100
Psub.ERVi.3b_JAKJHU010000113.1_7150_16885	Psub.ERVi.3a_JAKJHU010000037.1_19035623_19045295	98.429
Psub.ERVi.1a_JAKJHU010000069.1_4198418_4208934	Psub.ERVi.1a_JAKJHU010000069.1_4198418_4208934	100
Psub.ERVi.1b_JAKJHU010000096.1_1702080_1712595	Psub.ERVi.1a_JAKJHU010000069.1_4198418_4208934	99.886
Psub.ERVi.1c_JAKJHU010001026.1_39394_49725	Psub.ERVi.1a_JAKJHU010000069.1_4198418_4208934	99.667
Psub.ERVi.2_JAKJHU010000095.1_1481159_1490240	Psub.ERVi.2_JAKJHU010000095.1_1481159_1490240	100
Psub.ERVi.1b_JAKJHU010000096.1_1702080_1712595	Psub.ERVi.1b_JAKJHU010000096.1_1702080_1712595	100
Psub.ERVi.1a_JAKJHU010000069.1_4198418_4208934	Psub.ERVi.1b_JAKJHU010000096.1_1702080_1712595	99.886
Psub.ERVi.1c_JAKJHU010001026.1_39394_49725	Psub.ERVi.1b_JAKJHU010000096.1_1702080_1712595	99.678
Lpol.ERVi.1a_JAFMOB010000002.1_2286646_2296033	Lpol.ERVi.1a_JAFMOB010000002.1_2286646_2296033	100
Lpol.ERVi.1b_JAFMOB010000492.1_78263_87650	Lpol.ERVi.1a_JAFMOB010000002.1_2286646_2296033	99.893
Lpol.ERVi.1b_JAFMOB010000492.1_78263_87650	Lpol.ERVi.1b_JAFMOB010000492.1_78263_87650	100
Lpol.ERVi.1a_JAFMOB010000002.1_2286646_2296033	Lpol.ERVi.1b_JAFMOB010000492.1_78263_87650	99.893
Aglo.ERVi.1a_JAFBMS010000030.1_5534060_5543265	Aglo.ERVi.1a_JAFBMS010000030.1_5534060_5543265	100
Aglo.ERVi.1b_JAFBMS010000519.1_22022_31227	Aglo.ERVi.1a_JAFBMS010000030.1_5534060_5543265	99.946
Aglo.ERVi.1b_JAFBMS010000519.1_22022_31227	Aglo.ERVi.1b_JAFBMS010000519.1_22022_31227	100
Aglo.ERVi.1a_JAFBMS010000030.1_5534060_5543265	Aglo.ERVi.1b_JAFBMS010000519.1_22022_31227	99.946
Dbru.ERVi.1_JAFCGX010000587.1_32873_41130	Dbru.ERVi.1_JAFCGX010000587.1_32873_41130	100
Bbuf.ERVi.1a_NC_053390.1_214902765_214913535	Bbuf.ERVi.1a_NC_053390.1_214902765_214913535	100
Bbuf.ERVi.1b_NC_053391.1_408104682_408115452	Bbuf.ERVi.1a_NC_053390.1_214902765_214913535	99.796
Bbuf.ERVi.1b_NC_053391.1_408104682_408115452	Bbuf.ERVi.1b_NC_053391.1_408104682_408115452	100
Bbuf.ERVi.1a_NC_053390.1_214902765_214913535	Bbuf.ERVi.1b_NC_053391.1_408104682_408115452	99.796
Bbuf.ERVi.2_NW_024399987.1_88662_100017	Bbuf.ERVi.2_NW_024399987.1_88662_100017	100
Bbuf.ERVi.3_NC_053393.1_349198832_349207673	Bbuf.ERVi.3_NC_053393.1_349198832_349207673	100
Bbuf.ERVi.4_NC_053393.1_567022094_567030852	Bbuf.ERVi.4_NC_053393.1_567022094_567030852	100
Bbuf.ERVi.5_NC_053394.1_125777993_125786436	Bbuf.ERVi.5_NC_053394.1_125777993_125786436	100
Bbuf.ERVi.6_NC_053394.1_210882066_210891416	Bbuf.ERVi.6_NC_053394.1_210882066_210891416	100
Bbuf.ERVi.7_NC_053397.1_36889361_36898250	Bbuf.ERVi.7_NC_053397.1_36889361_36898250	100
Rtem.ERVi.1b_NC_053491.1_342820082_342829667	Rtem.ERVi.1b_NC_053491.1_342820082_342829667	100
Rtem.ERVi.1c_NC_053500.1_148080580_148090164	Rtem.ERVi.1b_NC_053491.1_342820082_342829667	95.734
Rtem.ERVi.1a_NC_053496.1_75903876_75913445	Rtem.ERVi.1b_NC_053491.1_342820082_342829667	95.577
Rtem.ERVi.3_NC_053493.1_199830097_199839946	Rtem.ERVi.3_NC_053493.1_199830097_199839946	100
Rtem.ERVi.1a_NC_053496.1_75903876_75913445	Rtem.ERVi.1a_NC_053496.1_75903876_75913445	100
Rtem.ERVi.1c_NC_053500.1_148080580_148090164	Rtem.ERVi.1a_NC_053496.1_75903876_75913445	98.332
Rtem.ERVi.1b_NC_053491.1_342820082_342829667	Rtem.ERVi.1a_NC_053496.1_75903876_75913445	95.577
Rtem.ERVi.1c_NC_053500.1_148080580_148090164	Rtem.ERVi.1c_NC_053500.1_148080580_148090164	100
Rtem.ERVi.1a_NC_053496.1_75903876_75913445	Rtem.ERVi.1c_NC_053500.1_148080580_148090164	98.332
Rtem.ERVi.2_NW_024404667.1_13736_27910	Rtem.ERVi.2_NW_024404667.1_13736_27910	100
Hcur.ERVi.2h_CM033602.1_392822_401331	Hcur.ERVi.2h_CM033602.1_392822_401331	100
Hcur.ERVi.2f_CM033603.1_151982678_151991183	Hcur.ERVi.2h_CM033602.1_392822_401331	99.753
Hcur.ERVi.2a_CM033602.1_119287544_119296058	Hcur.ERVi.2h_CM033602.1_392822_401331	99.66
Hcur.ERVi.2g_CM033618.1_111553414_111561921	Hcur.ERVi.2h_CM033602.1_392822_401331	99.518
Hcur.ERVi.2e_CM033603.1_314684362_314692847	Hcur.ERVi.2h_CM033602.1_392822_401331	99.542
Hcur.ERVi.2d_CM033618.1_84947990_84956494	Hcur.ERVi.2h_CM033602.1_392822_401331	99.495
Hcur.ERVi.2c_CM033604.1_222143667_222152181	Hcur.ERVi.2h_CM033602.1_392822_401331	99.39
Hcur.ERVi.2b_CM033605.1_196495079_196503680	Hcur.ERVi.2h_CM033602.1_392822_401331	99.657
Hcur.ERVi.1h_CM033602.1_711837_719615	Hcur.ERVi.1h_CM033602.1_711837_719615	100
Hcur.ERVi.1f_CM033604.1_196053848_196061626	Hcur.ERVi.1h_CM033602.1_711837_719615	99.73
Hcur.ERVi.1g_JABAHG010000342.1_5934_13712	Hcur.ERVi.1h_CM033602.1_711837_719615	99.601
Hcur.ERVi.1e_CM033602.1_64395212_64402993	Hcur.ERVi.1h_CM033602.1_711837_719615	98.381
Hcur.ERVi.1d_CM033603.1_98934502_98942285	Hcur.ERVi.1h_CM033602.1_711837_719615	97.727
Hcur.ERVi.1c_CM033606.1_108635338_108643119	Hcur.ERVi.1h_CM033602.1_711837_719615	97.727
Hcur.ERVi.1b_CM033618.1_145667992_145675776	Hcur.ERVi.1h_CM033602.1_711837_719615	97.663
Hcur.ERVi.1a_CM033602.1_174374568_174382351	Hcur.ERVi.1h_CM033602.1_711837_719615	97.65
Hcur.ERVi.1i_CM033603.1_19687231_19695014	Hcur.ERVi.1h_CM033602.1_711837_719615	97.637
Hcur.ERVi.1j_CM033605.1_87794416_87802213	Hcur.ERVi.1h_CM033602.1_711837_719615	96.412
Hcur.ERVi.1e_CM033602.1_64395212_64402993	Hcur.ERVi.1e_CM033602.1_64395212_64402993	100
Hcur.ERVi.1d_CM033603.1_98934502_98942285	Hcur.ERVi.1e_CM033602.1_64395212_64402993	98.908
Hcur.ERVi.1c_CM033606.1_108635338_108643119	Hcur.ERVi.1e_CM033602.1_64395212_64402993	98.882
Hcur.ERVi.1b_CM033618.1_145667992_145675776	Hcur.ERVi.1e_CM033602.1_64395212_64402993	98.844
Hcur.ERVi.1a_CM033602.1_174374568_174382351	Hcur.ERVi.1e_CM033602.1_64395212_64402993	98.805
Hcur.ERVi.1i_CM033603.1_19687231_19695014	Hcur.ERVi.1e_CM033602.1_64395212_64402993	98.792
Hcur.ERVi.1g_JABAHG010000342.1_5934_13712	Hcur.ERVi.1e_CM033602.1_64395212_64402993	98.497
Hcur.ERVi.1f_CM033604.1_196053848_196061626	Hcur.ERVi.1e_CM033602.1_64395212_64402993	98.471
Hcur.ERVi.1h_CM033602.1_711837_719615	Hcur.ERVi.1e_CM033602.1_64395212_64402993	98.381
Hcur.ERVi.1j_CM033605.1_87794416_87802213	Hcur.ERVi.1e_CM033602.1_64395212_64402993	97.247
Hcur.ERVi.2a_CM033602.1_119287544_119296058	Hcur.ERVi.2a_CM033602.1_119287544_119296058	100
Hcur.ERVi.2f_CM033603.1_151982678_151991183	Hcur.ERVi.2a_CM033602.1_119287544_119296058	99.753
Hcur.ERVi.2h_CM033602.1_392822_401331	Hcur.ERVi.2a_CM033602.1_119287544_119296058	99.66
Hcur.ERVi.2g_CM033618.1_111553414_111561921	Hcur.ERVi.2a_CM033602.1_119287544_119296058	99.577
Hcur.ERVi.2c_CM033604.1_222143667_222152181	Hcur.ERVi.2a_CM033602.1_119287544_119296058	99.566
Hcur.ERVi.2d_CM033618.1_84947990_84956494	Hcur.ERVi.2a_CM033602.1_119287544_119296058	99.554
Hcur.ERVi.2e_CM033603.1_314684362_314692847	Hcur.ERVi.2a_CM033602.1_119287544_119296058	99.507
Hcur.ERVi.2b_CM033605.1_196495079_196503680	Hcur.ERVi.2a_CM033602.1_119287544_119296058	99.684
Hcur.ERVi.1a_CM033602.1_174374568_174382351	Hcur.ERVi.1a_CM033602.1_174374568_174382351	100
Hcur.ERVi.1d_CM033603.1_98934502_98942285	Hcur.ERVi.1a_CM033602.1_174374568_174382351	99.769
Hcur.ERVi.1i_CM033603.1_19687231_19695014	Hcur.ERVi.1a_CM033602.1_174374568_174382351	99.653
Hcur.ERVi.1b_CM033618.1_145667992_145675776	Hcur.ERVi.1a_CM033602.1_174374568_174382351	99.627
Hcur.ERVi.1c_CM033606.1_108635338_108643119	Hcur.ERVi.1a_CM033602.1_174374568_174382351	99.615
Hcur.ERVi.1e_CM033602.1_64395212_64402993	Hcur.ERVi.1a_CM033602.1_174374568_174382351	98.805
Hcur.ERVi.1g_JABAHG010000342.1_5934_13712	Hcur.ERVi.1a_CM033602.1_174374568_174382351	97.688
Hcur.ERVi.1h_CM033602.1_711837_719615	Hcur.ERVi.1a_CM033602.1_174374568_174382351	97.65
Hcur.ERVi.1f_CM033604.1_196053848_196061626	Hcur.ERVi.1a_CM033602.1_174374568_174382351	97.611
Hcur.ERVi.1j_CM033605.1_87794416_87802213	Hcur.ERVi.1a_CM033602.1_174374568_174382351	97.53
Hcur.ERVi.5_CM033603.1_4161282_4170677	Hcur.ERVi.5_CM033603.1_4161282_4170677	100
Hcur.ERVi.1i_CM033603.1_19687231_19695014	Hcur.ERVi.1i_CM033603.1_19687231_19695014	100
Hcur.ERVi.1d_CM033603.1_98934502_98942285	Hcur.ERVi.1i_CM033603.1_19687231_19695014	99.756
Hcur.ERVi.1c_CM033606.1_108635338_108643119	Hcur.ERVi.1i_CM033603.1_19687231_19695014	99.756
Hcur.ERVi.1a_CM033602.1_174374568_174382351	Hcur.ERVi.1i_CM033603.1_19687231_19695014	99.653
Hcur.ERVi.1b_CM033618.1_145667992_145675776	Hcur.ERVi.1i_CM033603.1_19687231_19695014	99.589
Hcur.ERVi.1e_CM033602.1_64395212_64402993	Hcur.ERVi.1i_CM033603.1_19687231_19695014	98.792
Hcur.ERVi.1g_JABAHG010000342.1_5934_13712	Hcur.ERVi.1i_CM033603.1_19687231_19695014	97.65
Hcur.ERVi.1h_CM033602.1_711837_719615	Hcur.ERVi.1i_CM033603.1_19687231_19695014	97.637
Hcur.ERVi.1f_CM033604.1_196053848_196061626	Hcur.ERVi.1i_CM033603.1_19687231_19695014	97.598
Hcur.ERVi.1j_CM033605.1_87794416_87802213	Hcur.ERVi.1i_CM033603.1_19687231_19695014	97.517
Hcur.ERVi.1d_CM033603.1_98934502_98942285	Hcur.ERVi.1d_CM033603.1_98934502_98942285	100
Hcur.ERVi.1a_CM033602.1_174374568_174382351	Hcur.ERVi.1d_CM033603.1_98934502_98942285	99.769
Hcur.ERVi.1i_CM033603.1_19687231_19695014	Hcur.ERVi.1d_CM033603.1_98934502_98942285	99.756
Hcur.ERVi.1c_CM033606.1_108635338_108643119	Hcur.ERVi.1d_CM033603.1_98934502_98942285	99.692
Hcur.ERVi.1b_CM033618.1_145667992_145675776	Hcur.ERVi.1d_CM033603.1_98934502_98942285	99.653
Hcur.ERVi.1e_CM033602.1_64395212_64402993	Hcur.ERVi.1d_CM033603.1_98934502_98942285	98.908
Hcur.ERVi.1g_JABAHG010000342.1_5934_13712	Hcur.ERVi.1d_CM033603.1_98934502_98942285	97.765
Hcur.ERVi.1h_CM033602.1_711837_719615	Hcur.ERVi.1d_CM033603.1_98934502_98942285	97.727
Hcur.ERVi.1f_CM033604.1_196053848_196061626	Hcur.ERVi.1d_CM033603.1_98934502_98942285	97.714
Hcur.ERVi.1j_CM033605.1_87794416_87802213	Hcur.ERVi.1d_CM033603.1_98934502_98942285	97.633
Hcur.ERVi.2f_CM033603.1_151982678_151991183	Hcur.ERVi.2f_CM033603.1_151982678_151991183	100
Hcur.ERVi.2a_CM033602.1_119287544_119296058	Hcur.ERVi.2f_CM033603.1_151982678_151991183	99.753
Hcur.ERVi.2h_CM033602.1_392822_401331	Hcur.ERVi.2f_CM033603.1_151982678_151991183	99.753
Hcur.ERVi.2e_CM033603.1_314684362_314692847	Hcur.ERVi.2f_CM033603.1_151982678_151991183	99.612
Hcur.ERVi.2g_CM033618.1_111553414_111561921	Hcur.ERVi.2f_CM033603.1_151982678_151991183	99.554
Hcur.ERVi.2d_CM033618.1_84947990_84956494	Hcur.ERVi.2f_CM033603.1_151982678_151991183	99.53
Hcur.ERVi.2c_CM033604.1_222143667_222152181	Hcur.ERVi.2f_CM033603.1_151982678_151991183	99.413
Hcur.ERVi.2b_CM033605.1_196495079_196503680	Hcur.ERVi.2f_CM033603.1_151982678_151991183	99.697
Hcur.ERVi.4a_CM033603.1_247719078_247728118	Hcur.ERVi.4a_CM033603.1_247719078_247728118	100
Hcur.ERVi.4b_JABAHG010000200.1_17446_26488	Hcur.ERVi.4a_CM033603.1_247719078_247728118	99.889
Hcur.ERVi.3_CM033603.1_313145897_313154256	Hcur.ERVi.3_CM033603.1_313145897_313154256	100
Hcur.ERVi.2e_CM033603.1_314684362_314692847	Hcur.ERVi.2e_CM033603.1_314684362_314692847	100
Hcur.ERVi.2f_CM033603.1_151982678_151991183	Hcur.ERVi.2e_CM033603.1_314684362_314692847	99.612
Hcur.ERVi.2h_CM033602.1_392822_401331	Hcur.ERVi.2e_CM033603.1_314684362_314692847	99.542
Hcur.ERVi.2a_CM033602.1_119287544_119296058	Hcur.ERVi.2e_CM033603.1_314684362_314692847	99.507
Hcur.ERVi.2d_CM033618.1_84947990_84956494	Hcur.ERVi.2e_CM033603.1_314684362_314692847	99.412
Hcur.ERVi.2g_CM033618.1_111553414_111561921	Hcur.ERVi.2e_CM033603.1_314684362_314692847	99.365
Hcur.ERVi.2c_CM033604.1_222143667_222152181	Hcur.ERVi.2e_CM033603.1_314684362_314692847	99.26
Hcur.ERVi.2b_CM033605.1_196495079_196503680	Hcur.ERVi.2e_CM033603.1_314684362_314692847	99.46
Hcur.ERVi.1f_CM033604.1_196053848_196061626	Hcur.ERVi.1f_CM033604.1_196053848_196061626	100
Hcur.ERVi.1h_CM033602.1_711837_719615	Hcur.ERVi.1f_CM033604.1_196053848_196061626	99.73
Hcur.ERVi.1g_JABAHG010000342.1_5934_13712	Hcur.ERVi.1f_CM033604.1_196053848_196061626	99.691
Hcur.ERVi.1e_CM033602.1_64395212_64402993	Hcur.ERVi.1f_CM033604.1_196053848_196061626	98.471
Hcur.ERVi.1d_CM033603.1_98934502_98942285	Hcur.ERVi.1f_CM033604.1_196053848_196061626	97.714
Hcur.ERVi.1c_CM033606.1_108635338_108643119	Hcur.ERVi.1f_CM033604.1_196053848_196061626	97.688
Hcur.ERVi.1b_CM033618.1_145667992_145675776	Hcur.ERVi.1f_CM033604.1_196053848_196061626	97.65
Hcur.ERVi.1a_CM033602.1_174374568_174382351	Hcur.ERVi.1f_CM033604.1_196053848_196061626	97.611
Hcur.ERVi.1i_CM033603.1_19687231_19695014	Hcur.ERVi.1f_CM033604.1_196053848_196061626	97.598
Hcur.ERVi.1j_CM033605.1_87794416_87802213	Hcur.ERVi.1f_CM033604.1_196053848_196061626	96.437
Hcur.ERVi.2c_CM033604.1_222143667_222152181	Hcur.ERVi.2c_CM033604.1_222143667_222152181	100
Hcur.ERVi.2d_CM033618.1_84947990_84956494	Hcur.ERVi.2c_CM033604.1_222143667_222152181	99.66
Hcur.ERVi.2g_CM033618.1_111553414_111561921	Hcur.ERVi.2c_CM033604.1_222143667_222152181	99.613
Hcur.ERVi.2a_CM033602.1_119287544_119296058	Hcur.ERVi.2c_CM033604.1_222143667_222152181	99.566
Hcur.ERVi.2f_CM033603.1_151982678_151991183	Hcur.ERVi.2c_CM033604.1_222143667_222152181	99.413
Hcur.ERVi.2h_CM033602.1_392822_401331	Hcur.ERVi.2c_CM033604.1_222143667_222152181	99.39
Hcur.ERVi.2e_CM033603.1_314684362_314692847	Hcur.ERVi.2c_CM033604.1_222143667_222152181	99.26
Hcur.ERVi.2b_CM033605.1_196495079_196503680	Hcur.ERVi.2c_CM033604.1_222143667_222152181	99.631
Hcur.ERVi.6_CM033604.1_251727165_251736283	Hcur.ERVi.6_CM033604.1_251727165_251736283	100
Hcur.ERVi.1j_CM033605.1_87794416_87802213	Hcur.ERVi.1j_CM033605.1_87794416_87802213	100
Hcur.ERVi.1b_CM033618.1_145667992_145675776	Hcur.ERVi.1j_CM033605.1_87794416_87802213	97.633
Hcur.ERVi.1d_CM033603.1_98934502_98942285	Hcur.ERVi.1j_CM033605.1_87794416_87802213	97.633
Hcur.ERVi.1c_CM033606.1_108635338_108643119	Hcur.ERVi.1j_CM033605.1_87794416_87802213	97.607
Hcur.ERVi.1a_CM033602.1_174374568_174382351	Hcur.ERVi.1j_CM033605.1_87794416_87802213	97.53
Hcur.ERVi.1i_CM033603.1_19687231_19695014	Hcur.ERVi.1j_CM033605.1_87794416_87802213	97.517
Hcur.ERVi.1e_CM033602.1_64395212_64402993	Hcur.ERVi.1j_CM033605.1_87794416_87802213	97.247
Hcur.ERVi.1f_CM033604.1_196053848_196061626	Hcur.ERVi.1j_CM033605.1_87794416_87802213	96.437
Hcur.ERVi.1g_JABAHG010000342.1_5934_13712	Hcur.ERVi.1j_CM033605.1_87794416_87802213	96.412
Hcur.ERVi.1h_CM033602.1_711837_719615	Hcur.ERVi.1j_CM033605.1_87794416_87802213	96.412
Hcur.ERVi.2b_CM033605.1_196495079_196503680	Hcur.ERVi.2b_CM033605.1_196495079_196503680	100
Hcur.ERVi.2f_CM033603.1_151982678_151991183	Hcur.ERVi.2b_CM033605.1_196495079_196503680	99.71
Hcur.ERVi.2a_CM033602.1_119287544_119296058	Hcur.ERVi.2b_CM033605.1_196495079_196503680	99.684
Hcur.ERVi.2h_CM033602.1_392822_401331	Hcur.ERVi.2b_CM033605.1_196495079_196503680	99.657
Hcur.ERVi.2g_CM033618.1_111553414_111561921	Hcur.ERVi.2b_CM033605.1_196495079_196503680	99.657
Hcur.ERVi.2c_CM033604.1_222143667_222152181	Hcur.ERVi.2b_CM033605.1_196495079_196503680	99.644
Hcur.ERVi.2d_CM033618.1_84947990_84956494	Hcur.ERVi.2b_CM033605.1_196495079_196503680	99.618
Hcur.ERVi.2e_CM033603.1_314684362_314692847	Hcur.ERVi.2b_CM033605.1_196495079_196503680	99.473
Hcur.ERVi.1c_CM033606.1_108635338_108643119	Hcur.ERVi.1c_CM033606.1_108635338_108643119	100
Hcur.ERVi.1i_CM033603.1_19687231_19695014	Hcur.ERVi.1c_CM033606.1_108635338_108643119	99.756
Hcur.ERVi.1d_CM033603.1_98934502_98942285	Hcur.ERVi.1c_CM033606.1_108635338_108643119	99.692
Hcur.ERVi.1b_CM033618.1_145667992_145675776	Hcur.ERVi.1c_CM033606.1_108635338_108643119	99.653
Hcur.ERVi.1a_CM033602.1_174374568_174382351	Hcur.ERVi.1c_CM033606.1_108635338_108643119	99.615
Hcur.ERVi.1e_CM033602.1_64395212_64402993	Hcur.ERVi.1c_CM033606.1_108635338_108643119	98.882
Hcur.ERVi.1h_CM033602.1_711837_719615	Hcur.ERVi.1c_CM033606.1_108635338_108643119	97.727
Hcur.ERVi.1g_JABAHG010000342.1_5934_13712	Hcur.ERVi.1c_CM033606.1_108635338_108643119	97.714
Hcur.ERVi.1f_CM033604.1_196053848_196061626	Hcur.ERVi.1c_CM033606.1_108635338_108643119	97.688
Hcur.ERVi.1j_CM033605.1_87794416_87802213	Hcur.ERVi.1c_CM033606.1_108635338_108643119	97.607
Hcur.ERVi.2d_CM033618.1_84947990_84956494	Hcur.ERVi.2d_CM033618.1_84947990_84956494	100
Hcur.ERVi.2g_CM033618.1_111553414_111561921	Hcur.ERVi.2d_CM033618.1_84947990_84956494	99.718
Hcur.ERVi.2c_CM033604.1_222143667_222152181	Hcur.ERVi.2d_CM033618.1_84947990_84956494	99.66
Hcur.ERVi.2a_CM033602.1_119287544_119296058	Hcur.ERVi.2d_CM033618.1_84947990_84956494	99.554
Hcur.ERVi.2f_CM033603.1_151982678_151991183	Hcur.ERVi.2d_CM033618.1_84947990_84956494	99.53
Hcur.ERVi.2h_CM033602.1_392822_401331	Hcur.ERVi.2d_CM033618.1_84947990_84956494	99.495
Hcur.ERVi.2e_CM033603.1_314684362_314692847	Hcur.ERVi.2d_CM033618.1_84947990_84956494	99.412
Hcur.ERVi.2b_CM033605.1_196495079_196503680	Hcur.ERVi.2d_CM033618.1_84947990_84956494	99.605
Hcur.ERVi.2g_CM033618.1_111553414_111561921	Hcur.ERVi.2g_CM033618.1_111553414_111561921	100
Hcur.ERVi.2d_CM033618.1_84947990_84956494	Hcur.ERVi.2g_CM033618.1_111553414_111561921	99.718
Hcur.ERVi.2c_CM033604.1_222143667_222152181	Hcur.ERVi.2g_CM033618.1_111553414_111561921	99.613
Hcur.ERVi.2a_CM033602.1_119287544_119296058	Hcur.ERVi.2g_CM033618.1_111553414_111561921	99.577
Hcur.ERVi.2f_CM033603.1_151982678_151991183	Hcur.ERVi.2g_CM033618.1_111553414_111561921	99.554
Hcur.ERVi.2h_CM033602.1_392822_401331	Hcur.ERVi.2g_CM033618.1_111553414_111561921	99.518
Hcur.ERVi.2e_CM033603.1_314684362_314692847	Hcur.ERVi.2g_CM033618.1_111553414_111561921	99.365
Hcur.ERVi.2b_CM033605.1_196495079_196503680	Hcur.ERVi.2g_CM033618.1_111553414_111561921	99.657
Hcur.ERVi.1b_CM033618.1_145667992_145675776	Hcur.ERVi.1b_CM033618.1_145667992_145675776	100
Hcur.ERVi.1d_CM033603.1_98934502_98942285	Hcur.ERVi.1b_CM033618.1_145667992_145675776	99.653
Hcur.ERVi.1c_CM033606.1_108635338_108643119	Hcur.ERVi.1b_CM033618.1_145667992_145675776	99.653
Hcur.ERVi.1a_CM033602.1_174374568_174382351	Hcur.ERVi.1b_CM033618.1_145667992_145675776	99.627
Hcur.ERVi.1i_CM033603.1_19687231_19695014	Hcur.ERVi.1b_CM033618.1_145667992_145675776	99.589
Hcur.ERVi.1e_CM033602.1_64395212_64402993	Hcur.ERVi.1b_CM033618.1_145667992_145675776	98.844
Hcur.ERVi.1g_JABAHG010000342.1_5934_13712	Hcur.ERVi.1b_CM033618.1_145667992_145675776	97.701
Hcur.ERVi.1h_CM033602.1_711837_719615	Hcur.ERVi.1b_CM033618.1_145667992_145675776	97.663
Hcur.ERVi.1f_CM033604.1_196053848_196061626	Hcur.ERVi.1b_CM033618.1_145667992_145675776	97.65
Hcur.ERVi.1j_CM033605.1_87794416_87802213	Hcur.ERVi.1b_CM033618.1_145667992_145675776	97.633
Hcur.ERVi.4b_JABAHG010000200.1_17446_26488	Hcur.ERVi.4b_JABAHG010000200.1_17446_26488	100
Hcur.ERVi.4a_CM033603.1_247719078_247728118	Hcur.ERVi.4b_JABAHG010000200.1_17446_26488	99.889
Hcur.ERVi.1g_JABAHG010000342.1_5934_13712	Hcur.ERVi.1g_JABAHG010000342.1_5934_13712	100
Hcur.ERVi.1f_CM033604.1_196053848_196061626	Hcur.ERVi.1g_JABAHG010000342.1_5934_13712	99.691
Hcur.ERVi.1h_CM033602.1_711837_719615	Hcur.ERVi.1g_JABAHG010000342.1_5934_13712	99.601
Hcur.ERVi.1e_CM033602.1_64395212_64402993	Hcur.ERVi.1g_JABAHG010000342.1_5934_13712	98.497
Hcur.ERVi.1d_CM033603.1_98934502_98942285	Hcur.ERVi.1g_JABAHG010000342.1_5934_13712	97.765
Hcur.ERVi.1c_CM033606.1_108635338_108643119	Hcur.ERVi.1g_JABAHG010000342.1_5934_13712	97.714
Hcur.ERVi.1b_CM033618.1_145667992_145675776	Hcur.ERVi.1g_JABAHG010000342.1_5934_13712	97.701
Hcur.ERVi.1a_CM033602.1_174374568_174382351	Hcur.ERVi.1g_JABAHG010000342.1_5934_13712	97.688
Hcur.ERVi.1i_CM033603.1_19687231_19695014	Hcur.ERVi.1g_JABAHG010000342.1_5934_13712	97.65
Hcur.ERVi.1j_CM033605.1_87794416_87802213	Hcur.ERVi.1g_JABAHG010000342.1_5934_13712	96.412
Scro.ERVi.1c_CM037877.1_137079493_137089382	Scro.ERVi.1c_CM037877.1_137079493_137089382	100
Scro.ERVi.1b_CM037878.1_216583689_216593579	Scro.ERVi.1c_CM037877.1_137079493_137089382	99.454
Scro.ERVi.1a_CM037879.1_153703637_153713510	Scro.ERVi.1c_CM037877.1_137079493_137089382	99.333
Scro.ERVi.1d_CM037879.1_196049622_196059494	Scro.ERVi.1c_CM037877.1_137079493_137089382	99.313
Scro.ERVi.1b_CM037878.1_216583689_216593579	Scro.ERVi.1b_CM037878.1_216583689_216593579	100
Scro.ERVi.1c_CM037877.1_137079493_137089382	Scro.ERVi.1b_CM037878.1_216583689_216593579	99.454
Scro.ERVi.1a_CM037879.1_153703637_153713510	Scro.ERVi.1b_CM037878.1_216583689_216593579	99.211
Scro.ERVi.1d_CM037879.1_196049622_196059494	Scro.ERVi.1b_CM037878.1_216583689_216593579	99.191
Scro.ERVi.1a_CM037879.1_153703637_153713510	Scro.ERVi.1a_CM037879.1_153703637_153713510	100
Scro.ERVi.1d_CM037879.1_196049622_196059494	Scro.ERVi.1a_CM037879.1_153703637_153713510	99.878
Scro.ERVi.1c_CM037877.1_137079493_137089382	Scro.ERVi.1a_CM037879.1_153703637_153713510	99.333
Scro.ERVi.1b_CM037878.1_216583689_216593579	Scro.ERVi.1a_CM037879.1_153703637_153713510	99.211
Scro.ERVi.1d_CM037879.1_196049622_196059494	Scro.ERVi.1d_CM037879.1_196049622_196059494	100
Scro.ERVi.1a_CM037879.1_153703637_153713510	Scro.ERVi.1d_CM037879.1_196049622_196059494	99.878
Scro.ERVi.1c_CM037877.1_137079493_137089382	Scro.ERVi.1d_CM037879.1_196049622_196059494	99.313
Scro.ERVi.1b_CM037878.1_216583689_216593579	Scro.ERVi.1d_CM037879.1_196049622_196059494	99.191
Scro.ERVi.2_CM037882.1_8851318_8860220	Scro.ERVi.2_CM037882.1_8851318_8860220	100
Nvis.ERVi.1a_NC_058091.1_273379841_273388787	Nvis.ERVi.1a_NC_058091.1_273379841_273388787	100
Nvis.ERVi.1b_NC_058095.1_41010903_41019836	Nvis.ERVi.1a_NC_058091.1_273379841_273388787	99.375
Nvis.ERVi.1b_NC_058095.1_41010903_41019836	Nvis.ERVi.1b_NC_058095.1_41010903_41019836	100
Nvis.ERVi.1a_NC_058091.1_273379841_273388787	Nvis.ERVi.1b_NC_058095.1_41010903_41019836	99.375
Nvis.ERVi.2_NC_058103.1_61088810_61098010	Nvis.ERVi.2_NC_058103.1_61088810_61098010	100
Ccan.ERVi.1_NC_057391.1_6324470_6333091	Ccan.ERVi.1_NC_057391.1_6324470_6333091	100
Mspr/Mmus.ERVi.5h_CAKLHJ010000001.1_32832249_32840696	Mspr/Mmus.ERVi.5h_CAKLHJ010000001.1_32832249_32840696	100
Mspr/Mmus.ERVi.5f_CAKLHJ010000011.1_59292978_59301428	Mspr/Mmus.ERVi.5h_CAKLHJ010000001.1_32832249_32840696	99.669
Mspr/Mmus.ERVi.5g_CAKLHJ010000004.1_94903731_94912181	Mspr/Mmus.ERVi.5h_CAKLHJ010000001.1_32832249_32840696	99.61
Mspr/Mmus.ERVi.5d_CAKLHJ010000017.1_104685763_104694215	Mspr/Mmus.ERVi.5h_CAKLHJ010000001.1_32832249_32840696	99.598
Mspr/Mmus.ERVi.5c_CAKLHJ010000004.1_66650233_66658683	Mspr/Mmus.ERVi.5h_CAKLHJ010000001.1_32832249_32840696	99.598
Mspr/Mmus.ERVi.5i_CAKLHJ010000009.1_56522928_56531378	Mspr/Mmus.ERVi.5h_CAKLHJ010000001.1_32832249_32840696	99.574
Mspr/Mmus.ERVi.5e_CAKLHJ010000014.1_100377191_100385641	Mspr/Mmus.ERVi.5h_CAKLHJ010000001.1_32832249_32840696	99.562
Mmus.ERVi.5b_NC_000068.8_64455196_64463644	Mspr/Mmus.ERVi.5h_CAKLHJ010000001.1_32832249_32840696	99.231
Mmus.ERVi.5a_NC_000081.7_89827205_89835654	Mspr/Mmus.ERVi.5h_CAKLHJ010000001.1_32832249_32840696	99.053
Mspr/Mmus.ERVi.3b_CAKLHJ010000002.1_71114446_71122763	Mspr/Mmus.ERVi.3b_CAKLHJ010000002.1_71114446_71122763	100
Mspr/Mmus.ERVi.3c_CAKLHJ010000015.1_127871850_127880171	Mspr/Mmus.ERVi.3b_CAKLHJ010000002.1_71114446_71122763	98.594
Mmus.ERVi.3a_NC_000067.7_100151547_100159865	Mspr/Mmus.ERVi.3b_CAKLHJ010000002.1_71114446_71122763	98.065
Mspr/Mmus.ERVi.3d_CAKLHJ010000014.1_56512179_56520464	Mspr/Mmus.ERVi.3b_CAKLHJ010000002.1_71114446_71122763	98.127
Mspr/Mmus.ERVi.5c_CAKLHJ010000004.1_66650233_66658683	Mspr/Mmus.ERVi.5c_CAKLHJ010000004.1_66650233_66658683	100
Mspr/Mmus.ERVi.5f_CAKLHJ010000011.1_59292978_59301428	Mspr/Mmus.ERVi.5c_CAKLHJ010000004.1_66650233_66658683	99.811
Mspr/Mmus.ERVi.5e_CAKLHJ010000014.1_100377191_100385641	Mspr/Mmus.ERVi.5c_CAKLHJ010000004.1_66650233_66658683	99.775
Mspr/Mmus.ERVi.5g_CAKLHJ010000004.1_94903731_94912181	Mspr/Mmus.ERVi.5c_CAKLHJ010000004.1_66650233_66658683	99.775
Mspr/Mmus.ERVi.5d_CAKLHJ010000017.1_104685763_104694215	Mspr/Mmus.ERVi.5c_CAKLHJ010000004.1_66650233_66658683	99.763
Mspr/Mmus.ERVi.5i_CAKLHJ010000009.1_56522928_56531378	Mspr/Mmus.ERVi.5c_CAKLHJ010000004.1_66650233_66658683	99.763
Mspr/Mmus.ERVi.5h_CAKLHJ010000001.1_32832249_32840696	Mspr/Mmus.ERVi.5c_CAKLHJ010000004.1_66650233_66658683	99.598
Mmus.ERVi.5a_NC_000081.7_89827205_89835654	Mspr/Mmus.ERVi.5c_CAKLHJ010000004.1_66650233_66658683	99.266
Mmus.ERVi.5b_NC_000068.8_64455196_64463644	Mspr/Mmus.ERVi.5c_CAKLHJ010000004.1_66650233_66658683	99.207
Mspr/Mmus.ERVi.5g_CAKLHJ010000004.1_94903731_94912181	Mspr/Mmus.ERVi.5g_CAKLHJ010000004.1_94903731_94912181	100
Mspr/Mmus.ERVi.5f_CAKLHJ010000011.1_59292978_59301428	Mspr/Mmus.ERVi.5g_CAKLHJ010000004.1_94903731_94912181	99.917
Mspr/Mmus.ERVi.5d_CAKLHJ010000017.1_104685763_104694215	Mspr/Mmus.ERVi.5g_CAKLHJ010000004.1_94903731_94912181	99.87
Mspr/Mmus.ERVi.5i_CAKLHJ010000009.1_56522928_56531378	Mspr/Mmus.ERVi.5g_CAKLHJ010000004.1_94903731_94912181	99.799
Mspr/Mmus.ERVi.5c_CAKLHJ010000004.1_66650233_66658683	Mspr/Mmus.ERVi.5g_CAKLHJ010000004.1_94903731_94912181	99.775
Mspr/Mmus.ERVi.5e_CAKLHJ010000014.1_100377191_100385641	Mspr/Mmus.ERVi.5g_CAKLHJ010000004.1_94903731_94912181	99.716
Mspr/Mmus.ERVi.5h_CAKLHJ010000001.1_32832249_32840696	Mspr/Mmus.ERVi.5g_CAKLHJ010000004.1_94903731_94912181	99.61
Mmus.ERVi.5a_NC_000081.7_89827205_89835654	Mspr/Mmus.ERVi.5g_CAKLHJ010000004.1_94903731_94912181	99.231
Mmus.ERVi.5b_NC_000068.8_64455196_64463644	Mspr/Mmus.ERVi.5g_CAKLHJ010000004.1_94903731_94912181	99.172
Mspr/Mmus.ERVi.5i_CAKLHJ010000009.1_56522928_56531378	Mspr/Mmus.ERVi.5i_CAKLHJ010000009.1_56522928_56531378	100
Mspr/Mmus.ERVi.5f_CAKLHJ010000011.1_59292978_59301428	Mspr/Mmus.ERVi.5i_CAKLHJ010000009.1_56522928_56531378	99.834
Mspr/Mmus.ERVi.5g_CAKLHJ010000004.1_94903731_94912181	Mspr/Mmus.ERVi.5i_CAKLHJ010000009.1_56522928_56531378	99.799
Mspr/Mmus.ERVi.5d_CAKLHJ010000017.1_104685763_104694215	Mspr/Mmus.ERVi.5i_CAKLHJ010000009.1_56522928_56531378	99.787
Mspr/Mmus.ERVi.5c_CAKLHJ010000004.1_66650233_66658683	Mspr/Mmus.ERVi.5i_CAKLHJ010000009.1_56522928_56531378	99.763
Mspr/Mmus.ERVi.5e_CAKLHJ010000014.1_100377191_100385641	Mspr/Mmus.ERVi.5i_CAKLHJ010000009.1_56522928_56531378	99.681
Mspr/Mmus.ERVi.5h_CAKLHJ010000001.1_32832249_32840696	Mspr/Mmus.ERVi.5i_CAKLHJ010000009.1_56522928_56531378	99.574
Mmus.ERVi.5a_NC_000081.7_89827205_89835654	Mspr/Mmus.ERVi.5i_CAKLHJ010000009.1_56522928_56531378	99.195
Mmus.ERVi.5b_NC_000068.8_64455196_64463644	Mspr/Mmus.ERVi.5i_CAKLHJ010000009.1_56522928_56531378	99.136
Mspr/Mmus.ERVi.5f_CAKLHJ010000011.1_59292978_59301428	Mspr/Mmus.ERVi.5f_CAKLHJ010000011.1_59292978_59301428	100
Mspr/Mmus.ERVi.5g_CAKLHJ010000004.1_94903731_94912181	Mspr/Mmus.ERVi.5f_CAKLHJ010000011.1_59292978_59301428	99.917
Mspr/Mmus.ERVi.5d_CAKLHJ010000017.1_104685763_104694215	Mspr/Mmus.ERVi.5f_CAKLHJ010000011.1_59292978_59301428	99.905
Mspr/Mmus.ERVi.5i_CAKLHJ010000009.1_56522928_56531378	Mspr/Mmus.ERVi.5f_CAKLHJ010000011.1_59292978_59301428	99.834
Mspr/Mmus.ERVi.5c_CAKLHJ010000004.1_66650233_66658683	Mspr/Mmus.ERVi.5f_CAKLHJ010000011.1_59292978_59301428	99.811
Mspr/Mmus.ERVi.5e_CAKLHJ010000014.1_100377191_100385641	Mspr/Mmus.ERVi.5f_CAKLHJ010000011.1_59292978_59301428	99.775
Mspr/Mmus.ERVi.5h_CAKLHJ010000001.1_32832249_32840696	Mspr/Mmus.ERVi.5f_CAKLHJ010000011.1_59292978_59301428	99.669
Mmus.ERVi.5a_NC_000081.7_89827205_89835654	Mspr/Mmus.ERVi.5f_CAKLHJ010000011.1_59292978_59301428	99.29
Mmus.ERVi.5b_NC_000068.8_64455196_64463644	Mspr/Mmus.ERVi.5f_CAKLHJ010000011.1_59292978_59301428	99.207
Mspr/Mmus.ERVi.1k_CAKLHJ010000011.1_119360497_119369477	Mspr/Mmus.ERVi.1k_CAKLHJ010000011.1_119360497_119369477	100
Mmus.ERVi.1h_NC_000086.8_15340287_15349267	Mspr/Mmus.ERVi.1k_CAKLHJ010000011.1_119360497_119369477	99.577
Mmus.ERVi.1f_NC_000082.7_93494345_93503325	Mspr/Mmus.ERVi.1k_CAKLHJ010000011.1_119360497_119369477	99.577
Mmus.ERVi.1i_NC_000071.7_77078363_77087344	Mspr/Mmus.ERVi.1k_CAKLHJ010000011.1_119360497_119369477	99.577
Mmus.ERVi.1g_NC_000071.7_144606649_144615629	Mspr/Mmus.ERVi.1k_CAKLHJ010000011.1_119360497_119369477	99.566
Mmus.ERVi.1j_NC_000077.7_8870298_8879277	Mspr/Mmus.ERVi.1k_CAKLHJ010000011.1_119360497_119369477	99.555
Mmus.ERVi.1a_NC_000073.7_30388065_30397045	Mspr/Mmus.ERVi.1k_CAKLHJ010000011.1_119360497_119369477	99.488
Mmus.ERVi.1e_NC_000077.7_86773142_86782182	Mspr/Mmus.ERVi.1k_CAKLHJ010000011.1_119360497_119369477	96.877
Mmus.ERVi.1c_NC_000073.7_63776310_63785350	Mspr/Mmus.ERVi.1k_CAKLHJ010000011.1_119360497_119369477	96.865
Mmus.ERVi.1b_NC_000069.7_152028777_152037819	Mspr/Mmus.ERVi.1k_CAKLHJ010000011.1_119360497_119369477	96.841
Mmus.ERVi.1d_NC_000071.7_25435697_25444668	Mspr/Mmus.ERVi.1k_CAKLHJ010000011.1_119360497_119369477	96.889
Mspr/Mmus.ERVi.3d_CAKLHJ010000014.1_56512179_56520464	Mspr/Mmus.ERVi.3d_CAKLHJ010000014.1_56512179_56520464	100
Mspr/Mmus.ERVi.3c_CAKLHJ010000015.1_127871850_127880171	Mspr/Mmus.ERVi.3d_CAKLHJ010000014.1_56512179_56520464	98.919
Mspr/Mmus.ERVi.3b_CAKLHJ010000002.1_71114446_71122763	Mspr/Mmus.ERVi.3d_CAKLHJ010000014.1_56512179_56520464	98.127
Mmus.ERVi.3a_NC_000067.7_100151547_100159865	Mspr/Mmus.ERVi.3d_CAKLHJ010000014.1_56512179_56520464	98.115
Mspr/Mmus.ERVi.5e_CAKLHJ010000014.1_100377191_100385641	Mspr/Mmus.ERVi.5e_CAKLHJ010000014.1_100377191_100385641	100
Mspr/Mmus.ERVi.5f_CAKLHJ010000011.1_59292978_59301428	Mspr/Mmus.ERVi.5e_CAKLHJ010000014.1_100377191_100385641	99.775
Mspr/Mmus.ERVi.5c_CAKLHJ010000004.1_66650233_66658683	Mspr/Mmus.ERVi.5e_CAKLHJ010000014.1_100377191_100385641	99.775
Mspr/Mmus.ERVi.5d_CAKLHJ010000017.1_104685763_104694215	Mspr/Mmus.ERVi.5e_CAKLHJ010000014.1_100377191_100385641	99.752
Mspr/Mmus.ERVi.5g_CAKLHJ010000004.1_94903731_94912181	Mspr/Mmus.ERVi.5e_CAKLHJ010000014.1_100377191_100385641	99.716
Mspr/Mmus.ERVi.5i_CAKLHJ010000009.1_56522928_56531378	Mspr/Mmus.ERVi.5e_CAKLHJ010000014.1_100377191_100385641	99.681
Mspr/Mmus.ERVi.5h_CAKLHJ010000001.1_32832249_32840696	Mspr/Mmus.ERVi.5e_CAKLHJ010000014.1_100377191_100385641	99.562
Mmus.ERVi.5a_NC_000081.7_89827205_89835654	Mspr/Mmus.ERVi.5e_CAKLHJ010000014.1_100377191_100385641	99.255
Mmus.ERVi.5b_NC_000068.8_64455196_64463644	Mspr/Mmus.ERVi.5e_CAKLHJ010000014.1_100377191_100385641	99.172
Mspr/Mmus.ERVi.4c_CAKLHJ010000014.1_137084754_137093169	Mspr/Mmus.ERVi.4c_CAKLHJ010000014.1_137084754_137093169	100
Mmus.ERVi.4b_NC_000067.7_83958829_83967243	Mspr/Mmus.ERVi.4c_CAKLHJ010000014.1_137084754_137093169	98.954
Mmus.ERVi.4a_NC_000070.7_51871449_51879864	Mspr/Mmus.ERVi.4c_CAKLHJ010000014.1_137084754_137093169	98.942
Mspr/Mmus.ERVi.3c_CAKLHJ010000015.1_127871850_127880171	Mspr/Mmus.ERVi.3c_CAKLHJ010000015.1_127871850_127880171	100
Mspr/Mmus.ERVi.3d_CAKLHJ010000014.1_56512179_56520464	Mspr/Mmus.ERVi.3c_CAKLHJ010000015.1_127871850_127880171	98.919
Mspr/Mmus.ERVi.3b_CAKLHJ010000002.1_71114446_71122763	Mspr/Mmus.ERVi.3c_CAKLHJ010000015.1_127871850_127880171	98.594
Mmus.ERVi.3a_NC_000067.7_100151547_100159865	Mspr/Mmus.ERVi.3c_CAKLHJ010000015.1_127871850_127880171	98.558
Mspr/Mmus.ERVi.5d_CAKLHJ010000017.1_104685763_104694215	Mspr/Mmus.ERVi.5d_CAKLHJ010000017.1_104685763_104694215	100
Mspr/Mmus.ERVi.5f_CAKLHJ010000011.1_59292978_59301428	Mspr/Mmus.ERVi.5d_CAKLHJ010000017.1_104685763_104694215	99.905
Mspr/Mmus.ERVi.5g_CAKLHJ010000004.1_94903731_94912181	Mspr/Mmus.ERVi.5d_CAKLHJ010000017.1_104685763_104694215	99.87
Mspr/Mmus.ERVi.5i_CAKLHJ010000009.1_56522928_56531378	Mspr/Mmus.ERVi.5d_CAKLHJ010000017.1_104685763_104694215	99.787
Mspr/Mmus.ERVi.5c_CAKLHJ010000004.1_66650233_66658683	Mspr/Mmus.ERVi.5d_CAKLHJ010000017.1_104685763_104694215	99.763
Mspr/Mmus.ERVi.5e_CAKLHJ010000014.1_100377191_100385641	Mspr/Mmus.ERVi.5d_CAKLHJ010000017.1_104685763_104694215	99.752
Mspr/Mmus.ERVi.5h_CAKLHJ010000001.1_32832249_32840696	Mspr/Mmus.ERVi.5d_CAKLHJ010000017.1_104685763_104694215	99.598
Mmus.ERVi.5a_NC_000081.7_89827205_89835654	Mspr/Mmus.ERVi.5d_CAKLHJ010000017.1_104685763_104694215	99.219
Mmus.ERVi.5b_NC_000068.8_64455196_64463644	Mspr/Mmus.ERVi.5d_CAKLHJ010000017.1_104685763_104694215	99.16
Mfas/Mmul.ERVi.1e_NC_052255.1_86606423_86614780	Mfas/Mmul.ERVi.1e_NC_052255.1_86606423_86614780	100
Mmul.ERVi.1a_NC_041760.1_107200178_107208535	Mfas/Mmul.ERVi.1e_NC_052255.1_86606423_86614780	99.749
Mmul.ERVi.1b_NC_041765.1_107127328_107135685	Mfas/Mmul.ERVi.1e_NC_052255.1_86606423_86614780	99.677
Mmul.ERVi.1d_NC_041774.1_79555373_79563729	Mfas/Mmul.ERVi.1e_NC_052255.1_86606423_86614780	99.593
Mmul.ERVi.1c_NC_041774.1_3667318_3675661	Mfas/Mmul.ERVi.1e_NC_052255.1_86606423_86614780	99.617
Mfas.ERVi.2_NC_052262.1_125398807_125408073	Mfas.ERVi.2_NC_052262.1_125398807_125408073	100
Caura.ERVi.1_CM037643.1_730037_737331	Caura.ERVi.1_CM037643.1_730037_737331	100
Snig.ERVi.1a_JAHUXG010004271.1_12363_21312	Snig.ERVi.1a_JAHUXG010004271.1_12363_21312	100
Scar/Snig.ERVi.1b_LR738607.1_14442982_14451827	Snig.ERVi.1a_JAHUXG010004271.1_12363_21312	99.608
Snig.ERVi.2_JAHUXG010007729.1_58834_66865	Snig.ERVi.2_JAHUXG010007729.1_58834_66865	100
Snig.ERVi.3_JAHUXG010009656.1_134161_146254	Snig.ERVi.3_JAHUXG010009656.1_134161_146254	100
Snig.ERVi.4_JAHUXG010022289.1_200249_210229	Snig.ERVi.4_JAHUXG010022289.1_200249_210229	100
Cmyd.ERVi.1a_NC_057849.1_23985232_23992563	Cmyd.ERVi.1a_NC_057849.1_23985232_23992563	100
Cmyd.ERVi.1b_NC_057853.1_86627631_86634952	Cmyd.ERVi.1a_NC_057849.1_23985232_23992563	99.168
Cmyd.ERVi.1c_NC_057853.1_10530937_10538268	Cmyd.ERVi.1a_NC_057849.1_23985232_23992563	98.841
Cmyd.ERVi.2d_NC_057849.1_166978101_166987543	Cmyd.ERVi.2d_NC_057849.1_166978101_166987543	100
Cmyd.ERVi.2a_NC_057849.1_267727745_267737188	Cmyd.ERVi.2d_NC_057849.1_166978101_166987543	99.418
Cmyd.ERVi.2c_NC_057850.1_9337867_9347331	Cmyd.ERVi.2d_NC_057849.1_166978101_166987543	99.334
Cmyd.ERVi.2b_NC_057850.1_71850861_71860297	Cmyd.ERVi.2d_NC_057849.1_166978101_166987543	99.376
Cmyd.ERVi.2a_NC_057849.1_267727745_267737188	Cmyd.ERVi.2a_NC_057849.1_267727745_267737188	100
Cmyd.ERVi.2d_NC_057849.1_166978101_166987543	Cmyd.ERVi.2a_NC_057849.1_267727745_267737188	99.418
Cmyd.ERVi.2b_NC_057850.1_71850861_71860297	Cmyd.ERVi.2a_NC_057849.1_267727745_267737188	99.175
Cmyd.ERVi.2c_NC_057850.1_9337867_9347331	Cmyd.ERVi.2a_NC_057849.1_267727745_267737188	99.112
Cmyd.ERVi.2c_NC_057850.1_9337867_9347331	Cmyd.ERVi.2c_NC_057850.1_9337867_9347331	100
Cmyd.ERVi.2d_NC_057849.1_166978101_166987543	Cmyd.ERVi.2c_NC_057850.1_9337867_9347331	99.334
Cmyd.ERVi.2b_NC_057850.1_71850861_71860297	Cmyd.ERVi.2c_NC_057850.1_9337867_9347331	99.282
Cmyd.ERVi.2a_NC_057849.1_267727745_267737188	Cmyd.ERVi.2c_NC_057850.1_9337867_9347331	99.112
Cmyd.ERVi.2b_NC_057850.1_71850861_71860297	Cmyd.ERVi.2b_NC_057850.1_71850861_71860297	100
Cmyd.ERVi.2d_NC_057849.1_166978101_166987543	Cmyd.ERVi.2b_NC_057850.1_71850861_71860297	99.376
Cmyd.ERVi.2c_NC_057850.1_9337867_9347331	Cmyd.ERVi.2b_NC_057850.1_71850861_71860297	99.282
Cmyd.ERVi.2a_NC_057849.1_267727745_267737188	Cmyd.ERVi.2b_NC_057850.1_71850861_71860297	99.175
Cmyd.ERVi.1c_NC_057853.1_10530937_10538268	Cmyd.ERVi.1c_NC_057853.1_10530937_10538268	100
Cmyd.ERVi.1b_NC_057853.1_86627631_86634952	Cmyd.ERVi.1c_NC_057853.1_10530937_10538268	99.154
Cmyd.ERVi.1a_NC_057849.1_23985232_23992563	Cmyd.ERVi.1c_NC_057853.1_10530937_10538268	98.841
Cmyd.ERVi.1b_NC_057853.1_86627631_86634952	Cmyd.ERVi.1b_NC_057853.1_86627631_86634952	100
Cmyd.ERVi.1a_NC_057849.1_23985232_23992563	Cmyd.ERVi.1b_NC_057853.1_86627631_86634952	99.168
Cmyd.ERVi.1c_NC_057853.1_10530937_10538268	Cmyd.ERVi.1b_NC_057853.1_86627631_86634952	99.154
Stub.ERVi.2f_CM035783.1_38906389_38915798	Stub.ERVi.2f_CM035783.1_38906389_38915798	100
Stub.ERVi.2e_CM035805.1_17527574_17536983	Stub.ERVi.2f_CM035783.1_38906389_38915798	99.904
Stub.ERVi.2d_CM035805.1_71655_81064	Stub.ERVi.2f_CM035783.1_38906389_38915798	99.894
Stub.ERVi.2b_CM035798.1_18815536_18824948	Stub.ERVi.2f_CM035783.1_38906389_38915798	99.894
Stub.ERVi.2c_CM035798.1_19177574_19186983	Stub.ERVi.2f_CM035783.1_38906389_38915798	99.862
Stub.ERVi.1a_CM035790.1_7089468_7104369	Stub.ERVi.1a_CM035790.1_7089468_7104369	100
Stub.ERVi.1b_CM035802.1_5772250_5787305	Stub.ERVi.1a_CM035790.1_7089468_7104369	99.217
Stub.ERVi.3_CM035795.1_6517436_6526131	Stub.ERVi.3_CM035795.1_6517436_6526131	100
Stub.ERVi.2a_CM035798.1_2710893_2719435	Stub.ERVi.2a_CM035798.1_2710893_2719435	100
Stub.ERVi.2f_CM035783.1_38906389_38915798	Stub.ERVi.2a_CM035798.1_2710893_2719435	99.832
Stub.ERVi.2e_CM035805.1_17527574_17536983	Stub.ERVi.2a_CM035798.1_2710893_2719435	99.818
Stub.ERVi.2b_CM035798.1_18815536_18824948	Stub.ERVi.2a_CM035798.1_2710893_2719435	99.818
Stub.ERVi.2d_CM035805.1_71655_81064	Stub.ERVi.2a_CM035798.1_2710893_2719435	99.79
Stub.ERVi.2c_CM035798.1_19177574_19186983	Stub.ERVi.2a_CM035798.1_2710893_2719435	99.762
Stub.ERVi.2b_CM035798.1_18815536_18824948	Stub.ERVi.2b_CM035798.1_18815536_18824948	100
Stub.ERVi.2e_CM035805.1_17527574_17536983	Stub.ERVi.2b_CM035798.1_18815536_18824948	99.926
Stub.ERVi.2d_CM035805.1_71655_81064	Stub.ERVi.2b_CM035798.1_18815536_18824948	99.915
Stub.ERVi.2f_CM035783.1_38906389_38915798	Stub.ERVi.2b_CM035798.1_18815536_18824948	99.894
Stub.ERVi.2c_CM035798.1_19177574_19186983	Stub.ERVi.2b_CM035798.1_18815536_18824948	99.883
Stub.ERVi.2c_CM035798.1_19177574_19186983	Stub.ERVi.2c_CM035798.1_19177574_19186983	100
Stub.ERVi.2e_CM035805.1_17527574_17536983	Stub.ERVi.2c_CM035798.1_19177574_19186983	99.894
Stub.ERVi.2b_CM035798.1_18815536_18824948	Stub.ERVi.2c_CM035798.1_19177574_19186983	99.883
Stub.ERVi.2d_CM035805.1_71655_81064	Stub.ERVi.2c_CM035798.1_19177574_19186983	99.862
Stub.ERVi.2f_CM035783.1_38906389_38915798	Stub.ERVi.2c_CM035798.1_19177574_19186983	99.862
Stub.ERVi.1b_CM035802.1_5772250_5787305	Stub.ERVi.1b_CM035802.1_5772250_5787305	100
Stub.ERVi.1a_CM035790.1_7089468_7104369	Stub.ERVi.1b_CM035802.1_5772250_5787305	99.217
Stub.ERVi.2d_CM035805.1_71655_81064	Stub.ERVi.2d_CM035805.1_71655_81064	100
Stub.ERVi.2b_CM035798.1_18815536_18824948	Stub.ERVi.2d_CM035805.1_71655_81064	99.915
Stub.ERVi.2e_CM035805.1_17527574_17536983	Stub.ERVi.2d_CM035805.1_71655_81064	99.904
Stub.ERVi.2f_CM035783.1_38906389_38915798	Stub.ERVi.2d_CM035805.1_71655_81064	99.894
Stub.ERVi.2c_CM035798.1_19177574_19186983	Stub.ERVi.2d_CM035805.1_71655_81064	99.862
Stub.ERVi.2e_CM035805.1_17527574_17536983	Stub.ERVi.2e_CM035805.1_17527574_17536983	100
Stub.ERVi.2b_CM035798.1_18815536_18824948	Stub.ERVi.2e_CM035805.1_17527574_17536983	99.926
Stub.ERVi.2d_CM035805.1_71655_81064	Stub.ERVi.2e_CM035805.1_17527574_17536983	99.904
Stub.ERVi.2f_CM035783.1_38906389_38915798	Stub.ERVi.2e_CM035805.1_17527574_17536983	99.904
Stub.ERVi.2c_CM035798.1_19177574_19186983	Stub.ERVi.2e_CM035805.1_17527574_17536983	99.894
Amar.ERVi.4_JAJLPC010000003.1_79049304_79058864	Amar.ERVi.4_JAJLPC010000003.1_79049304_79058864	100
Amar.ERVi.3_JAJLPC010000003.1_231109722_231117583	Amar.ERVi.3_JAJLPC010000003.1_231109722_231117583	100
Amar.ERVi.2_JAJLPC010000016.1_37837585_37846341	Amar.ERVi.2_JAJLPC010000016.1_37837585_37846341	100
Amar.ERVi.1_JAJLPC010000007.1_132000066_132008101	Amar.ERVi.1_JAJLPC010000007.1_132000066_132008101	100
Grar.ERVi.1_CM031770.1_28221141_28230783	Grar.ERVi.1_CM031770.1_28221141_28230783	100
Grar.ERVi.2a_CM031777.1_3077202_3087892	Grar.ERVi.2a_CM031777.1_3077202_3087892	100
Grar.ERVi.2b_CM031777.1_4477502_4488173	Grar.ERVi.2a_CM031777.1_3077202_3087892	98.897
Grar.ERVi.2b_CM031777.1_4477502_4488173	Grar.ERVi.2b_CM031777.1_4477502_4488173	100
Grar.ERVi.2a_CM031777.1_3077202_3087892	Grar.ERVi.2b_CM031777.1_4477502_4488173	98.897
Grar.ERVi.4_JAGMVN010000373.1_9295_19461	Grar.ERVi.4_JAGMVN010000373.1_9295_19461	100
Grar.ERVi.3_JAGMVN010000032.1_14683_25100	Grar.ERVi.3_JAGMVN010000032.1_14683_25100	100
Lidu.ERVi.2_CM038621.1_15030832_15042794	Lidu.ERVi.2_CM038621.1_15030832_15042794	100
Lidu.ERVi.3_CM038635.1_5303260_5316286	Lidu.ERVi.3_CM038635.1_5303260_5316286	100
Lidu.ERVi.1_CM038636.1_36681270_36692118	Lidu.ERVi.1_CM038636.1_36681270_36692118	100
Rrut.ERVi.1b_JAJAQA010000002.1_8889739_8902773	Rrut.ERVi.1b_JAJAQA010000002.1_8889739_8902773	100
Rrut.ERVi.1a_JAJAQA010000005.1_2236578_2249580	Rrut.ERVi.1b_JAJAQA010000002.1_8889739_8902773	98.299
Rrut.ERVi.3_JAJAQA010000034.1_276640_286731	Rrut.ERVi.3_JAJAQA010000034.1_276640_286731	100
Rrut.ERVi.1a_JAJAQA010000005.1_2236578_2249580	Rrut.ERVi.1a_JAJAQA010000005.1_2236578_2249580	100
Rrut.ERVi.1b_JAJAQA010000002.1_8889739_8902773	Rrut.ERVi.1a_JAJAQA010000005.1_2236578_2249580	98.299
Rrut.ERVi.2_JAJAQA010000009.1_28401720_28412124	Rrut.ERVi.2_JAJAQA010000009.1_28401720_28412124	100
Sale.ERVi.1_CAKAKS010000062.1_26356689_26370361	Sale.ERVi.1_CAKAKS010000062.1_26356689_26370361	100
Sale.ERVi.2_CAKAKS010000072.1_36646030_36659423	Sale.ERVi.2_CAKAKS010000072.1_36646030_36659423	100
Sale.ERVi.3_CAKAKS010000103.1_5695_16583	Sale.ERVi.3_CAKAKS010000103.1_5695_16583	100
Psem.ERVi.1d_CM038349.1_11422351_11433805	Psem.ERVi.1d_CM038349.1_11422351_11433805	100
Psem.ERVi.1c_CM038360.1_14893686_14905147	Psem.ERVi.1d_CM038349.1_11422351_11433805	99.703
Psem.ERVi.1a_CM038350.1_8089014_8100466	Psem.ERVi.1d_CM038349.1_11422351_11433805	99.625
Psem.ERVi.1b_CM038353.1_3662795_3674255	Psem.ERVi.1d_CM038349.1_11422351_11433805	99.364
Psem.ERVi.1a_CM038350.1_8089014_8100466	Psem.ERVi.1a_CM038350.1_8089014_8100466	100
Psem.ERVi.1d_CM038349.1_11422351_11433805	Psem.ERVi.1a_CM038350.1_8089014_8100466	99.625
Psem.ERVi.1c_CM038360.1_14893686_14905147	Psem.ERVi.1a_CM038350.1_8089014_8100466	99.503
Psem.ERVi.1b_CM038353.1_3662795_3674255	Psem.ERVi.1a_CM038350.1_8089014_8100466	99.442
Psem.ERVi.1b_CM038353.1_3662795_3674255	Psem.ERVi.1b_CM038353.1_3662795_3674255	100
Psem.ERVi.1a_CM038350.1_8089014_8100466	Psem.ERVi.1b_CM038353.1_3662795_3674255	99.442
Psem.ERVi.1d_CM038349.1_11422351_11433805	Psem.ERVi.1b_CM038353.1_3662795_3674255	99.364
Psem.ERVi.1c_CM038360.1_14893686_14905147	Psem.ERVi.1b_CM038353.1_3662795_3674255	99.311
Psem.ERVi.2_CM038359.1_21571339_21581875	Psem.ERVi.2_CM038359.1_21571339_21581875	100
Psem.ERVi.1c_CM038360.1_14893686_14905147	Psem.ERVi.1c_CM038360.1_14893686_14905147	100
Psem.ERVi.1d_CM038349.1_11422351_11433805	Psem.ERVi.1c_CM038360.1_14893686_14905147	99.703
Psem.ERVi.1a_CM038350.1_8089014_8100466	Psem.ERVi.1c_CM038360.1_14893686_14905147	99.503
Psem.ERVi.1b_CM038353.1_3662795_3674255	Psem.ERVi.1c_CM038360.1_14893686_14905147	99.311
Rsim.ERVi.1_CM033631.1_12614287_12630125	Rsim.ERVi.1_CM033631.1_12614287_12630125	100
Mmon.ERVi.1_CM029918.1_87572212_87581010	Mmon.ERVi.1_CM029918.1_87572212_87581010	100
Cluc.ERVi.1_CM014093.1_9310180_9321614	Cluc.ERVi.1_CM014093.1_9310180_9321614	100
Mgla.ERVi.1_MULK01015411.1_1158006_1166777	Mgla.ERVi.1_MULK01015411.1_1158006_1166777	100
Abel.ERVi.3b_JAKDEW010000001.1_53025543_53034739	Abel.ERVi.3b_JAKDEW010000001.1_53025543_53034739	100
Abel.ERVi.3a_JAKDEW010000039.1_2687318_2696516	Abel.ERVi.3b_JAKDEW010000001.1_53025543_53034739	96.915
Abel.ERVi.2a_JAKDEW010000105.1_859109_868473	Abel.ERVi.2a_JAKDEW010000105.1_859109_868473	100
Abel.ERVi.2b_JAKDEW010000157.1_431870_441240	Abel.ERVi.2a_JAKDEW010000105.1_859109_868473	98.592
Abel.ERVi.6_JAKDEW010000136.1_748009_757252	Abel.ERVi.6_JAKDEW010000136.1_748009_757252	100
Abel.ERVi.2b_JAKDEW010000157.1_431870_441240	Abel.ERVi.2b_JAKDEW010000157.1_431870_441240	100
Abel.ERVi.2a_JAKDEW010000105.1_859109_868473	Abel.ERVi.2b_JAKDEW010000157.1_431870_441240	98.592
Abel.ERVi.1a_JAKDEW010000002.1_65683933_65692357	Abel.ERVi.1a_JAKDEW010000002.1_65683933_65692357	100
Abel.ERVi.1b_JAKDEW010000853.1_39534_48026	Abel.ERVi.1a_JAKDEW010000002.1_65683933_65692357	99.423
Abel.ERVi.5_JAKDEW010000023.1_15408171_15418903	Abel.ERVi.5_JAKDEW010000023.1_15408171_15418903	100
Abel.ERVi.4_JAKDEW010000305.1_185347_194415	Abel.ERVi.4_JAKDEW010000305.1_185347_194415	100
Abel.ERVi.3a_JAKDEW010000039.1_2687318_2696516	Abel.ERVi.3a_JAKDEW010000039.1_2687318_2696516	100
Abel.ERVi.3b_JAKDEW010000001.1_53025543_53034739	Abel.ERVi.3a_JAKDEW010000039.1_2687318_2696516	96.915
Abel.ERVi.1b_JAKDEW010000853.1_39534_48026	Abel.ERVi.1b_JAKDEW010000853.1_39534_48026	100
Abel.ERVi.1a_JAKDEW010000002.1_65683933_65692357	Abel.ERVi.1b_JAKDEW010000853.1_39534_48026	99.423
Aaru.ERVi.2c_JAJEOU010001399.1_6656526_6665600	Aaru.ERVi.2c_JAJEOU010001399.1_6656526_6665600	100
Aaru.ERVi.2a_JAJEOU010001458.1_53317_62392	Aaru.ERVi.2c_JAJEOU010001399.1_6656526_6665600	98.446
Aaru.ERVi.2b_JAJEOU010003013.1_47071575_47080649	Aaru.ERVi.2c_JAJEOU010001399.1_6656526_6665600	98.171
Aaru.ERVi.2b_JAJEOU010003013.1_47071575_47080649	Aaru.ERVi.2b_JAJEOU010003013.1_47071575_47080649	100
Aaru.ERVi.2c_JAJEOU010001399.1_6656526_6665600	Aaru.ERVi.2b_JAJEOU010003013.1_47071575_47080649	98.171
Aaru.ERVi.2a_JAJEOU010001458.1_53317_62392	Aaru.ERVi.2b_JAJEOU010003013.1_47071575_47080649	98.171
Aaru.ERVi.1_JAJEOU010002771.1_165371_175484	Aaru.ERVi.1_JAJEOU010002771.1_165371_175484	100
Aaru.ERVi.2a_JAJEOU010001458.1_53317_62392	Aaru.ERVi.2a_JAJEOU010001458.1_53317_62392	100
Aaru.ERVi.2c_JAJEOU010001399.1_6656526_6665600	Aaru.ERVi.2a_JAJEOU010001458.1_53317_62392	98.446
Aaru.ERVi.2b_JAJEOU010003013.1_47071575_47080649	Aaru.ERVi.2a_JAJEOU010001458.1_53317_62392	98.171
Habd.ERVi.1_CM031698.1_22782109_22791593	Habd.ERVi.1_CM031698.1_22782109_22791593	100
Ceur.ERVi.1_OU015523.1_89788228_89796713	Ceur.ERVi.1_OU015523.1_89788228_89796713	100
Stur.ERVi.1_CABFKC020000015.1_9127_17672	Stur.ERVi.1_CABFKC020000015.1_9127_17672	100
Agen.ERVi.1a_OV839363.1_19779163_19789009	Agen.ERVi.1a_OV839363.1_19779163_19789009	100
Agen.ERVi.1c_OV839392.1_13919370_13929216	Agen.ERVi.1a_OV839363.1_19779163_19789009	99.959
Agen.ERVi.1b_OV839382.1_25294405_25304251	Agen.ERVi.1a_OV839363.1_19779163_19789009	99.746
Agen.ERVi.1e_OV839374.1_24811166_24820991	Agen.ERVi.1a_OV839363.1_19779163_19789009	99.584
Agen.ERVi.1f_OV839371.1_28677470_28687347	Agen.ERVi.1a_OV839363.1_19779163_19789009	98.331
Agen.ERVi.1g_OV839369.1_6562127_6571904	Agen.ERVi.1a_OV839363.1_19779163_19789009	99.132
Agen.ERVi.1h_OV839364.1_48314015_48323800	Agen.ERVi.1a_OV839363.1_19779163_19789009	99.028
Agen.ERVi.1d_OV839372.1_21322156_21331960	Agen.ERVi.1a_OV839363.1_19779163_19789009	98.436
Agen.ERVi.1h_OV839364.1_48314015_48323800	Agen.ERVi.1h_OV839364.1_48314015_48323800	100
Agen.ERVi.1d_OV839372.1_21322156_21331960	Agen.ERVi.1h_OV839364.1_48314015_48323800	98.757
Agen.ERVi.1g_OV839369.1_6562127_6571904	Agen.ERVi.1h_OV839364.1_48314015_48323800	98.461
Agen.ERVi.1f_OV839371.1_28677470_28687347	Agen.ERVi.1h_OV839364.1_48314015_48323800	99.005
Agen.ERVi.1b_OV839382.1_25294405_25304251	Agen.ERVi.1h_OV839364.1_48314015_48323800	99.04
Agen.ERVi.1e_OV839374.1_24811166_24820991	Agen.ERVi.1h_OV839364.1_48314015_48323800	99.028
Agen.ERVi.1a_OV839363.1_19779163_19789009	Agen.ERVi.1h_OV839364.1_48314015_48323800	99.028
Agen.ERVi.1c_OV839392.1_13919370_13929216	Agen.ERVi.1h_OV839364.1_48314015_48323800	98.993
Agen.ERVi.1g_OV839369.1_6562127_6571904	Agen.ERVi.1g_OV839369.1_6562127_6571904	100
Agen.ERVi.1h_OV839364.1_48314015_48323800	Agen.ERVi.1g_OV839369.1_6562127_6571904	98.461
Agen.ERVi.1d_OV839372.1_21322156_21331960	Agen.ERVi.1g_OV839369.1_6562127_6571904	98.258
Agen.ERVi.1b_OV839382.1_25294405_25304251	Agen.ERVi.1g_OV839369.1_6562127_6571904	99.168
Agen.ERVi.1e_OV839374.1_24811166_24820991	Agen.ERVi.1g_OV839369.1_6562127_6571904	99.144
Agen.ERVi.1a_OV839363.1_19779163_19789009	Agen.ERVi.1g_OV839369.1_6562127_6571904	99.12
Agen.ERVi.1c_OV839392.1_13919370_13929216	Agen.ERVi.1g_OV839369.1_6562127_6571904	99.085
Agen.ERVi.1f_OV839371.1_28677470_28687347	Agen.ERVi.1g_OV839369.1_6562127_6571904	98.27
Agen.ERVi.1d_OV839372.1_21322156_21331960	Agen.ERVi.1d_OV839372.1_21322156_21331960	100
Agen.ERVi.1h_OV839364.1_48314015_48323800	Agen.ERVi.1d_OV839372.1_21322156_21331960	98.757
Agen.ERVi.1g_OV839369.1_6562127_6571904	Agen.ERVi.1d_OV839372.1_21322156_21331960	98.258
Agen.ERVi.1f_OV839371.1_28677470_28687347	Agen.ERVi.1d_OV839372.1_21322156_21331960	99.443
Agen.ERVi.1b_OV839382.1_25294405_25304251	Agen.ERVi.1d_OV839372.1_21322156_21331960	98.447
Agen.ERVi.1e_OV839374.1_24811166_24820991	Agen.ERVi.1d_OV839372.1_21322156_21331960	98.436
Agen.ERVi.1a_OV839363.1_19779163_19789009	Agen.ERVi.1d_OV839372.1_21322156_21331960	98.436
Agen.ERVi.1c_OV839392.1_13919370_13929216	Agen.ERVi.1d_OV839372.1_21322156_21331960	98.4
Agen.ERVi.1e_OV839374.1_24811166_24820991	Agen.ERVi.1e_OV839374.1_24811166_24820991	100
Agen.ERVi.1a_OV839363.1_19779163_19789009	Agen.ERVi.1e_OV839374.1_24811166_24820991	99.584
Agen.ERVi.1c_OV839392.1_13919370_13929216	Agen.ERVi.1e_OV839374.1_24811166_24820991	99.543
Agen.ERVi.1b_OV839382.1_25294405_25304251	Agen.ERVi.1e_OV839374.1_24811166_24820991	99.533
Agen.ERVi.1f_OV839371.1_28677470_28687347	Agen.ERVi.1e_OV839374.1_24811166_24820991	98.138
Agen.ERVi.1g_OV839369.1_6562127_6571904	Agen.ERVi.1e_OV839374.1_24811166_24820991	99.156
Agen.ERVi.1h_OV839364.1_48314015_48323800	Agen.ERVi.1e_OV839374.1_24811166_24820991	99.028
Agen.ERVi.1d_OV839372.1_21322156_21331960	Agen.ERVi.1e_OV839374.1_24811166_24820991	98.436
Agen.ERVi.1b_OV839382.1_25294405_25304251	Agen.ERVi.1b_OV839382.1_25294405_25304251	100
Agen.ERVi.1a_OV839363.1_19779163_19789009	Agen.ERVi.1b_OV839382.1_25294405_25304251	99.746
Agen.ERVi.1c_OV839392.1_13919370_13929216	Agen.ERVi.1b_OV839382.1_25294405_25304251	99.726
Agen.ERVi.1e_OV839374.1_24811166_24820991	Agen.ERVi.1b_OV839382.1_25294405_25304251	99.533
Agen.ERVi.1f_OV839371.1_28677470_28687347	Agen.ERVi.1b_OV839382.1_25294405_25304251	98.361
Agen.ERVi.1g_OV839369.1_6562127_6571904	Agen.ERVi.1b_OV839382.1_25294405_25304251	99.168
Agen.ERVi.1h_OV839364.1_48314015_48323800	Agen.ERVi.1b_OV839382.1_25294405_25304251	99.028
Agen.ERVi.1d_OV839372.1_21322156_21331960	Agen.ERVi.1b_OV839382.1_25294405_25304251	98.436
Agen.ERVi.1c_OV839392.1_13919370_13929216	Agen.ERVi.1c_OV839392.1_13919370_13929216	100
Agen.ERVi.1a_OV839363.1_19779163_19789009	Agen.ERVi.1c_OV839392.1_13919370_13929216	99.959
Agen.ERVi.1b_OV839382.1_25294405_25304251	Agen.ERVi.1c_OV839392.1_13919370_13929216	99.726
Agen.ERVi.1e_OV839374.1_24811166_24820991	Agen.ERVi.1c_OV839392.1_13919370_13929216	99.543
Agen.ERVi.1f_OV839371.1_28677470_28687347	Agen.ERVi.1c_OV839392.1_13919370_13929216	98.29
Agen.ERVi.1g_OV839369.1_6562127_6571904	Agen.ERVi.1c_OV839392.1_13919370_13929216	99.096
Agen.ERVi.1h_OV839364.1_48314015_48323800	Agen.ERVi.1c_OV839392.1_13919370_13929216	98.993
Agen.ERVi.1d_OV839372.1_21322156_21331960	Agen.ERVi.1c_OV839392.1_13919370_13929216	98.4
Agen.ERVi.2_OV839396.1_1563643_1572361	Agen.ERVi.2_OV839396.1_1563643_1572361	100
Agen.ERVi.1f_OV839371.1_28677470_28687347	Agen.ERVi.1f_OV839371.1_28677470_28687347	100
Agen.ERVi.1b_OV839382.1_25294405_25304251	Agen.ERVi.1f_OV839371.1_28677470_28687347	98.361
Agen.ERVi.1a_OV839363.1_19779163_19789009	Agen.ERVi.1f_OV839371.1_28677470_28687347	98.331
Agen.ERVi.1c_OV839392.1_13919370_13929216	Agen.ERVi.1f_OV839371.1_28677470_28687347	98.29
Agen.ERVi.1e_OV839374.1_24811166_24820991	Agen.ERVi.1f_OV839371.1_28677470_28687347	98.138
Agen.ERVi.1d_OV839372.1_21322156_21331960	Agen.ERVi.1f_OV839371.1_28677470_28687347	99.443
Agen.ERVi.1h_OV839364.1_48314015_48323800	Agen.ERVi.1f_OV839371.1_28677470_28687347	99.005
Agen.ERVi.1g_OV839369.1_6562127_6571904	Agen.ERVi.1f_OV839371.1_28677470_28687347	98.27
Cust.ERVi.1_NC_046262.2_61106874_61114550	Cust.ERVi.1_NC_046262.2_61106874_61114550	100
Erub.ERVi.1b_CAIGJR020000204.1_228140_238368	Erub.ERVi.1b_CAIGJR020000204.1_228140_238368	100
Erub.ERVi.1a_CAIGJR020000550.1_20681_30916	Erub.ERVi.1b_CAIGJR020000204.1_228140_238368	99.033
Erub.ERVi.1a_CAIGJR020000550.1_20681_30916	Erub.ERVi.1a_CAIGJR020000550.1_20681_30916	100
Erub.ERVi.1b_CAIGJR020000204.1_228140_238368	Erub.ERVi.1a_CAIGJR020000550.1_20681_30916	99.033
Tgut.ERVi.3_NC_044241.2_30846244_30854749	Tgut.ERVi.3_NC_044241.2_30846244_30854749	100
Tgut.ERVi.4_NC_045028.1_18739400_18747569	Tgut.ERVi.4_NC_045028.1_18739400_18747569	100
Tgut.ERVi.1_NC_054764.1_1794683_1803958	Tgut.ERVi.1_NC_054764.1_1794683_1803958	100
Tgut.ERVi.2_NW_024545322.1_26806_36020	Tgut.ERVi.2_NW_024545322.1_26806_36020	100
Wvid.ERVi.1_JAJPCS010000028.1_8837655_8845819	Wvid.ERVi.1_JAJPCS010000028.1_8837655_8845819	100
Pcri.ERVi.1_JAIFWW010000175.1_1622257_1629980	Pcri.ERVi.1_JAIFWW010000175.1_1622257_1629980	100
Gcal.ERVi.1_JAGKTE010000067.1_179302_188574	Gcal.ERVi.1_JAGKTE010000067.1_179302_188574	100
Ggal.ERVi.1a_NC_052532.1_122362853_122370347	Ggal.ERVi.1a_NC_052532.1_122362853_122370347	100
Ggal.ERVi.1b_NC_052532.1_187753425_187760948	Ggal.ERVi.1a_NC_052532.1_122362853_122370347	98.788
Ggal.ERVi.1b_NC_052532.1_187753425_187760948	Ggal.ERVi.1b_NC_052532.1_187753425_187760948	100
Ggal.ERVi.1a_NC_052532.1_122362853_122370347	Ggal.ERVi.1b_NC_052532.1_187753425_187760948	98.788
Gaff.ERVi.1_NC_057871.1_22729272_22740210	Gaff.ERVi.1_NC_057871.1_22729272_22740210	100
Mmona.ERVi.1_NW_025723251.1_18158_26367	Mmona.ERVi.1_NW_025723251.1_18158_26367	100
Mmon.ERVi.3_NW_025723545.1_21032_29208	Mmon.ERVi.3_NW_025723545.1_21032_29208	100
Mmon.ERVi.2_NW_025724938.1_35604127_35615695	Mmon.ERVi.2_NW_025724938.1_35604127_35615695	100
Bspl.ERVi.2b_NW_024470463.1_39005_49585	Bspl.ERVi.2b_NW_024470463.1_39005_49585	100
Bspl.ERVi.2a_NC_040888.1_16422398_16432927	Bspl.ERVi.2b_NW_024470463.1_39005_49585	97.939
More.ERVi.1_NW_024543064.1_25761219_25770437	More.ERVi.1_NW_024543064.1_25761219_25770437	100
Lcat.ERVi.1a_NC_059128.1_98509318_98517649	Lcat.ERVi.1a_NC_059128.1_98509318_98517649	100
Lcat.ERVi.1b_NC_059136.1_20484481_20492812	Lcat.ERVi.1a_NC_059128.1_98509318_98517649	99.856
Lcat.ERVi.1b_NC_059136.1_20484481_20492812	Lcat.ERVi.1b_NC_059136.1_20484481_20492812	100
Lcat.ERVi.1a_NC_059128.1_98509318_98517649	Lcat.ERVi.1b_NC_059136.1_20484481_20492812	99.856
Pobe.ERVi.1_NESX02000087.1_11934746_11942844	Pobe.ERVi.1_NESX02000087.1_11934746_11942844	100
Eaus.ERVi.2_QKXG01001718.1_810686_819325	Eaus.ERVi.2_QKXG01001718.1_810686_819325	100
Eaus.ERVi.1a_QKXG01002034.1_2816581_2825450	Eaus.ERVi.1a_QKXG01002034.1_2816581_2825450	100
Eaus.ERVi.1b_QKXG01011093.1_781326_790298	Eaus.ERVi.1a_QKXG01002034.1_2816581_2825450	99.696
Eaus.ERVi.1b_QKXG01011093.1_781326_790298	Eaus.ERVi.1b_QKXG01011093.1_781326_790298	100
Eaus.ERVi.1a_QKXG01002034.1_2816581_2825450	Eaus.ERVi.1b_QKXG01011093.1_781326_790298	99.696
Eaus.ERVi.3_QKXG01019466.1_11787_19997	Eaus.ERVi.3_QKXG01019466.1_11787_19997	100
Oste.ERVi.2_QVTF01021052.1_56120_66708	Oste.ERVi.2_QVTF01021052.1_56120_66708	100
Oste.ERVi.1a_QVTF01022821.1_87794_96157	Oste.ERVi.1a_QVTF01022821.1_87794_96157	100
Oste.ERVi.1b_QVTF01023030.1_336491_344916	Oste.ERVi.1a_QVTF01022821.1_87794_96157	98.693
Oste.ERVi.1b_QVTF01023030.1_336491_344916	Oste.ERVi.1b_QVTF01023030.1_336491_344916	100
Oste.ERVi.1a_QVTF01022821.1_87794_96157	Oste.ERVi.1b_QVTF01023030.1_336491_344916	98.693
Psp.Y.ERVi.1_RZNG01002254.1_123041_131987	Psp.Y.ERVi.1_RZNG01002254.1_123041_131987	100
Mtub.ERVi.1a_ML675604.1_44383429_44390229	Mtub.ERVi.1a_ML675604.1_44383429_44390229	100
Mtub.ERVi.1b_ML675610.1_30590369_30597173	Mtub.ERVi.1a_ML675604.1_44383429_44390229	98.663
Mtub.ERVi.1c_ML675618.1_66764871_66771677	Mtub.ERVi.1a_ML675604.1_44383429_44390229	98.56
Mtub.ERVi.1b_ML675610.1_30590369_30597173	Mtub.ERVi.1b_ML675610.1_30590369_30597173	100
Mtub.ERVi.1c_ML675618.1_66764871_66771677	Mtub.ERVi.1b_ML675610.1_30590369_30597173	99.104
Mtub.ERVi.1a_ML675604.1_44383429_44390229	Mtub.ERVi.1b_ML675610.1_30590369_30597173	98.663
Mtub.ERVi.1c_ML675618.1_66764871_66771677	Mtub.ERVi.1c_ML675618.1_66764871_66771677	100
Mtub.ERVi.1b_ML675610.1_30590369_30597173	Mtub.ERVi.1c_ML675618.1_66764871_66771677	99.104
Mtub.ERVi.1a_ML675604.1_44383429_44390229	Mtub.ERVi.1c_ML675618.1_66764871_66771677	98.56
Dmaw.ERVi.1_ML677333.1_14066747_14073777	Dmaw.ERVi.1_ML677333.1_14066747_14073777	100
Ttib.ERVi.1_CM017893.1_15888752_15904150	Ttib.ERVi.1_CM017893.1_15888752_15904150	100
Ttib.ERVi.2_CM017916.1_3694382_3704961	Ttib.ERVi.2_CM017916.1_3694382_3704961	100
Ator.ERVi.1_CM018076.1_14652297_14661692	Ator.ERVi.1_CM018076.1_14652297_14661692	100
Llei.ERVi.1_RXON01003286.1_7984_18430	Llei.ERVi.1_RXON01003286.1_7984_18430	100
Gtri.ERVi.1_CM019933.1_49767709_49776891	Gtri.ERVi.1_CM019933.1_49767709_49776891	100
Gtri.ERVi.2a_WSPJ01000070.1_64630_72887	Gtri.ERVi.2a_WSPJ01000070.1_64630_72887	100
Gtri.ERVi.2b_WSPJ01000086.1_22001_30248	Gtri.ERVi.2a_WSPJ01000070.1_64630_72887	98.062
Gtri.ERVi.2b_WSPJ01000086.1_22001_30248	Gtri.ERVi.2b_WSPJ01000086.1_22001_30248	100
Gtri.ERVi.2a_WSPJ01000070.1_64630_72887	Gtri.ERVi.2b_WSPJ01000086.1_22001_30248	98.062
Satr.ERVi.2a_CM020469.1_30838922_30847444	Satr.ERVi.2a_CM020469.1_30838922_30847444	100
Satr.ERVi.2b_CM020471.1_21190241_21198765	Satr.ERVi.2a_CM020469.1_30838922_30847444	98.734
Satr.ERVi.2c_WNMY01000172.1_69298_77823	Satr.ERVi.2a_CM020469.1_30838922_30847444	98.558
Satr.ERVi.2b_CM020471.1_21190241_21198765	Satr.ERVi.2b_CM020471.1_21190241_21198765	100
Satr.ERVi.2a_CM020469.1_30838922_30847444	Satr.ERVi.2b_CM020471.1_21190241_21198765	98.734
Satr.ERVi.2c_WNMY01000172.1_69298_77823	Satr.ERVi.2b_CM020471.1_21190241_21198765	98.687
Satr.ERVi.1_CM020498.1_24391878_24400942	Satr.ERVi.1_CM020498.1_24391878_24400942	100
Satr.ERVi.2c_WNMY01000172.1_69298_77823	Satr.ERVi.2c_WNMY01000172.1_69298_77823	100
Satr.ERVi.2b_CM020471.1_21190241_21198765	Satr.ERVi.2c_WNMY01000172.1_69298_77823	98.687
Satr.ERVi.2a_CM020469.1_30838922_30847444	Satr.ERVi.2c_WNMY01000172.1_69298_77823	98.558
Cgun.ERVi.1_WBRW01001026.1_86821_94944	Cgun.ERVi.1_WBRW01001026.1_86821_94944	100
Calt.ERVi.1c_CM023140.1_40939732_40950170	Calt.ERVi.1c_CM023140.1_40939732_40950170	100
Calt.ERVi.1b_CM023147.1_7106285_7116678	Calt.ERVi.1c_CM023140.1_40939732_40950170	99.306
Calt.ERVi.1a_CM023141.1_40590427_40601856	Calt.ERVi.1a_CM023141.1_40590427_40601856	100
Calt.ERVi.1b_CM023147.1_7106285_7116678	Calt.ERVi.1b_CM023147.1_7106285_7116678	100
Calt.ERVi.1c_CM023140.1_40939732_40950170	Calt.ERVi.1b_CM023147.1_7106285_7116678	99.306
Calt.ERVi.1a_CM023141.1_40590427_40601856	Calt.ERVi.1b_CM023147.1_7106285_7116678	99.505
Ngra.ERVi.1_CM023737.1_41037798_41045594	Ngra.ERVi.1_CM023737.1_41037798_41045594	100
Amp.ERVi.1a_CM024196.1_36918813_36927874	Amp.ERVi.1a_CM024196.1_36918813_36927874	100
Amp.ERVi.1b_CM024197.1_38708060_38717200	Amp.ERVi.1a_CM024196.1_36918813_36927874	99.563
Amp.ERVi.1c_CM024206.1_12289748_12298873	Amp.ERVi.1a_CM024196.1_36918813_36927874	97.623
Acen/Amp.ERVi.1d_NC_044356.1_788963_798098	Amp.ERVi.1a_CM024196.1_36918813_36927874	96.625
Amp.ERVi.1b_CM024197.1_38708060_38717200	Amp.ERVi.1b_CM024197.1_38708060_38717200	100
Amp.ERVi.1c_CM024206.1_12289748_12298873	Amp.ERVi.1b_CM024197.1_38708060_38717200	97.213
Acen/Amp.ERVi.1d_NC_044356.1_788963_798098	Amp.ERVi.1b_CM024197.1_38708060_38717200	96.395
Amp.ERVi.1a_CM024196.1_36918813_36927874	Amp.ERVi.1b_CM024197.1_38708060_38717200	99.563
Amp.ERVi.1c_CM024206.1_12289748_12298873	Amp.ERVi.1c_CM024206.1_12289748_12298873	100
Amp.ERVi.1b_CM024197.1_38708060_38717200	Amp.ERVi.1c_CM024206.1_12289748_12298873	97.213
Acen/Amp.ERVi.1d_NC_044356.1_788963_798098	Amp.ERVi.1c_CM024206.1_12289748_12298873	95.071
Amp.ERVi.1a_CM024196.1_36918813_36927874	Amp.ERVi.1c_CM024206.1_12289748_12298873	97.623
Bgau.ERVi.1_CM024450.1_25745663_25753770	Bgau.ERVi.1_CM024450.1_25745663_25753770	100
Nalb.ERVi.1_JABGLX010000339.1_71686_80740	Nalb.ERVi.1_JABGLX010000339.1_71686_80740	100
Afla.ERVi.1_CM028219.1_548260596_548269184	Afla.ERVi.1_CM028219.1_548260596_548269184	100
Rmar.ERVi.1_ONZH01031024.1_2845_11291	Rmar.ERVi.1_ONZH01031024.1_2845_11291	100
Ddra.ERVi.1_UELW01000005.1_92806_105593	Ddra.ERVi.1_UELW01000005.1_92806_105593	100
Scar/Snig.ERVi.1b_LR738607.1_14442982_14451827	Scar/Snig.ERVi.1b_LR738607.1_14442982_14451827	100
Snig.ERVi.1a_JAHUXG010004271.1_12363_21312	Scar/Snig.ERVi.1b_LR738607.1_14442982_14451827	99.608
Hant.ERVi.1a_CADEHL010000508.1_4806071_4816841	Hant.ERVi.1a_CADEHL010000508.1_4806071_4816841	100
Hant.ERVi.1d_CADEHL010001000.1_3016321_3027066	Hant.ERVi.1a_CADEHL010000508.1_4806071_4816841	98.035
Hant.ERVi.1c_CADEHL010001526.1_1689973_1700721	Hant.ERVi.1a_CADEHL010000508.1_4806071_4816841	98.026
Hant.ERVi.1b_CADEHL010000996.1_160837_171595	Hant.ERVi.1a_CADEHL010000508.1_4806071_4816841	97.184
Hant.ERVi.2_CADEHL010000983.1_41902_52383	Hant.ERVi.2_CADEHL010000983.1_41902_52383	100
Hant.ERVi.1b_CADEHL010000996.1_160837_171595	Hant.ERVi.1b_CADEHL010000996.1_160837_171595	100
Hant.ERVi.1c_CADEHL010001526.1_1689973_1700721	Hant.ERVi.1b_CADEHL010000996.1_160837_171595	97.634
Hant.ERVi.1d_CADEHL010001000.1_3016321_3027066	Hant.ERVi.1b_CADEHL010000996.1_160837_171595	97.532
Hant.ERVi.1a_CADEHL010000508.1_4806071_4816841	Hant.ERVi.1b_CADEHL010000996.1_160837_171595	97.184
Hant.ERVi.1d_CADEHL010001000.1_3016321_3027066	Hant.ERVi.1d_CADEHL010001000.1_3016321_3027066	100
Hant.ERVi.1c_CADEHL010001526.1_1689973_1700721	Hant.ERVi.1d_CADEHL010001000.1_3016321_3027066	99.749
Hant.ERVi.1a_CADEHL010000508.1_4806071_4816841	Hant.ERVi.1d_CADEHL010001000.1_3016321_3027066	98.036
Hant.ERVi.1b_CADEHL010000996.1_160837_171595	Hant.ERVi.1d_CADEHL010001000.1_3016321_3027066	97.532
Hant.ERVi.1c_CADEHL010001526.1_1689973_1700721	Hant.ERVi.1c_CADEHL010001526.1_1689973_1700721	100
Hant.ERVi.1d_CADEHL010001000.1_3016321_3027066	Hant.ERVi.1c_CADEHL010001526.1_1689973_1700721	99.749
Hant.ERVi.1a_CADEHL010000508.1_4806071_4816841	Hant.ERVi.1c_CADEHL010001526.1_1689973_1700721	98.026
Hant.ERVi.1b_CADEHL010000996.1_160837_171595	Hant.ERVi.1c_CADEHL010001526.1_1689973_1700721	97.634
Daes.ERVi.1_LR812507.1_17174283_17185776	Daes.ERVi.1_LR812507.1_17174283_17185776	100
Dkya.ERVi.1_LR812519.1_37111366_37123313	Dkya.ERVi.1_LR812519.1_37111366_37123313	100
Ppip.ERVi.1_LR862366.1_6948324_6956606	Ppip.ERVi.1_LR862366.1_6948324_6956606	100
Mmus.ERVi.4b_NC_000067.7_83958829_83967243	Mmus.ERVi.4b_NC_000067.7_83958829_83967243	100
Mmus.ERVi.4a_NC_000070.7_51871449_51879864	Mmus.ERVi.4b_NC_000067.7_83958829_83967243	99.703
Mspr/Mmus.ERVi.4c_CAKLHJ010000014.1_137084754_137093169	Mmus.ERVi.4b_NC_000067.7_83958829_83967243	98.954
Mmus.ERVi.3a_NC_000067.7_100151547_100159865	Mmus.ERVi.3a_NC_000067.7_100151547_100159865	100
Mspr/Mmus.ERVi.3c_CAKLHJ010000015.1_127871850_127880171	Mmus.ERVi.3a_NC_000067.7_100151547_100159865	98.558
Mspr/Mmus.ERVi.3b_CAKLHJ010000002.1_71114446_71122763	Mmus.ERVi.3a_NC_000067.7_100151547_100159865	98.065
Mspr/Mmus.ERVi.3d_CAKLHJ010000014.1_56512179_56520464	Mmus.ERVi.3a_NC_000067.7_100151547_100159865	98.115
Mmus.ERVi.6_NC_000067.7_170769090_170777746	Mmus.ERVi.6_NC_000067.7_170769090_170777746	100
Mmus.ERVi.5b_NC_000068.8_64455196_64463644	Mmus.ERVi.5b_NC_000068.8_64455196_64463644	100
Mmus.ERVi.5a_NC_000081.7_89827205_89835654	Mmus.ERVi.5b_NC_000068.8_64455196_64463644	99.231
Mspr/Mmus.ERVi.5h_CAKLHJ010000001.1_32832249_32840696	Mmus.ERVi.5b_NC_000068.8_64455196_64463644	99.231
Mspr/Mmus.ERVi.5f_CAKLHJ010000011.1_59292978_59301428	Mmus.ERVi.5b_NC_000068.8_64455196_64463644	99.207
Mspr/Mmus.ERVi.5c_CAKLHJ010000004.1_66650233_66658683	Mmus.ERVi.5b_NC_000068.8_64455196_64463644	99.207
Mspr/Mmus.ERVi.5e_CAKLHJ010000014.1_100377191_100385641	Mmus.ERVi.5b_NC_000068.8_64455196_64463644	99.172
Mspr/Mmus.ERVi.5g_CAKLHJ010000004.1_94903731_94912181	Mmus.ERVi.5b_NC_000068.8_64455196_64463644	99.172
Mspr/Mmus.ERVi.5d_CAKLHJ010000017.1_104685763_104694215	Mmus.ERVi.5b_NC_000068.8_64455196_64463644	99.16
Mspr/Mmus.ERVi.5i_CAKLHJ010000009.1_56522928_56531378	Mmus.ERVi.5b_NC_000068.8_64455196_64463644	99.136
Mmus.ERVi.7_NC_000068.8_154859784_154869123	Mmus.ERVi.7_NC_000068.8_154859784_154869123	100
Mmus.ERVi.1b_NC_000069.7_152028777_152037819	Mmus.ERVi.1b_NC_000069.7_152028777_152037819	100
Mmus.ERVi.1c_NC_000073.7_63776310_63785350	Mmus.ERVi.1b_NC_000069.7_152028777_152037819	99.613
Mmus.ERVi.1e_NC_000077.7_86773142_86782182	Mmus.ERVi.1b_NC_000069.7_152028777_152037819	99.602
Mmus.ERVi.1d_NC_000071.7_25435697_25444668	Mmus.ERVi.1b_NC_000069.7_152028777_152037819	99.676
Mmus.ERVi.1j_NC_000077.7_8870298_8879277	Mmus.ERVi.1b_NC_000069.7_152028777_152037819	96.974
Mmus.ERVi.1h_NC_000086.8_15340287_15349267	Mmus.ERVi.1b_NC_000069.7_152028777_152037819	96.95
Mmus.ERVi.1i_NC_000071.7_77078363_77087344	Mmus.ERVi.1b_NC_000069.7_152028777_152037819	96.95
Mmus.ERVi.1g_NC_000071.7_144606649_144615629	Mmus.ERVi.1b_NC_000069.7_152028777_152037819	96.938
Mmus.ERVi.1f_NC_000082.7_93494345_93503325	Mmus.ERVi.1b_NC_000069.7_152028777_152037819	96.901
Mspr/Mmus.ERVi.1k_CAKLHJ010000011.1_119360497_119369477	Mmus.ERVi.1b_NC_000069.7_152028777_152037819	96.841
Mmus.ERVi.1a_NC_000073.7_30388065_30397045	Mmus.ERVi.1b_NC_000069.7_152028777_152037819	96.817
Mmus.ERVi.4a_NC_000070.7_51871449_51879864	Mmus.ERVi.4a_NC_000070.7_51871449_51879864	100
Mmus.ERVi.4b_NC_000067.7_83958829_83967243	Mmus.ERVi.4a_NC_000070.7_51871449_51879864	99.703
Mspr/Mmus.ERVi.4c_CAKLHJ010000014.1_137084754_137093169	Mmus.ERVi.4a_NC_000070.7_51871449_51879864	98.942
Mmus.ERVi.2b_NC_000070.7_146587540_146596298	Mmus.ERVi.2b_NC_000070.7_146587540_146596298	100
Mmus.ERVi.2a_NC_000079.7_68033007_68041693	Mmus.ERVi.2b_NC_000070.7_146587540_146596298	98.545
Mmus.ERVi.1d_NC_000071.7_25435697_25444668	Mmus.ERVi.1d_NC_000071.7_25435697_25444668	100
Mmus.ERVi.1e_NC_000077.7_86773142_86782182	Mmus.ERVi.1d_NC_000071.7_25435697_25444668	99.702
Mmus.ERVi.1c_NC_000073.7_63776310_63785350	Mmus.ERVi.1d_NC_000071.7_25435697_25444668	99.702
Mmus.ERVi.1b_NC_000069.7_152028777_152037819	Mmus.ERVi.1d_NC_000071.7_25435697_25444668	99.676
Mmus.ERVi.1h_NC_000086.8_15340287_15349267	Mmus.ERVi.1d_NC_000071.7_25435697_25444668	96.996
Mmus.ERVi.1i_NC_000071.7_77078363_77087344	Mmus.ERVi.1d_NC_000071.7_25435697_25444668	96.996
Mmus.ERVi.1j_NC_000077.7_8870298_8879277	Mmus.ERVi.1d_NC_000071.7_25435697_25444668	96.996
Mmus.ERVi.1g_NC_000071.7_144606649_144615629	Mmus.ERVi.1d_NC_000071.7_25435697_25444668	96.969
Mmus.ERVi.1f_NC_000082.7_93494345_93503325	Mmus.ERVi.1d_NC_000071.7_25435697_25444668	96.929
Mspr/Mmus.ERVi.1k_CAKLHJ010000011.1_119360497_119369477	Mmus.ERVi.1d_NC_000071.7_25435697_25444668	96.889
Mmus.ERVi.1a_NC_000073.7_30388065_30397045	Mmus.ERVi.1d_NC_000071.7_25435697_25444668	96.862
Mmus.ERVi.1i_NC_000071.7_77078363_77087344	Mmus.ERVi.1i_NC_000071.7_77078363_77087344	100
Mmus.ERVi.1h_NC_000086.8_15340287_15349267	Mmus.ERVi.1i_NC_000071.7_77078363_77087344	99.978
Mmus.ERVi.1f_NC_000082.7_93494345_93503325	Mmus.ERVi.1i_NC_000071.7_77078363_77087344	99.866
Mmus.ERVi.1j_NC_000077.7_8870298_8879277	Mmus.ERVi.1i_NC_000071.7_77078363_77087344	99.755
Mmus.ERVi.1g_NC_000071.7_144606649_144615629	Mmus.ERVi.1i_NC_000071.7_77078363_77087344	99.744
Mmus.ERVi.1a_NC_000073.7_30388065_30397045	Mmus.ERVi.1i_NC_000071.7_77078363_77087344	99.599
Mspr/Mmus.ERVi.1k_CAKLHJ010000011.1_119360497_119369477	Mmus.ERVi.1i_NC_000071.7_77078363_77087344	99.577
Mmus.ERVi.1e_NC_000077.7_86773142_86782182	Mmus.ERVi.1i_NC_000071.7_77078363_77087344	97.01
Mmus.ERVi.1c_NC_000073.7_63776310_63785350	Mmus.ERVi.1i_NC_000071.7_77078363_77087344	96.986
Mmus.ERVi.1b_NC_000069.7_152028777_152037819	Mmus.ERVi.1i_NC_000071.7_77078363_77087344	96.95
Mmus.ERVi.1d_NC_000071.7_25435697_25444668	Mmus.ERVi.1i_NC_000071.7_77078363_77087344	96.996
Mmus.ERVi.1g_NC_000071.7_144606649_144615629	Mmus.ERVi.1g_NC_000071.7_144606649_144615629	100
Mmus.ERVi.1h_NC_000086.8_15340287_15349267	Mmus.ERVi.1g_NC_000071.7_144606649_144615629	99.744
Mmus.ERVi.1f_NC_000082.7_93494345_93503325	Mmus.ERVi.1g_NC_000071.7_144606649_144615629	99.744
Mmus.ERVi.1i_NC_000071.7_77078363_77087344	Mmus.ERVi.1g_NC_000071.7_144606649_144615629	99.744
Mmus.ERVi.1j_NC_000077.7_8870298_8879277	Mmus.ERVi.1g_NC_000071.7_144606649_144615629	99.722
Mmus.ERVi.1a_NC_000073.7_30388065_30397045	Mmus.ERVi.1g_NC_000071.7_144606649_144615629	99.61
Mspr/Mmus.ERVi.1k_CAKLHJ010000011.1_119360497_119369477	Mmus.ERVi.1g_NC_000071.7_144606649_144615629	99.566
Mmus.ERVi.1e_NC_000077.7_86773142_86782182	Mmus.ERVi.1g_NC_000071.7_144606649_144615629	96.973
Mmus.ERVi.1c_NC_000073.7_63776310_63785350	Mmus.ERVi.1g_NC_000071.7_144606649_144615629	96.949
Mmus.ERVi.1b_NC_000069.7_152028777_152037819	Mmus.ERVi.1g_NC_000071.7_144606649_144615629	96.938
Mmus.ERVi.1d_NC_000071.7_25435697_25444668	Mmus.ERVi.1g_NC_000071.7_144606649_144615629	96.969
Mmus.ERVi.1a_NC_000073.7_30388065_30397045	Mmus.ERVi.1a_NC_000073.7_30388065_30397045	100
Mmus.ERVi.1j_NC_000077.7_8870298_8879277	Mmus.ERVi.1a_NC_000073.7_30388065_30397045	99.621
Mmus.ERVi.1g_NC_000071.7_144606649_144615629	Mmus.ERVi.1a_NC_000073.7_30388065_30397045	99.61
Mmus.ERVi.1h_NC_000086.8_15340287_15349267	Mmus.ERVi.1a_NC_000073.7_30388065_30397045	99.599
Mmus.ERVi.1f_NC_000082.7_93494345_93503325	Mmus.ERVi.1a_NC_000073.7_30388065_30397045	99.599
Mmus.ERVi.1i_NC_000071.7_77078363_77087344	Mmus.ERVi.1a_NC_000073.7_30388065_30397045	99.599
Mspr/Mmus.ERVi.1k_CAKLHJ010000011.1_119360497_119369477	Mmus.ERVi.1a_NC_000073.7_30388065_30397045	99.488
Mmus.ERVi.1e_NC_000077.7_86773142_86782182	Mmus.ERVi.1a_NC_000073.7_30388065_30397045	96.877
Mmus.ERVi.1c_NC_000073.7_63776310_63785350	Mmus.ERVi.1a_NC_000073.7_30388065_30397045	96.853
Mmus.ERVi.1b_NC_000069.7_152028777_152037819	Mmus.ERVi.1a_NC_000073.7_30388065_30397045	96.817
Mmus.ERVi.1d_NC_000071.7_25435697_25444668	Mmus.ERVi.1a_NC_000073.7_30388065_30397045	96.862
Mmus.ERVi.1c_NC_000073.7_63776310_63785350	Mmus.ERVi.1c_NC_000073.7_63776310_63785350	100
Mmus.ERVi.1e_NC_000077.7_86773142_86782182	Mmus.ERVi.1c_NC_000073.7_63776310_63785350	99.812
Mmus.ERVi.1b_NC_000069.7_152028777_152037819	Mmus.ERVi.1c_NC_000073.7_63776310_63785350	99.613
Mmus.ERVi.1d_NC_000071.7_25435697_25444668	Mmus.ERVi.1c_NC_000073.7_63776310_63785350	99.702
Mmus.ERVi.1i_NC_000071.7_77078363_77087344	Mmus.ERVi.1c_NC_000073.7_63776310_63785350	96.986
Mmus.ERVi.1h_NC_000086.8_15340287_15349267	Mmus.ERVi.1c_NC_000073.7_63776310_63785350	96.985
Mmus.ERVi.1j_NC_000077.7_8870298_8879277	Mmus.ERVi.1c_NC_000073.7_63776310_63785350	96.985
Mmus.ERVi.1g_NC_000071.7_144606649_144615629	Mmus.ERVi.1c_NC_000073.7_63776310_63785350	96.949
Mmus.ERVi.1f_NC_000082.7_93494345_93503325	Mmus.ERVi.1c_NC_000073.7_63776310_63785350	96.937
Mspr/Mmus.ERVi.1k_CAKLHJ010000011.1_119360497_119369477	Mmus.ERVi.1c_NC_000073.7_63776310_63785350	96.865
Mmus.ERVi.1a_NC_000073.7_30388065_30397045	Mmus.ERVi.1c_NC_000073.7_63776310_63785350	96.853
Mmus.ERVi.8_NC_000074.7_124152543_124161270	Mmus.ERVi.8_NC_000074.7_124152543_124161270	100
Mmus.ERVi.1j_NC_000077.7_8870298_8879277	Mmus.ERVi.1j_NC_000077.7_8870298_8879277	100
Mmus.ERVi.1f_NC_000082.7_93494345_93503325	Mmus.ERVi.1j_NC_000077.7_8870298_8879277	99.777
Mmus.ERVi.1i_NC_000071.7_77078363_77087344	Mmus.ERVi.1j_NC_000077.7_8870298_8879277	99.755
Mmus.ERVi.1h_NC_000086.8_15340287_15349267	Mmus.ERVi.1j_NC_000077.7_8870298_8879277	99.755
Mmus.ERVi.1g_NC_000071.7_144606649_144615629	Mmus.ERVi.1j_NC_000077.7_8870298_8879277	99.722
Mmus.ERVi.1a_NC_000073.7_30388065_30397045	Mmus.ERVi.1j_NC_000077.7_8870298_8879277	99.621
Mspr/Mmus.ERVi.1k_CAKLHJ010000011.1_119360497_119369477	Mmus.ERVi.1j_NC_000077.7_8870298_8879277	99.555
Mmus.ERVi.1e_NC_000077.7_86773142_86782182	Mmus.ERVi.1j_NC_000077.7_8870298_8879277	97.01
Mmus.ERVi.1c_NC_000073.7_63776310_63785350	Mmus.ERVi.1j_NC_000077.7_8870298_8879277	96.985
Mmus.ERVi.1b_NC_000069.7_152028777_152037819	Mmus.ERVi.1j_NC_000077.7_8870298_8879277	96.974
Mmus.ERVi.1d_NC_000071.7_25435697_25444668	Mmus.ERVi.1j_NC_000077.7_8870298_8879277	96.996
Mmus.ERVi.1e_NC_000077.7_86773142_86782182	Mmus.ERVi.1e_NC_000077.7_86773142_86782182	100
Mmus.ERVi.1c_NC_000073.7_63776310_63785350	Mmus.ERVi.1e_NC_000077.7_86773142_86782182	99.812
Mmus.ERVi.1b_NC_000069.7_152028777_152037819	Mmus.ERVi.1e_NC_000077.7_86773142_86782182	99.602
Mmus.ERVi.1d_NC_000071.7_25435697_25444668	Mmus.ERVi.1e_NC_000077.7_86773142_86782182	99.702
Mmus.ERVi.1i_NC_000071.7_77078363_77087344	Mmus.ERVi.1e_NC_000077.7_86773142_86782182	97.01
Mmus.ERVi.1h_NC_000086.8_15340287_15349267	Mmus.ERVi.1e_NC_000077.7_86773142_86782182	97.01
Mmus.ERVi.1j_NC_000077.7_8870298_8879277	Mmus.ERVi.1e_NC_000077.7_86773142_86782182	97.01
Mmus.ERVi.1g_NC_000071.7_144606649_144615629	Mmus.ERVi.1e_NC_000077.7_86773142_86782182	96.973
Mmus.ERVi.1f_NC_000082.7_93494345_93503325	Mmus.ERVi.1e_NC_000077.7_86773142_86782182	96.961
Mmus.ERVi.1a_NC_000073.7_30388065_30397045	Mmus.ERVi.1e_NC_000077.7_86773142_86782182	96.877
Mspr/Mmus.ERVi.1k_CAKLHJ010000011.1_119360497_119369477	Mmus.ERVi.1e_NC_000077.7_86773142_86782182	96.877
Mmus.ERVi.2a_NC_000079.7_68033007_68041693	Mmus.ERVi.2a_NC_000079.7_68033007_68041693	100
Mmus.ERVi.2b_NC_000070.7_146587540_146596298	Mmus.ERVi.2a_NC_000079.7_68033007_68041693	98.545
Mmus.ERVi.5a_NC_000081.7_89827205_89835654	Mmus.ERVi.5a_NC_000081.7_89827205_89835654	100
Mspr/Mmus.ERVi.5f_CAKLHJ010000011.1_59292978_59301428	Mmus.ERVi.5a_NC_000081.7_89827205_89835654	99.29
Mspr/Mmus.ERVi.5c_CAKLHJ010000004.1_66650233_66658683	Mmus.ERVi.5a_NC_000081.7_89827205_89835654	99.266
Mspr/Mmus.ERVi.5e_CAKLHJ010000014.1_100377191_100385641	Mmus.ERVi.5a_NC_000081.7_89827205_89835654	99.255
Mspr/Mmus.ERVi.5g_CAKLHJ010000004.1_94903731_94912181	Mmus.ERVi.5a_NC_000081.7_89827205_89835654	99.231
Mmus.ERVi.5b_NC_000068.8_64455196_64463644	Mmus.ERVi.5a_NC_000081.7_89827205_89835654	99.231
Mspr/Mmus.ERVi.5d_CAKLHJ010000017.1_104685763_104694215	Mmus.ERVi.5a_NC_000081.7_89827205_89835654	99.219
Mspr/Mmus.ERVi.5i_CAKLHJ010000009.1_56522928_56531378	Mmus.ERVi.5a_NC_000081.7_89827205_89835654	99.195
Mspr/Mmus.ERVi.5h_CAKLHJ010000001.1_32832249_32840696	Mmus.ERVi.5a_NC_000081.7_89827205_89835654	99.053
Mmus.ERVi.1f_NC_000082.7_93494345_93503325	Mmus.ERVi.1f_NC_000082.7_93494345_93503325	100
Mmus.ERVi.1h_NC_000086.8_15340287_15349267	Mmus.ERVi.1f_NC_000082.7_93494345_93503325	99.866
Mmus.ERVi.1i_NC_000071.7_77078363_77087344	Mmus.ERVi.1f_NC_000082.7_93494345_93503325	99.866
Mmus.ERVi.1j_NC_000077.7_8870298_8879277	Mmus.ERVi.1f_NC_000082.7_93494345_93503325	99.777
Mmus.ERVi.1g_NC_000071.7_144606649_144615629	Mmus.ERVi.1f_NC_000082.7_93494345_93503325	99.744
Mmus.ERVi.1a_NC_000073.7_30388065_30397045	Mmus.ERVi.1f_NC_000082.7_93494345_93503325	99.599
Mspr/Mmus.ERVi.1k_CAKLHJ010000011.1_119360497_119369477	Mmus.ERVi.1f_NC_000082.7_93494345_93503325	99.577
Mmus.ERVi.1e_NC_000077.7_86773142_86782182	Mmus.ERVi.1f_NC_000082.7_93494345_93503325	96.961
Mmus.ERVi.1c_NC_000073.7_63776310_63785350	Mmus.ERVi.1f_NC_000082.7_93494345_93503325	96.937
Mmus.ERVi.1b_NC_000069.7_152028777_152037819	Mmus.ERVi.1f_NC_000082.7_93494345_93503325	96.901
Mmus.ERVi.1d_NC_000071.7_25435697_25444668	Mmus.ERVi.1f_NC_000082.7_93494345_93503325	96.929
Mmus.ERVi.1h_NC_000086.8_15340287_15349267	Mmus.ERVi.1h_NC_000086.8_15340287_15349267	100
Mmus.ERVi.1i_NC_000071.7_77078363_77087344	Mmus.ERVi.1h_NC_000086.8_15340287_15349267	99.978
Mmus.ERVi.1f_NC_000082.7_93494345_93503325	Mmus.ERVi.1h_NC_000086.8_15340287_15349267	99.866
Mmus.ERVi.1j_NC_000077.7_8870298_8879277	Mmus.ERVi.1h_NC_000086.8_15340287_15349267	99.755
Mmus.ERVi.1g_NC_000071.7_144606649_144615629	Mmus.ERVi.1h_NC_000086.8_15340287_15349267	99.744
Mmus.ERVi.1a_NC_000073.7_30388065_30397045	Mmus.ERVi.1h_NC_000086.8_15340287_15349267	99.599
Mspr/Mmus.ERVi.1k_CAKLHJ010000011.1_119360497_119369477	Mmus.ERVi.1h_NC_000086.8_15340287_15349267	99.577
Mmus.ERVi.1e_NC_000077.7_86773142_86782182	Mmus.ERVi.1h_NC_000086.8_15340287_15349267	97.01
Mmus.ERVi.1c_NC_000073.7_63776310_63785350	Mmus.ERVi.1h_NC_000086.8_15340287_15349267	96.985
Mmus.ERVi.1b_NC_000069.7_152028777_152037819	Mmus.ERVi.1h_NC_000086.8_15340287_15349267	96.95
Mmus.ERVi.1d_NC_000071.7_25435697_25444668	Mmus.ERVi.1h_NC_000086.8_15340287_15349267	96.996
Drer.ERVi.1_NC_007115.7_28775756_28786433	Drer.ERVi.1_NC_007115.7_28775756_28786433	100
Drer.ERVi.2_NC_007116.7_3707850_3715722	Drer.ERVi.2_NC_007116.7_3707850_3715722	100
Mdom.ERVi.1a_NC_008801.1_110914362_110923933	Mdom.ERVi.1a_NC_008801.1_110914362_110923933	100
Mdom.ERVi.1b_NC_008806.1_79466675_79476244	Mdom.ERVi.1a_NC_008801.1_110914362_110923933	98.496
Mdom.ERVi.1c_NC_008805.1_103121680_103131181	Mdom.ERVi.1a_NC_008801.1_110914362_110923933	98.55
Mdom.ERVi.1c_NC_008805.1_103121680_103131181	Mdom.ERVi.1c_NC_008805.1_103121680_103131181	100
Mdom.ERVi.1b_NC_008806.1_79466675_79476244	Mdom.ERVi.1c_NC_008805.1_103121680_103131181	98.799
Mdom.ERVi.1a_NC_008801.1_110914362_110923933	Mdom.ERVi.1c_NC_008805.1_103121680_103131181	98.55
Mdom.ERVi.2_NC_008805.1_213794486_213803607	Mdom.ERVi.2_NC_008805.1_213794486_213803607	100
Mdom.ERVi.1b_NC_008806.1_79466675_79476244	Mdom.ERVi.1b_NC_008806.1_79466675_79476244	100
Mdom.ERVi.1a_NC_008801.1_110914362_110923933	Mdom.ERVi.1b_NC_008806.1_79466675_79476244	98.496
Mdom.ERVi.1c_NC_008805.1_103121680_103131181	Mdom.ERVi.1b_NC_008806.1_79466675_79476244	98.799
Acar.ERVi.1b_NC_014776.1_19211842_19220152	Acar.ERVi.1b_NC_014776.1_19211842_19220152	100
Acar.ERVi.1a_NC_014780.1_142825227_142833542	Acar.ERVi.1b_NC_014776.1_19211842_19220152	98.619
Acar.ERVi.1a_NC_014780.1_142825227_142833542	Acar.ERVi.1a_NC_014780.1_142825227_142833542	100
Acar.ERVi.1b_NC_014776.1_19211842_19220152	Acar.ERVi.1a_NC_014780.1_142825227_142833542	98.619
Cpor.ERVi.1_NT_176419.1_66275668_66283773	Cpor.ERVi.1_NT_176419.1_66275668_66283773	100
Mmar.ERVi.1a_NW_015351338.1_1596774_1604921	Mmar.ERVi.1a_NW_015351338.1_1596774_1604921	100
Mmar.ERVi.1b_NW_015351344.1_22493_30589	Mmar.ERVi.1a_NW_015351338.1_1596774_1604921	97.666
Mmar.ERVi.1b_NW_015351344.1_22493_30589	Mmar.ERVi.1b_NW_015351344.1_22493_30589	100
Mmar.ERVi.1a_NW_015351338.1_1596774_1604921	Mmar.ERVi.1b_NW_015351344.1_22493_30589	97.666
Chir/Oari.ERVi.1c_NC_030825.1_66235313_66243182	Chir/Oari.ERVi.1c_NC_030825.1_66235313_66243182	100
Oari.ERVi.1a_NC_040253.1_217073039_217080979	Chir/Oari.ERVi.1c_NC_030825.1_66235313_66243182	95.158
Oari.ERVi.1b_NC_040254.1_41173375_41181315	Chir/Oari.ERVi.1c_NC_030825.1_66235313_66243182	95.051
Okis.ERVi.1_NC_034174.2_25188672_25200039	Okis.ERVi.1_NC_034174.2_25188672_25200039	100
Pcin.ERVi.1a_NW_018343971.1_7508696_7517168	Pcin.ERVi.1a_NW_018343971.1_7508696_7517168	100
Pcin.ERVi.1b_NW_018343978.1_17507320_17515793	Pcin.ERVi.1a_NW_018343971.1_7508696_7517168	99.941
Pcin.ERVi.1b_NW_018343978.1_17507320_17515793	Pcin.ERVi.1b_NW_018343978.1_17507320_17515793	100
Pcin.ERVi.1a_NW_018343971.1_7508696_7517168	Pcin.ERVi.1b_NW_018343978.1_17507320_17515793	99.941
Oari.ERVi.1a_NC_040253.1_217073039_217080979	Oari.ERVi.1a_NC_040253.1_217073039_217080979	100
Oari.ERVi.1b_NC_040254.1_41173375_41181315	Oari.ERVi.1a_NC_040253.1_217073039_217080979	99.257
Chir/Oari.ERVi.1c_NC_030825.1_66235313_66243182	Oari.ERVi.1a_NC_040253.1_217073039_217080979	95.169
Oari.ERVi.1b_NC_040254.1_41173375_41181315	Oari.ERVi.1b_NC_040254.1_41173375_41181315	100
Oari.ERVi.1a_NC_040253.1_217073039_217080979	Oari.ERVi.1b_NC_040254.1_41173375_41181315	99.257
Chir/Oari.ERVi.1c_NC_030825.1_66235313_66243182	Oari.ERVi.1b_NC_040254.1_41173375_41181315	95.062
Xma.ERVi.1_NC_036448.1_29750417_29763297	Xma.ERVi.1_NC_036448.1_29750417_29763297	100
Xma.ERVi.2_NC_036454.1_12519737_12529436	Xma.ERVi.2_NC_036454.1_12519737_12529436	100
Aoce.ERVi.1_NW_019372332.1_28275_37379	Aoce.ERVi.1_NW_019372332.1_28275_37379	100
Xhel.ERVi.1a_NC_045672.1_24040023_24048861	Xhel.ERVi.1a_NC_045672.1_24040023_24048861	100
Xhel.ERVi.1f_NC_045685.1_10361254_10370095	Xhel.ERVi.1a_NC_045672.1_24040023_24048861	99.627
Xhel.ERVi.1b_NC_045673.1_29264391_29273233	Xhel.ERVi.1a_NC_045672.1_24040023_24048861	99.627
Xhel.ERVi.1k_NC_045694.1_18275288_18284127	Xhel.ERVi.1a_NC_045672.1_24040023_24048861	99.57
Xhel.ERVi.1c_NC_045677.1_3884471_3893313	Xhel.ERVi.1a_NC_045672.1_24040023_24048861	99.423
Xhel.ERVi.1i_NC_045691.1_2203429_2212270	Xhel.ERVi.1a_NC_045672.1_24040023_24048861	99.378
Xhel.ERVi.1h_NC_045690.1_10372782_10381608	Xhel.ERVi.1a_NC_045672.1_24040023_24048861	99.006
Xhel.ERVi.1e_NC_045679.1_2613341_2622187	Xhel.ERVi.1a_NC_045672.1_24040023_24048861	98.848
Xhel.ERVi.1g_NC_045687.1_2804288_2813165	Xhel.ERVi.1a_NC_045672.1_24040023_24048861	98.75
Xhel.ERVi.1j_NC_045692.1_25268383_25277216	Xhel.ERVi.1a_NC_045672.1_24040023_24048861	98.274
Xhel.ERVi.1d_NC_045678.1_29371979_29380763	Xhel.ERVi.1a_NC_045672.1_24040023_24048861	97.496
Xhel.ERVi.1b_NC_045673.1_29264391_29273233	Xhel.ERVi.1b_NC_045673.1_29264391_29273233	100
Xhel.ERVi.1f_NC_045685.1_10361254_10370095	Xhel.ERVi.1b_NC_045673.1_29264391_29273233	99.706
Xhel.ERVi.1k_NC_045694.1_18275288_18284127	Xhel.ERVi.1b_NC_045673.1_29264391_29273233	99.649
Xhel.ERVi.1a_NC_045672.1_24040023_24048861	Xhel.ERVi.1b_NC_045673.1_29264391_29273233	99.627
Xhel.ERVi.1i_NC_045691.1_2203429_2212270	Xhel.ERVi.1b_NC_045673.1_29264391_29273233	99.435
Xhel.ERVi.1c_NC_045677.1_3884471_3893313	Xhel.ERVi.1b_NC_045673.1_29264391_29273233	99.344
Xhel.ERVi.1h_NC_045690.1_10372782_10381608	Xhel.ERVi.1b_NC_045673.1_29264391_29273233	99.085
Xhel.ERVi.1e_NC_045679.1_2613341_2622187	Xhel.ERVi.1b_NC_045673.1_29264391_29273233	98.95
Xhel.ERVi.1g_NC_045687.1_2804288_2813165	Xhel.ERVi.1b_NC_045673.1_29264391_29273233	98.851
Xhel.ERVi.1j_NC_045692.1_25268383_25277216	Xhel.ERVi.1b_NC_045673.1_29264391_29273233	98.285
Xhel.ERVi.1d_NC_045678.1_29371979_29380763	Xhel.ERVi.1b_NC_045673.1_29264391_29273233	97.485
Xhel.ERVi.2_NC_045674.1_30661508_30670151	Xhel.ERVi.2_NC_045674.1_30661508_30670151	100
Xhel.ERVi.1c_NC_045677.1_3884471_3893313	Xhel.ERVi.1c_NC_045677.1_3884471_3893313	100
Xhel.ERVi.1f_NC_045685.1_10361254_10370095	Xhel.ERVi.1c_NC_045677.1_3884471_3893313	99.48
Xhel.ERVi.1a_NC_045672.1_24040023_24048861	Xhel.ERVi.1c_NC_045677.1_3884471_3893313	99.423
Xhel.ERVi.1k_NC_045694.1_18275288_18284127	Xhel.ERVi.1c_NC_045677.1_3884471_3893313	99.355
Xhel.ERVi.1b_NC_045673.1_29264391_29273233	Xhel.ERVi.1c_NC_045677.1_3884471_3893313	99.344
Xhel.ERVi.1i_NC_045691.1_2203429_2212270	Xhel.ERVi.1c_NC_045677.1_3884471_3893313	99.276
Xhel.ERVi.1e_NC_045679.1_2613341_2622187	Xhel.ERVi.1c_NC_045677.1_3884471_3893313	98.882
Xhel.ERVi.1h_NC_045690.1_10372782_10381608	Xhel.ERVi.1c_NC_045677.1_3884471_3893313	98.814
Xhel.ERVi.1g_NC_045687.1_2804288_2813165	Xhel.ERVi.1c_NC_045677.1_3884471_3893313	98.694
Xhel.ERVi.1j_NC_045692.1_25268383_25277216	Xhel.ERVi.1c_NC_045677.1_3884471_3893313	98.286
Xhel.ERVi.1d_NC_045678.1_29371979_29380763	Xhel.ERVi.1c_NC_045677.1_3884471_3893313	97.496
Xhel.ERVi.1d_NC_045678.1_29371979_29380763	Xhel.ERVi.1d_NC_045678.1_29371979_29380763	100
Xhel.ERVi.1j_NC_045692.1_25268383_25277216	Xhel.ERVi.1d_NC_045678.1_29371979_29380763	98.405
Xhel.ERVi.1e_NC_045679.1_2613341_2622187	Xhel.ERVi.1d_NC_045678.1_29371979_29380763	97.892
Xhel.ERVi.1k_NC_045694.1_18275288_18284127	Xhel.ERVi.1d_NC_045678.1_29371979_29380763	97.631
Xhel.ERVi.1f_NC_045685.1_10361254_10370095	Xhel.ERVi.1d_NC_045678.1_29371979_29380763	97.553
Xhel.ERVi.1c_NC_045677.1_3884471_3893313	Xhel.ERVi.1d_NC_045678.1_29371979_29380763	97.496
Xhel.ERVi.1a_NC_045672.1_24040023_24048861	Xhel.ERVi.1d_NC_045678.1_29371979_29380763	97.496
Xhel.ERVi.1b_NC_045673.1_29264391_29273233	Xhel.ERVi.1d_NC_045678.1_29371979_29380763	97.485
Xhel.ERVi.1i_NC_045691.1_2203429_2212270	Xhel.ERVi.1d_NC_045678.1_29371979_29380763	97.384
Xhel.ERVi.1h_NC_045690.1_10372782_10381608	Xhel.ERVi.1d_NC_045678.1_29371979_29380763	97.317
Xhel.ERVi.1g_NC_045687.1_2804288_2813165	Xhel.ERVi.1d_NC_045678.1_29371979_29380763	98.45
Xhel.ERVi.1e_NC_045679.1_2613341_2622187	Xhel.ERVi.1e_NC_045679.1_2613341_2622187	100
Xhel.ERVi.1k_NC_045694.1_18275288_18284127	Xhel.ERVi.1e_NC_045679.1_2613341_2622187	99.006
Xhel.ERVi.1b_NC_045673.1_29264391_29273233	Xhel.ERVi.1e_NC_045679.1_2613341_2622187	98.95
Xhel.ERVi.1f_NC_045685.1_10361254_10370095	Xhel.ERVi.1e_NC_045679.1_2613341_2622187	98.904
Xhel.ERVi.1c_NC_045677.1_3884471_3893313	Xhel.ERVi.1e_NC_045679.1_2613341_2622187	98.882
Xhel.ERVi.1h_NC_045690.1_10372782_10381608	Xhel.ERVi.1e_NC_045679.1_2613341_2622187	98.882
Xhel.ERVi.1a_NC_045672.1_24040023_24048861	Xhel.ERVi.1e_NC_045679.1_2613341_2622187	98.848
Xhel.ERVi.1g_NC_045687.1_2804288_2813165	Xhel.ERVi.1e_NC_045679.1_2613341_2622187	98.75
Xhel.ERVi.1i_NC_045691.1_2203429_2212270	Xhel.ERVi.1e_NC_045679.1_2613341_2622187	98.791
Xhel.ERVi.1j_NC_045692.1_25268383_25277216	Xhel.ERVi.1e_NC_045679.1_2613341_2622187	98.197
Xhel.ERVi.1d_NC_045678.1_29371979_29380763	Xhel.ERVi.1e_NC_045679.1_2613341_2622187	97.892
Xhel.ERVi.1f_NC_045685.1_10361254_10370095	Xhel.ERVi.1f_NC_045685.1_10361254_10370095	100
Xhel.ERVi.1b_NC_045673.1_29264391_29273233	Xhel.ERVi.1f_NC_045685.1_10361254_10370095	99.706
Xhel.ERVi.1a_NC_045672.1_24040023_24048861	Xhel.ERVi.1f_NC_045685.1_10361254_10370095	99.627
Xhel.ERVi.1k_NC_045694.1_18275288_18284127	Xhel.ERVi.1f_NC_045685.1_10361254_10370095	99.604
Xhel.ERVi.1c_NC_045677.1_3884471_3893313	Xhel.ERVi.1f_NC_045685.1_10361254_10370095	99.48
Xhel.ERVi.1i_NC_045691.1_2203429_2212270	Xhel.ERVi.1f_NC_045685.1_10361254_10370095	99.389
Xhel.ERVi.1h_NC_045690.1_10372782_10381608	Xhel.ERVi.1f_NC_045685.1_10361254_10370095	99.062
Xhel.ERVi.1g_NC_045687.1_2804288_2813165	Xhel.ERVi.1f_NC_045685.1_10361254_10370095	98.851
Xhel.ERVi.1e_NC_045679.1_2613341_2622187	Xhel.ERVi.1f_NC_045685.1_10361254_10370095	98.904
Xhel.ERVi.1j_NC_045692.1_25268383_25277216	Xhel.ERVi.1f_NC_045685.1_10361254_10370095	98.376
Xhel.ERVi.1d_NC_045678.1_29371979_29380763	Xhel.ERVi.1f_NC_045685.1_10361254_10370095	97.553
Xhel.ERVi.1g_NC_045687.1_2804288_2813165	Xhel.ERVi.1g_NC_045687.1_2804288_2813165	100
Xhel.ERVi.1h_NC_045690.1_10372782_10381608	Xhel.ERVi.1g_NC_045687.1_2804288_2813165	99.11
Xhel.ERVi.1k_NC_045694.1_18275288_18284127	Xhel.ERVi.1g_NC_045687.1_2804288_2813165	98.953
Xhel.ERVi.1f_NC_045685.1_10361254_10370095	Xhel.ERVi.1g_NC_045687.1_2804288_2813165	98.851
Xhel.ERVi.1b_NC_045673.1_29264391_29273233	Xhel.ERVi.1g_NC_045687.1_2804288_2813165	98.851
Xhel.ERVi.1i_NC_045691.1_2203429_2212270	Xhel.ERVi.1g_NC_045687.1_2804288_2813165	98.762
Xhel.ERVi.1e_NC_045679.1_2613341_2622187	Xhel.ERVi.1g_NC_045687.1_2804288_2813165	98.75
Xhel.ERVi.1a_NC_045672.1_24040023_24048861	Xhel.ERVi.1g_NC_045687.1_2804288_2813165	98.75
Xhel.ERVi.1c_NC_045677.1_3884471_3893313	Xhel.ERVi.1g_NC_045687.1_2804288_2813165	98.694
Xhel.ERVi.1j_NC_045692.1_25268383_25277216	Xhel.ERVi.1g_NC_045687.1_2804288_2813165	98.243
Xhel.ERVi.1d_NC_045678.1_29371979_29380763	Xhel.ERVi.1g_NC_045687.1_2804288_2813165	98.45
Xhel.ERVi.1h_NC_045690.1_10372782_10381608	Xhel.ERVi.1h_NC_045690.1_10372782_10381608	100
Xhel.ERVi.1g_NC_045687.1_2804288_2813165	Xhel.ERVi.1h_NC_045690.1_10372782_10381608	99.11
Xhel.ERVi.1k_NC_045694.1_18275288_18284127	Xhel.ERVi.1h_NC_045690.1_10372782_10381608	99.096
Xhel.ERVi.1b_NC_045673.1_29264391_29273233	Xhel.ERVi.1h_NC_045690.1_10372782_10381608	99.085
Xhel.ERVi.1f_NC_045685.1_10361254_10370095	Xhel.ERVi.1h_NC_045690.1_10372782_10381608	99.062
Xhel.ERVi.1a_NC_045672.1_24040023_24048861	Xhel.ERVi.1h_NC_045690.1_10372782_10381608	99.006
Xhel.ERVi.1i_NC_045691.1_2203429_2212270	Xhel.ERVi.1h_NC_045690.1_10372782_10381608	98.904
Xhel.ERVi.1e_NC_045679.1_2613341_2622187	Xhel.ERVi.1h_NC_045690.1_10372782_10381608	98.882
Xhel.ERVi.1c_NC_045677.1_3884471_3893313	Xhel.ERVi.1h_NC_045690.1_10372782_10381608	98.814
Xhel.ERVi.1j_NC_045692.1_25268383_25277216	Xhel.ERVi.1h_NC_045690.1_10372782_10381608	98.038
Xhel.ERVi.1d_NC_045678.1_29371979_29380763	Xhel.ERVi.1h_NC_045690.1_10372782_10381608	97.317
Xhel.ERVi.1i_NC_045691.1_2203429_2212270	Xhel.ERVi.1i_NC_045691.1_2203429_2212270	100
Xhel.ERVi.1k_NC_045694.1_18275288_18284127	Xhel.ERVi.1i_NC_045691.1_2203429_2212270	99.469
Xhel.ERVi.1b_NC_045673.1_29264391_29273233	Xhel.ERVi.1i_NC_045691.1_2203429_2212270	99.435
Xhel.ERVi.1f_NC_045685.1_10361254_10370095	Xhel.ERVi.1i_NC_045691.1_2203429_2212270	99.389
Xhel.ERVi.1a_NC_045672.1_24040023_24048861	Xhel.ERVi.1i_NC_045691.1_2203429_2212270	99.378
Xhel.ERVi.1c_NC_045677.1_3884471_3893313	Xhel.ERVi.1i_NC_045691.1_2203429_2212270	99.276
Xhel.ERVi.1h_NC_045690.1_10372782_10381608	Xhel.ERVi.1i_NC_045691.1_2203429_2212270	98.904
Xhel.ERVi.1g_NC_045687.1_2804288_2813165	Xhel.ERVi.1i_NC_045691.1_2203429_2212270	98.762
Xhel.ERVi.1e_NC_045679.1_2613341_2622187	Xhel.ERVi.1i_NC_045691.1_2203429_2212270	98.791
Xhel.ERVi.1j_NC_045692.1_25268383_25277216	Xhel.ERVi.1i_NC_045691.1_2203429_2212270	98.15
Xhel.ERVi.1d_NC_045678.1_29371979_29380763	Xhel.ERVi.1i_NC_045691.1_2203429_2212270	97.384
Xhel.ERVi.1j_NC_045692.1_25268383_25277216	Xhel.ERVi.1j_NC_045692.1_25268383_25277216	100
Xhel.ERVi.1k_NC_045694.1_18275288_18284127	Xhel.ERVi.1j_NC_045692.1_25268383_25277216	98.432
Xhel.ERVi.1f_NC_045685.1_10361254_10370095	Xhel.ERVi.1j_NC_045692.1_25268383_25277216	98.376
Xhel.ERVi.1d_NC_045678.1_29371979_29380763	Xhel.ERVi.1j_NC_045692.1_25268383_25277216	98.405
Xhel.ERVi.1c_NC_045677.1_3884471_3893313	Xhel.ERVi.1j_NC_045692.1_25268383_25277216	98.286
Xhel.ERVi.1b_NC_045673.1_29264391_29273233	Xhel.ERVi.1j_NC_045692.1_25268383_25277216	98.285
Xhel.ERVi.1a_NC_045672.1_24040023_24048861	Xhel.ERVi.1j_NC_045692.1_25268383_25277216	98.274
Xhel.ERVi.1e_NC_045679.1_2613341_2622187	Xhel.ERVi.1j_NC_045692.1_25268383_25277216	98.197
Xhel.ERVi.1i_NC_045691.1_2203429_2212270	Xhel.ERVi.1j_NC_045692.1_25268383_25277216	98.15
Xhel.ERVi.1g_NC_045687.1_2804288_2813165	Xhel.ERVi.1j_NC_045692.1_25268383_25277216	98.243
Xhel.ERVi.1h_NC_045690.1_10372782_10381608	Xhel.ERVi.1j_NC_045692.1_25268383_25277216	98.038
Xhel.ERVi.1k_NC_045694.1_18275288_18284127	Xhel.ERVi.1k_NC_045694.1_18275288_18284127	100
Xhel.ERVi.1b_NC_045673.1_29264391_29273233	Xhel.ERVi.1k_NC_045694.1_18275288_18284127	99.649
Xhel.ERVi.1f_NC_045685.1_10361254_10370095	Xhel.ERVi.1k_NC_045694.1_18275288_18284127	99.604
Xhel.ERVi.1a_NC_045672.1_24040023_24048861	Xhel.ERVi.1k_NC_045694.1_18275288_18284127	99.57
Xhel.ERVi.1i_NC_045691.1_2203429_2212270	Xhel.ERVi.1k_NC_045694.1_18275288_18284127	99.469
Xhel.ERVi.1c_NC_045677.1_3884471_3893313	Xhel.ERVi.1k_NC_045694.1_18275288_18284127	99.355
Xhel.ERVi.1h_NC_045690.1_10372782_10381608	Xhel.ERVi.1k_NC_045694.1_18275288_18284127	99.096
Xhel.ERVi.1g_NC_045687.1_2804288_2813165	Xhel.ERVi.1k_NC_045694.1_18275288_18284127	98.953
Xhel.ERVi.1e_NC_045679.1_2613341_2622187	Xhel.ERVi.1k_NC_045694.1_18275288_18284127	99.006
Xhel.ERVi.1j_NC_045692.1_25268383_25277216	Xhel.ERVi.1k_NC_045694.1_18275288_18284127	98.432
Xhel.ERVi.1d_NC_045678.1_29371979_29380763	Xhel.ERVi.1k_NC_045694.1_18275288_18284127	97.631
Mmul.ERVi.1a_NC_041760.1_107200178_107208535	Mmul.ERVi.1a_NC_041760.1_107200178_107208535	100
Mfas/Mmul.ERVi.1e_NC_052255.1_86606423_86614780	Mmul.ERVi.1a_NC_041760.1_107200178_107208535	99.749
Mmul.ERVi.1b_NC_041765.1_107127328_107135685	Mmul.ERVi.1a_NC_041760.1_107200178_107208535	99.737
Mmul.ERVi.1c_NC_041774.1_3667318_3675661	Mmul.ERVi.1a_NC_041760.1_107200178_107208535	99.677
Mmul.ERVi.1d_NC_041774.1_79555373_79563729	Mmul.ERVi.1a_NC_041760.1_107200178_107208535	99.629
Mmul.ERVi.1b_NC_041765.1_107127328_107135685	Mmul.ERVi.1b_NC_041765.1_107127328_107135685	100
Mmul.ERVi.1a_NC_041760.1_107200178_107208535	Mmul.ERVi.1b_NC_041765.1_107127328_107135685	99.737
Mfas/Mmul.ERVi.1e_NC_052255.1_86606423_86614780	Mmul.ERVi.1b_NC_041765.1_107127328_107135685	99.677
Mmul.ERVi.1c_NC_041774.1_3667318_3675661	Mmul.ERVi.1b_NC_041765.1_107127328_107135685	99.653
Mmul.ERVi.1d_NC_041774.1_79555373_79563729	Mmul.ERVi.1b_NC_041765.1_107127328_107135685	99.605
Mmul.ERVi.1c_NC_041774.1_3667318_3675661	Mmul.ERVi.1c_NC_041774.1_3667318_3675661	100
Mmul.ERVi.1a_NC_041760.1_107200178_107208535	Mmul.ERVi.1c_NC_041774.1_3667318_3675661	99.677
Mmul.ERVi.1b_NC_041765.1_107127328_107135685	Mmul.ERVi.1c_NC_041774.1_3667318_3675661	99.653
Mfas/Mmul.ERVi.1e_NC_052255.1_86606423_86614780	Mmul.ERVi.1c_NC_041774.1_3667318_3675661	99.617
Mmul.ERVi.1d_NC_041774.1_79555373_79563729	Mmul.ERVi.1c_NC_041774.1_3667318_3675661	99.557
Mmul.ERVi.1d_NC_041774.1_79555373_79563729	Mmul.ERVi.1d_NC_041774.1_79555373_79563729	100
Mmul.ERVi.1a_NC_041760.1_107200178_107208535	Mmul.ERVi.1d_NC_041774.1_79555373_79563729	99.629
Mmul.ERVi.1b_NC_041765.1_107127328_107135685	Mmul.ERVi.1d_NC_041774.1_79555373_79563729	99.605
Mfas/Mmul.ERVi.1e_NC_052255.1_86606423_86614780	Mmul.ERVi.1d_NC_041774.1_79555373_79563729	99.593
Mmul.ERVi.1c_NC_041774.1_3667318_3675661	Mmul.ERVi.1d_NC_041774.1_79555373_79563729	99.557
Caur.ERVi.1a_NC_039261.1_18126714_18137104	Caur.ERVi.1a_NC_039261.1_18126714_18137104	100
Caur.ERVi.1b_NC_039284.1_4513459_4523790	Caur.ERVi.1a_NC_039261.1_18126714_18137104	96.439
Caur.ERVi.1b_NC_039284.1_4513459_4523790	Caur.ERVi.1b_NC_039284.1_4513459_4523790	100
Caur.ERVi.1a_NC_039261.1_18126714_18137104	Caur.ERVi.1b_NC_039284.1_4513459_4523790	96.44
Cann.ERVi.1_NC_044253.1_8575099_8582327	Cann.ERVi.1_NC_044253.1_8575099_8582327	100
Cann.ERVi.2_NW_022045422.1_29353_37010	Cann.ERVi.2_NW_022045422.1_29353_37010	100
Rfer.ERVi.1a_NC_046288.1_78405725_78414573	Rfer.ERVi.1a_NC_046288.1_78405725_78414573	100
Rfer.ERVi.1b_NC_046290.1_41962126_41970974	Rfer.ERVi.1a_NC_046288.1_78405725_78414573	99.638
Rfer.ERVi.1b_NC_046290.1_41962126_41970974	Rfer.ERVi.1b_NC_046290.1_41962126_41970974	100
Rfer.ERVi.1a_NC_046288.1_78405725_78414573	Rfer.ERVi.1b_NC_046290.1_41962126_41970974	99.638
Acen/Amp.ERVi.1d_NC_044356.1_788963_798098	Acen/Amp.ERVi.1d_NC_044356.1_788963_798098	100
Amp.ERVi.1b_CM024197.1_38708060_38717200	Acen/Amp.ERVi.1d_NC_044356.1_788963_798098	96.395
Amp.ERVi.1c_CM024206.1_12289748_12298873	Acen/Amp.ERVi.1d_NC_044356.1_788963_798098	95.071
Amp.ERVi.1a_CM024196.1_36918813_36927874	Acen/Amp.ERVi.1d_NC_044356.1_788963_798098	96.625
Rrox.ERVi.1_NC_044561.1_30048019_30056444	Rrox.ERVi.1_NC_044561.1_30048019_30056444	100
Psin.ERVi.1a_NC_045765.1_74463475_74471961	Psin.ERVi.1a_NC_045765.1_74463475_74471961	100
Psin.ERVi.1b_NC_045778.1_62857573_62866059	Psin.ERVi.1a_NC_045765.1_74463475_74471961	99.976
Psin.ERVi.1b_NC_045778.1_62857573_62866059	Psin.ERVi.1b_NC_045778.1_62857573_62866059	100
Psin.ERVi.1a_NC_045765.1_74463475_74471961	Psin.ERVi.1b_NC_045778.1_62857573_62866059	99.976
Espe.ERVi.1_NW_022604470.1_11966_22569	Espe.ERVi.1_NW_022604470.1_11966_22569	100
Cmon.ERVi.1_NC_045508.1_722723_732633	Cmon.ERVi.1_NC_045508.1_722723_732633	100
Cmon.ERVi.2_NW_022436937.1_131103_140789	Cmon.ERVi.2_NW_022436937.1_131103_140789	100
Aful.ERVi.1_NC_045562.1_48086817_48096280	Aful.ERVi.1_NC_045562.1_48086817_48096280	100
Eluc.ERVi.2_NC_047569.1_18569278_18577758	Eluc.ERVi.2_NC_047569.1_18569278_18577758	100
Eluc.ERVi.1_NC_047574.1_546602_556135	Eluc.ERVi.1_NC_047574.1_546602_556135	100
Mate.ERVi.2b_NW_023416505.1_48213_58343	Mate.ERVi.2b_NW_023416505.1_48213_58343	100
Mate.ERVi.2a_NW_023416699.1_42407_52538	Mate.ERVi.2b_NW_023416505.1_48213_58343	99.97
Mate.ERVi.2a_NW_023416699.1_42407_52538	Mate.ERVi.2a_NW_023416699.1_42407_52538	100
Mate.ERVi.2b_NW_023416505.1_48213_58343	Mate.ERVi.2a_NW_023416699.1_42407_52538	99.97
Mate.ERVi.1_NW_023416851.1_4237741_4245968	Mate.ERVi.1_NW_023416851.1_4237741_4245968	100
Omyk.ERVi.1_NC_050571.1_18734509_18748118	Omyk.ERVi.1_NC_050571.1_18734509_18748118	100
Mmyo.ERVi.1_NW_023416314.1_7521895_7529965	Mmyo.ERVi.1_NW_023416314.1_7521895_7529965	100
Mmyo.ERVi.2_NW_023416335.1_139150114_139159425	Mmyo.ERVi.2_NW_023416335.1_139150114_139159425	100
Mmyo.ERVi.3a_NW_023416357.1_11746434_11754883	Mmyo.ERVi.3a_NW_023416357.1_11746434_11754883	100
Mmyo.ERVi.3b_NW_023416368.1_43992536_44000983	Mmyo.ERVi.3a_NW_023416357.1_11746434_11754883	99.763
Mmyo.ERVi.3b_NW_023416368.1_43992536_44000983	Mmyo.ERVi.3b_NW_023416368.1_43992536_44000983	100
Mmyo.ERVi.3a_NW_023416357.1_11746434_11754883	Mmyo.ERVi.3b_NW_023416368.1_43992536_44000983	99.763
Raeg.ERVi.1_NW_023416288.1_12460308_12469683	Raeg.ERVi.1_NW_023416288.1_12460308_12469683	100
Mjav.ERVi.1a_NW_023436009.1_1978168_1986194	Mjav.ERVi.1a_NW_023436009.1_1978168_1986194	100
Mjav.ERVi.1c_NW_023436071.1_4180623_4188649	Mjav.ERVi.1a_NW_023436009.1_1978168_1986194	99.988
Mjav.ERVi.1b_NW_023436102.1_1659623_1667648	Mjav.ERVi.1a_NW_023436009.1_1978168_1986194	99.938
Mjav.ERVi.1c_NW_023436071.1_4180623_4188649	Mjav.ERVi.1c_NW_023436071.1_4180623_4188649	100
Mjav.ERVi.1a_NW_023436009.1_1978168_1986194	Mjav.ERVi.1c_NW_023436071.1_4180623_4188649	99.988
Mjav.ERVi.1b_NW_023436102.1_1659623_1667648	Mjav.ERVi.1c_NW_023436071.1_4180623_4188649	99.95
Mjav.ERVi.1b_NW_023436102.1_1659623_1667648	Mjav.ERVi.1b_NW_023436102.1_1659623_1667648	100
Mjav.ERVi.1c_NW_023436071.1_4180623_4188649	Mjav.ERVi.1b_NW_023436102.1_1659623_1667648	99.95
Mjav.ERVi.1a_NW_023436009.1_1978168_1986194	Mjav.ERVi.1b_NW_023436102.1_1659623_1667648	99.938
Mpen.ERVi.1_NW_023454414.1_727689_736646	Mpen.ERVi.1_NW_023454414.1_727689_736646	100
Mpen.ERVi.2_NW_023457061.1_261561_269596	Mpen.ERVi.2_NW_023457061.1_261561_269596	100
Cdid.ERVi.1_NC_051318.1_31467935_31476761	Cdid.ERVi.1_NC_051318.1_31467935_31476761	100
Rnor.ERVi.1a_NC_051340.1_49471237_49479916	Rnor.ERVi.1a_NC_051340.1_49471237_49479916	100
Rnor.ERVi.1b_NC_051343.1_56439537_56448206	Rnor.ERVi.1a_NC_051340.1_49471237_49479916	99.643
Rnor.ERVi.2a_NC_051341.1_124184807_124193592	Rnor.ERVi.2a_NC_051341.1_124184807_124193592	100
Rnor.ERVi.2b_NC_051342.1_29239889_29248668	Rnor.ERVi.2a_NC_051341.1_124184807_124193592	99.169
Rnor.ERVi.2b_NC_051342.1_29239889_29248668	Rnor.ERVi.2b_NC_051342.1_29239889_29248668	100
Rnor.ERVi.2a_NC_051341.1_124184807_124193592	Rnor.ERVi.2b_NC_051342.1_29239889_29248668	99.169
Rnor.ERVi.1b_NC_051343.1_56439537_56448206	Rnor.ERVi.1b_NC_051343.1_56439537_56448206	100
Rnor.ERVi.1a_NC_051340.1_49471237_49479916	Rnor.ERVi.1b_NC_051343.1_56439537_56448206	99.643
Rnor.ERVi.3_NC_051355.1_2069237_2077568	Rnor.ERVi.3_NC_051355.1_2069237_2077568	100
Mree.ERVi.1a_NC_052636.1_26393866_26401700	Mree.ERVi.1a_NC_052636.1_26393866_26401700	100
Mree.ERVi.1b_NC_052639.1_31069600_31077433	Mree.ERVi.1a_NC_052636.1_26393866_26401700	98.2
Mree.ERVi.1c_NC_052639.1_16113364_16121193	Mree.ERVi.1a_NC_052636.1_26393866_26401700	98.086
Mree.ERVi.1c_NC_052639.1_16113364_16121193	Mree.ERVi.1c_NC_052639.1_16113364_16121193	100
Mree.ERVi.1b_NC_052639.1_31069600_31077433	Mree.ERVi.1c_NC_052639.1_16113364_16121193	98.839
Mree.ERVi.1a_NC_052636.1_26393866_26401700	Mree.ERVi.1c_NC_052639.1_16113364_16121193	98.086
Mree.ERVi.1b_NC_052639.1_31069600_31077433	Mree.ERVi.1b_NC_052639.1_31069600_31077433	100
Mree.ERVi.1c_NC_052639.1_16113364_16121193	Mree.ERVi.1b_NC_052639.1_31069600_31077433	98.839
Mree.ERVi.1a_NC_052636.1_26393866_26401700	Mree.ERVi.1b_NC_052639.1_31069600_31077433	98.2
Snam.ERVi.1_NW_024059119.1_700020_711438	Snam.ERVi.1_NW_024059119.1_700020_711438	100
Ctig.ERVi.1_NW_024097694.1_495726_504308	Ctig.ERVi.1_NW_024097694.1_495726_504308	100
Sbol.ERVi.1_NW_024100948.1_10520275_10528992	Sbol.ERVi.1_NW_024100948.1_10520275_10528992	100
Acal.ERVi.1e_NC_039302.1_34413425_34424936	Acal.ERVi.1e_NC_039302.1_34413425_34424936	100
Acal.ERVi.1f_NC_039322.1_1879089_1890603	Acal.ERVi.1e_NC_039302.1_34413425_34424936	98.993
Acal.ERVi.1g_NC_039310.1_7135954_7147477	Acal.ERVi.1e_NC_039302.1_34413425_34424936	98.95
Acal.ERVi.1h_NC_039303.1_13060182_13071697	Acal.ERVi.1e_NC_039302.1_34413425_34424936	98.959
Acal.ERVi.1c_NC_039308.1_62065734_62077263	Acal.ERVi.1e_NC_039302.1_34413425_34424936	98.726
Acal.ERVi.1a_NC_039308.1_31406886_31418420	Acal.ERVi.1e_NC_039302.1_34413425_34424936	98.718
Acal.ERVi.1b_NC_039315.1_4193939_4205473	Acal.ERVi.1e_NC_039302.1_34413425_34424936	98.648
Acal.ERVi.1d_NC_039308.1_47662117_47673652	Acal.ERVi.1e_NC_039302.1_34413425_34424936	98.631
Acal.ERVi.2_NC_039302.1_40904522_40913678	Acal.ERVi.2_NC_039302.1_40904522_40913678	100
Acal.ERVi.1h_NC_039303.1_13060182_13071697	Acal.ERVi.1h_NC_039303.1_13060182_13071697	100
Acal.ERVi.1f_NC_039322.1_1879089_1890603	Acal.ERVi.1h_NC_039303.1_13060182_13071697	99.358
Acal.ERVi.1c_NC_039308.1_62065734_62077263	Acal.ERVi.1h_NC_039303.1_13060182_13071697	99.28
Acal.ERVi.1a_NC_039308.1_31406886_31418420	Acal.ERVi.1h_NC_039303.1_13060182_13071697	99.237
Acal.ERVi.1g_NC_039310.1_7135954_7147477	Acal.ERVi.1h_NC_039303.1_13060182_13071697	99.228
Acal.ERVi.1d_NC_039308.1_47662117_47673652	Acal.ERVi.1h_NC_039303.1_13060182_13071697	99.177
Acal.ERVi.1b_NC_039315.1_4193939_4205473	Acal.ERVi.1h_NC_039303.1_13060182_13071697	99.142
Acal.ERVi.1e_NC_039302.1_34413425_34424936	Acal.ERVi.1h_NC_039303.1_13060182_13071697	98.959
Acal.ERVi.1a_NC_039308.1_31406886_31418420	Acal.ERVi.1a_NC_039308.1_31406886_31418420	100
Acal.ERVi.1c_NC_039308.1_62065734_62077263	Acal.ERVi.1a_NC_039308.1_31406886_31418420	99.61
Acal.ERVi.1b_NC_039315.1_4193939_4205473	Acal.ERVi.1a_NC_039308.1_31406886_31418420	99.325
Acal.ERVi.1d_NC_039308.1_47662117_47673652	Acal.ERVi.1a_NC_039308.1_31406886_31418420	99.307
Acal.ERVi.1h_NC_039303.1_13060182_13071697	Acal.ERVi.1a_NC_039308.1_31406886_31418420	99.237
Acal.ERVi.1f_NC_039322.1_1879089_1890603	Acal.ERVi.1a_NC_039308.1_31406886_31418420	99.09
Acal.ERVi.1g_NC_039310.1_7135954_7147477	Acal.ERVi.1a_NC_039308.1_31406886_31418420	98.969
Acal.ERVi.1e_NC_039302.1_34413425_34424936	Acal.ERVi.1a_NC_039308.1_31406886_31418420	98.718
Acal.ERVi.1d_NC_039308.1_47662117_47673652	Acal.ERVi.1d_NC_039308.1_47662117_47673652	100
Acal.ERVi.1b_NC_039315.1_4193939_4205473	Acal.ERVi.1d_NC_039308.1_47662117_47673652	99.809
Acal.ERVi.1c_NC_039308.1_62065734_62077263	Acal.ERVi.1d_NC_039308.1_47662117_47673652	99.454
Acal.ERVi.1a_NC_039308.1_31406886_31418420	Acal.ERVi.1d_NC_039308.1_47662117_47673652	99.307
Acal.ERVi.1h_NC_039303.1_13060182_13071697	Acal.ERVi.1d_NC_039308.1_47662117_47673652	99.177
Acal.ERVi.1f_NC_039322.1_1879089_1890603	Acal.ERVi.1d_NC_039308.1_47662117_47673652	98.969
Acal.ERVi.1g_NC_039310.1_7135954_7147477	Acal.ERVi.1d_NC_039308.1_47662117_47673652	98.84
Acal.ERVi.1e_NC_039302.1_34413425_34424936	Acal.ERVi.1d_NC_039308.1_47662117_47673652	98.631
Acal.ERVi.1c_NC_039308.1_62065734_62077263	Acal.ERVi.1c_NC_039308.1_62065734_62077263	100
Acal.ERVi.1a_NC_039308.1_31406886_31418420	Acal.ERVi.1c_NC_039308.1_62065734_62077263	99.61
Acal.ERVi.1d_NC_039308.1_47662117_47673652	Acal.ERVi.1c_NC_039308.1_62065734_62077263	99.454
Acal.ERVi.1b_NC_039315.1_4193939_4205473	Acal.ERVi.1c_NC_039308.1_62065734_62077263	99.454
Acal.ERVi.1h_NC_039303.1_13060182_13071697	Acal.ERVi.1c_NC_039308.1_62065734_62077263	99.28
Acal.ERVi.1f_NC_039322.1_1879089_1890603	Acal.ERVi.1c_NC_039308.1_62065734_62077263	99.089
Acal.ERVi.1g_NC_039310.1_7135954_7147477	Acal.ERVi.1c_NC_039308.1_62065734_62077263	98.969
Acal.ERVi.1e_NC_039302.1_34413425_34424936	Acal.ERVi.1c_NC_039308.1_62065734_62077263	98.726
Acal.ERVi.1g_NC_039310.1_7135954_7147477	Acal.ERVi.1g_NC_039310.1_7135954_7147477	100
Acal.ERVi.1f_NC_039322.1_1879089_1890603	Acal.ERVi.1g_NC_039310.1_7135954_7147477	99.653
Acal.ERVi.1h_NC_039303.1_13060182_13071697	Acal.ERVi.1g_NC_039310.1_7135954_7147477	99.228
Acal.ERVi.1a_NC_039308.1_31406886_31418420	Acal.ERVi.1g_NC_039310.1_7135954_7147477	98.969
Acal.ERVi.1c_NC_039308.1_62065734_62077263	Acal.ERVi.1g_NC_039310.1_7135954_7147477	98.969
Acal.ERVi.1e_NC_039302.1_34413425_34424936	Acal.ERVi.1g_NC_039310.1_7135954_7147477	98.95
Acal.ERVi.1b_NC_039315.1_4193939_4205473	Acal.ERVi.1g_NC_039310.1_7135954_7147477	98.891
Acal.ERVi.1d_NC_039308.1_47662117_47673652	Acal.ERVi.1g_NC_039310.1_7135954_7147477	98.84
Acal.ERVi.1b_NC_039315.1_4193939_4205473	Acal.ERVi.1b_NC_039315.1_4193939_4205473	100
Acal.ERVi.1d_NC_039308.1_47662117_47673652	Acal.ERVi.1b_NC_039315.1_4193939_4205473	99.809
Acal.ERVi.1c_NC_039308.1_62065734_62077263	Acal.ERVi.1b_NC_039315.1_4193939_4205473	99.454
Acal.ERVi.1a_NC_039308.1_31406886_31418420	Acal.ERVi.1b_NC_039315.1_4193939_4205473	99.325
Acal.ERVi.1h_NC_039303.1_13060182_13071697	Acal.ERVi.1b_NC_039315.1_4193939_4205473	99.142
Acal.ERVi.1f_NC_039322.1_1879089_1890603	Acal.ERVi.1b_NC_039315.1_4193939_4205473	99.02
Acal.ERVi.1g_NC_039310.1_7135954_7147477	Acal.ERVi.1b_NC_039315.1_4193939_4205473	98.891
Acal.ERVi.1e_NC_039302.1_34413425_34424936	Acal.ERVi.1b_NC_039315.1_4193939_4205473	98.648
Acal.ERVi.1f_NC_039322.1_1879089_1890603	Acal.ERVi.1f_NC_039322.1_1879089_1890603	100
Acal.ERVi.1g_NC_039310.1_7135954_7147477	Acal.ERVi.1f_NC_039322.1_1879089_1890603	99.653
Acal.ERVi.1h_NC_039303.1_13060182_13071697	Acal.ERVi.1f_NC_039322.1_1879089_1890603	99.358
Acal.ERVi.1a_NC_039308.1_31406886_31418420	Acal.ERVi.1f_NC_039322.1_1879089_1890603	99.09
Acal.ERVi.1c_NC_039308.1_62065734_62077263	Acal.ERVi.1f_NC_039322.1_1879089_1890603	99.089
Acal.ERVi.1b_NC_039315.1_4193939_4205473	Acal.ERVi.1f_NC_039322.1_1879089_1890603	99.02
Acal.ERVi.1d_NC_039308.1_47662117_47673652	Acal.ERVi.1f_NC_039322.1_1879089_1890603	98.969
Acal.ERVi.1e_NC_039302.1_34413425_34424936	Acal.ERVi.1f_NC_039322.1_1879089_1890603	98.993
Marm.ERVi.1_NC_046642.1_23245383_23254691	Marm.ERVi.1_NC_046642.1_23245383_23254691	100
Cgob.ERVi.1_NC_041369.1_9471989_9484052	Cgob.ERVi.1_NC_041369.1_9471989_9484052	100
Gwil.ERVi.2_NC_041057.1_17739155_17749131	Gwil.ERVi.2_NC_041057.1_17739155_17749131	100
Gwil.ERVi.1_NC_041059.1_26579077_26588508	Gwil.ERVi.1_NC_041059.1_26579077_26588508	100
Bspl.ERVi.1_NC_040882.1_18327462_18337832	Bspl.ERVi.1_NC_040882.1_18327462_18337832	100
Bspl.ERVi.2a_NC_040888.1_16422398_16432927	Bspl.ERVi.2a_NC_040888.1_16422398_16432927	100
Bspl.ERVi.2b_NW_024470463.1_39005_49585	Bspl.ERVi.2a_NC_040888.1_16422398_16432927	97.939
SaurERVi.1_NC_044187.1_15955512_15965267	SaurERVi.1_NC_044187.1_15955512_15965267	100
Trub.ERVi.1_NC_042293.1_8955506_8968720	Trub.ERVi.1_NC_042293.1_8955506_8968720	100
Rbiv.ERVi.1_NC_042616.1_12311785_12321318	Rbiv.ERVi.1_NC_042616.1_12311785_12321318	100
Rbiv.ERVi.3_NC_042620.1_353069287_353078786	Rbiv.ERVi.3_NC_042620.1_353069287_353078786	100
Rbiv.ERVi.4_NC_042625.1_44712194_44721831	Rbiv.ERVi.4_NC_042625.1_44712194_44721831	100
Rbiv.ERVi.2_NW_021820730.1_88728_98340	Rbiv.ERVi.2_NW_021820730.1_88728_98340	100
Stru.ERVi.1a_NC_042973.1_9098751_9112165	Stru.ERVi.1a_NC_042973.1_9098751_9112165	100
Stru.ERVi.1b_NC_042988.1_42476089_42489501	Stru.ERVi.1a_NC_042973.1_9098751_9112165	99.791
Stru.ERVi.1b_NC_042988.1_42476089_42489501	Stru.ERVi.1b_NC_042988.1_42476089_42489501	100
Stru.ERVi.1a_NC_042973.1_9098751_9112165	Stru.ERVi.1b_NC_042988.1_42476089_42489501	99.791
Sacu.ERVi.1b_NC_051103.1_3914278_3923452	Sacu.ERVi.1a_NC_051100.1_12195293_12204466	100
Sacu.ERVi.1a_NC_051100.1_12195293_12204466	Sacu.ERVi.1a_NC_051100.1_12195293_12204466	100
Sacu.ERVi.1b_NC_051103.1_3914278_3923452	Sacu.ERVi.1b_NC_051103.1_3914278_3923452	100
Sacu.ERVi.1a_NC_051100.1_12195293_12204466	Sacu.ERVi.1b_NC_051103.1_3914278_3923452	100
Muni.ERVi.3l_NC_044031.1_233758325_233765419	Muni.ERVi.3l_NC_044031.1_233758325_233765419	100
Muni.ERVi.3n_NC_044037.1_93757753_93764847	Muni.ERVi.3l_NC_044031.1_233758325_233765419	99.986
Muni.ERVi.3o_NC_044036.1_35058161_35065257	Muni.ERVi.3l_NC_044031.1_233758325_233765419	99.972
Muni.ERVi.3s_NC_044032.1_204329754_204336847	Muni.ERVi.3l_NC_044031.1_233758325_233765419	99.958
Muni.ERVi.3w_NC_044044.1_50487746_50494838	Muni.ERVi.3l_NC_044031.1_233758325_233765419	99.944
Muni.ERVi.3u_NC_044032.1_570591048_570598145	Muni.ERVi.3l_NC_044031.1_233758325_233765419	99.93
Muni.ERVi.3q_NC_044042.1_91159107_91166206	Muni.ERVi.3l_NC_044031.1_233758325_233765419	99.915
Muni.ERVi.3t_NC_044036.1_296069857_296076950	Muni.ERVi.3l_NC_044031.1_233758325_233765419	99.93
Muni.ERVi.3v_NC_044031.1_459109577_459116675	Muni.ERVi.3l_NC_044031.1_233758325_233765419	99.915
Muni.ERVi.3p_NC_044031.1_284894912_284902010	Muni.ERVi.3l_NC_044031.1_233758325_233765419	99.915
Muni.ERVi.3m_NC_044036.1_155335199_155342300	Muni.ERVi.3l_NC_044031.1_233758325_233765419	99.873
Muni.ERVi.3k_NC_044031.1_540562381_540569469	Muni.ERVi.3l_NC_044031.1_233758325_233765419	99.901
Muni.ERVi.3r_NC_044032.1_508488579_508495679	Muni.ERVi.3l_NC_044031.1_233758325_233765419	99.873
Muni.ERVi.3j_NC_044033.1_208841654_208848741	Muni.ERVi.3l_NC_044031.1_233758325_233765419	99.887
Muni.ERVi.3i_NC_044035.1_324919747_324926851	Muni.ERVi.3l_NC_044031.1_233758325_233765419	99.817
Muni.ERVi.3g_NC_044032.1_342237892_342244980	Muni.ERVi.3l_NC_044031.1_233758325_233765419	99.859
Muni.ERVi.3h_NC_044041.1_68940415_68947518	Muni.ERVi.3l_NC_044031.1_233758325_233765419	99.817
Muni.ERVi.3f_NC_044033.1_110150330_110157414	Muni.ERVi.3l_NC_044031.1_233758325_233765419	99.817
Muni.ERVi.3c_NC_044034.1_77885345_77892432	Muni.ERVi.3l_NC_044031.1_233758325_233765419	99.803
Muni.ERVi.3e_NC_044034.1_12728950_12736038	Muni.ERVi.3l_NC_044031.1_233758325_233765419	99.789
Muni.ERVi.3d_NC_044033.1_234148775_234155857	Muni.ERVi.3l_NC_044031.1_233758325_233765419	99.789
Muni.ERVi.3b_NC_044036.1_107871574_107878685	Muni.ERVi.3l_NC_044031.1_233758325_233765419	99.691
Muni.ERVi.3a_NC_044031.1_498015337_498022452	Muni.ERVi.3l_NC_044031.1_233758325_233765419	99.635
Muni.ERVi.3p_NC_044031.1_284894912_284902010	Muni.ERVi.3p_NC_044031.1_284894912_284902010	100
Muni.ERVi.3v_NC_044031.1_459109577_459116675	Muni.ERVi.3p_NC_044031.1_284894912_284902010	99.944
Muni.ERVi.3u_NC_044032.1_570591048_570598145	Muni.ERVi.3p_NC_044031.1_284894912_284902010	99.93
Muni.ERVi.3q_NC_044042.1_91159107_91166206	Muni.ERVi.3p_NC_044031.1_284894912_284902010	99.915
Muni.ERVi.3m_NC_044036.1_155335199_155342300	Muni.ERVi.3p_NC_044031.1_284894912_284902010	99.901
Muni.ERVi.3o_NC_044036.1_35058161_35065257	Muni.ERVi.3p_NC_044031.1_284894912_284902010	99.915
Muni.ERVi.3l_NC_044031.1_233758325_233765419	Muni.ERVi.3p_NC_044031.1_284894912_284902010	99.915
Muni.ERVi.3r_NC_044032.1_508488579_508495679	Muni.ERVi.3p_NC_044031.1_284894912_284902010	99.901
Muni.ERVi.3n_NC_044037.1_93757753_93764847	Muni.ERVi.3p_NC_044031.1_284894912_284902010	99.901
Muni.ERVi.3i_NC_044035.1_324919747_324926851	Muni.ERVi.3p_NC_044031.1_284894912_284902010	99.845
Muni.ERVi.3s_NC_044032.1_204329754_204336847	Muni.ERVi.3p_NC_044031.1_284894912_284902010	99.873
Muni.ERVi.3h_NC_044041.1_68940415_68947518	Muni.ERVi.3p_NC_044031.1_284894912_284902010	99.845
Muni.ERVi.3w_NC_044044.1_50487746_50494838	Muni.ERVi.3p_NC_044031.1_284894912_284902010	99.859
Muni.ERVi.3t_NC_044036.1_296069857_296076950	Muni.ERVi.3p_NC_044031.1_284894912_284902010	99.845
Muni.ERVi.3k_NC_044031.1_540562381_540569469	Muni.ERVi.3p_NC_044031.1_284894912_284902010	99.817
Muni.ERVi.3j_NC_044033.1_208841654_208848741	Muni.ERVi.3p_NC_044031.1_284894912_284902010	99.803
Muni.ERVi.3g_NC_044032.1_342237892_342244980	Muni.ERVi.3p_NC_044031.1_284894912_284902010	99.775
Muni.ERVi.3c_NC_044034.1_77885345_77892432	Muni.ERVi.3p_NC_044031.1_284894912_284902010	99.746
Muni.ERVi.3f_NC_044033.1_110150330_110157414	Muni.ERVi.3p_NC_044031.1_284894912_284902010	99.732
Muni.ERVi.3a_NC_044031.1_498015337_498022452	Muni.ERVi.3p_NC_044031.1_284894912_284902010	99.663
Muni.ERVi.3b_NC_044036.1_107871574_107878685	Muni.ERVi.3p_NC_044031.1_284894912_284902010	99.663
Muni.ERVi.3e_NC_044034.1_12728950_12736038	Muni.ERVi.3p_NC_044031.1_284894912_284902010	99.704
Muni.ERVi.3d_NC_044033.1_234148775_234155857	Muni.ERVi.3p_NC_044031.1_284894912_284902010	99.704
Muni.ERVi.3v_NC_044031.1_459109577_459116675	Muni.ERVi.3v_NC_044031.1_459109577_459116675	100
Muni.ERVi.3u_NC_044032.1_570591048_570598145	Muni.ERVi.3v_NC_044031.1_459109577_459116675	99.958
Muni.ERVi.3q_NC_044042.1_91159107_91166206	Muni.ERVi.3v_NC_044031.1_459109577_459116675	99.944
Muni.ERVi.3p_NC_044031.1_284894912_284902010	Muni.ERVi.3v_NC_044031.1_459109577_459116675	99.944
Muni.ERVi.3m_NC_044036.1_155335199_155342300	Muni.ERVi.3v_NC_044031.1_459109577_459116675	99.93
Muni.ERVi.3o_NC_044036.1_35058161_35065257	Muni.ERVi.3v_NC_044031.1_459109577_459116675	99.944
Muni.ERVi.3r_NC_044032.1_508488579_508495679	Muni.ERVi.3v_NC_044031.1_459109577_459116675	99.93
Muni.ERVi.3n_NC_044037.1_93757753_93764847	Muni.ERVi.3v_NC_044031.1_459109577_459116675	99.93
Muni.ERVi.3l_NC_044031.1_233758325_233765419	Muni.ERVi.3v_NC_044031.1_459109577_459116675	99.915
Muni.ERVi.3i_NC_044035.1_324919747_324926851	Muni.ERVi.3v_NC_044031.1_459109577_459116675	99.873
Muni.ERVi.3s_NC_044032.1_204329754_204336847	Muni.ERVi.3v_NC_044031.1_459109577_459116675	99.901
Muni.ERVi.3h_NC_044041.1_68940415_68947518	Muni.ERVi.3v_NC_044031.1_459109577_459116675	99.873
Muni.ERVi.3w_NC_044044.1_50487746_50494838	Muni.ERVi.3v_NC_044031.1_459109577_459116675	99.887
Muni.ERVi.3t_NC_044036.1_296069857_296076950	Muni.ERVi.3v_NC_044031.1_459109577_459116675	99.873
Muni.ERVi.3k_NC_044031.1_540562381_540569469	Muni.ERVi.3v_NC_044031.1_459109577_459116675	99.845
Muni.ERVi.3j_NC_044033.1_208841654_208848741	Muni.ERVi.3v_NC_044031.1_459109577_459116675	99.831
Muni.ERVi.3g_NC_044032.1_342237892_342244980	Muni.ERVi.3v_NC_044031.1_459109577_459116675	99.803
Muni.ERVi.3c_NC_044034.1_77885345_77892432	Muni.ERVi.3v_NC_044031.1_459109577_459116675	99.775
Muni.ERVi.3f_NC_044033.1_110150330_110157414	Muni.ERVi.3v_NC_044031.1_459109577_459116675	99.761
Muni.ERVi.3a_NC_044031.1_498015337_498022452	Muni.ERVi.3v_NC_044031.1_459109577_459116675	99.691
Muni.ERVi.3b_NC_044036.1_107871574_107878685	Muni.ERVi.3v_NC_044031.1_459109577_459116675	99.691
Muni.ERVi.3e_NC_044034.1_12728950_12736038	Muni.ERVi.3v_NC_044031.1_459109577_459116675	99.732
Muni.ERVi.3d_NC_044033.1_234148775_234155857	Muni.ERVi.3v_NC_044031.1_459109577_459116675	99.732
Muni.ERVi.3a_NC_044031.1_498015337_498022452	Muni.ERVi.3a_NC_044031.1_498015337_498022452	100
Muni.ERVi.3h_NC_044041.1_68940415_68947518	Muni.ERVi.3a_NC_044031.1_498015337_498022452	99.761
Muni.ERVi.3i_NC_044035.1_324919747_324926851	Muni.ERVi.3a_NC_044031.1_498015337_498022452	99.761
Muni.ERVi.3m_NC_044036.1_155335199_155342300	Muni.ERVi.3a_NC_044031.1_498015337_498022452	99.733
Muni.ERVi.3v_NC_044031.1_459109577_459116675	Muni.ERVi.3a_NC_044031.1_498015337_498022452	99.691
Muni.ERVi.3r_NC_044032.1_508488579_508495679	Muni.ERVi.3a_NC_044031.1_498015337_498022452	99.677
Muni.ERVi.3u_NC_044032.1_570591048_570598145	Muni.ERVi.3a_NC_044031.1_498015337_498022452	99.677
Muni.ERVi.3q_NC_044042.1_91159107_91166206	Muni.ERVi.3a_NC_044031.1_498015337_498022452	99.663
Muni.ERVi.3p_NC_044031.1_284894912_284902010	Muni.ERVi.3a_NC_044031.1_498015337_498022452	99.663
Muni.ERVi.3o_NC_044036.1_35058161_35065257	Muni.ERVi.3a_NC_044031.1_498015337_498022452	99.663
Muni.ERVi.3n_NC_044037.1_93757753_93764847	Muni.ERVi.3a_NC_044031.1_498015337_498022452	99.649
Muni.ERVi.3l_NC_044031.1_233758325_233765419	Muni.ERVi.3a_NC_044031.1_498015337_498022452	99.635
Muni.ERVi.3c_NC_044034.1_77885345_77892432	Muni.ERVi.3a_NC_044031.1_498015337_498022452	99.494
Muni.ERVi.3b_NC_044036.1_107871574_107878685	Muni.ERVi.3a_NC_044031.1_498015337_498022452	99.411
Muni.ERVi.3s_NC_044032.1_204329754_204336847	Muni.ERVi.3a_NC_044031.1_498015337_498022452	99.941
Muni.ERVi.3w_NC_044044.1_50487746_50494838	Muni.ERVi.3a_NC_044031.1_498015337_498022452	99.926
Muni.ERVi.3k_NC_044031.1_540562381_540569469	Muni.ERVi.3a_NC_044031.1_498015337_498022452	99.941
Muni.ERVi.3t_NC_044036.1_296069857_296076950	Muni.ERVi.3a_NC_044031.1_498015337_498022452	99.911
Muni.ERVi.3j_NC_044033.1_208841654_208848741	Muni.ERVi.3a_NC_044031.1_498015337_498022452	99.926
Muni.ERVi.3g_NC_044032.1_342237892_342244980	Muni.ERVi.3a_NC_044031.1_498015337_498022452	99.911
Muni.ERVi.3f_NC_044033.1_110150330_110157414	Muni.ERVi.3a_NC_044031.1_498015337_498022452	99.896
Muni.ERVi.3e_NC_044034.1_12728950_12736038	Muni.ERVi.3a_NC_044031.1_498015337_498022452	99.852
Muni.ERVi.3d_NC_044033.1_234148775_234155857	Muni.ERVi.3a_NC_044031.1_498015337_498022452	99.778
Muni.ERVi.3k_NC_044031.1_540562381_540569469	Muni.ERVi.3k_NC_044031.1_540562381_540569469	100
Muni.ERVi.3j_NC_044033.1_208841654_208848741	Muni.ERVi.3k_NC_044031.1_540562381_540569469	99.986
Muni.ERVi.3g_NC_044032.1_342237892_342244980	Muni.ERVi.3k_NC_044031.1_540562381_540569469	99.958
Muni.ERVi.3s_NC_044032.1_204329754_204336847	Muni.ERVi.3k_NC_044031.1_540562381_540569469	99.944
Muni.ERVi.3w_NC_044044.1_50487746_50494838	Muni.ERVi.3k_NC_044031.1_540562381_540569469	99.93
Muni.ERVi.3n_NC_044037.1_93757753_93764847	Muni.ERVi.3k_NC_044031.1_540562381_540569469	99.915
Muni.ERVi.3t_NC_044036.1_296069857_296076950	Muni.ERVi.3k_NC_044031.1_540562381_540569469	99.915
Muni.ERVi.3o_NC_044036.1_35058161_35065257	Muni.ERVi.3k_NC_044031.1_540562381_540569469	99.901
Muni.ERVi.3l_NC_044031.1_233758325_233765419	Muni.ERVi.3k_NC_044031.1_540562381_540569469	99.901
Muni.ERVi.3f_NC_044033.1_110150330_110157414	Muni.ERVi.3k_NC_044031.1_540562381_540569469	99.915
Muni.ERVi.3e_NC_044034.1_12728950_12736038	Muni.ERVi.3k_NC_044031.1_540562381_540569469	99.887
Muni.ERVi.3u_NC_044032.1_570591048_570598145	Muni.ERVi.3k_NC_044031.1_540562381_540569469	99.859
Muni.ERVi.3q_NC_044042.1_91159107_91166206	Muni.ERVi.3k_NC_044031.1_540562381_540569469	99.845
Muni.ERVi.3v_NC_044031.1_459109577_459116675	Muni.ERVi.3k_NC_044031.1_540562381_540569469	99.845
Muni.ERVi.3p_NC_044031.1_284894912_284902010	Muni.ERVi.3k_NC_044031.1_540562381_540569469	99.817
Muni.ERVi.3m_NC_044036.1_155335199_155342300	Muni.ERVi.3k_NC_044031.1_540562381_540569469	99.803
Muni.ERVi.3r_NC_044032.1_508488579_508495679	Muni.ERVi.3k_NC_044031.1_540562381_540569469	99.803
Muni.ERVi.3d_NC_044033.1_234148775_234155857	Muni.ERVi.3k_NC_044031.1_540562381_540569469	99.803
Muni.ERVi.3i_NC_044035.1_324919747_324926851	Muni.ERVi.3k_NC_044031.1_540562381_540569469	99.747
Muni.ERVi.3h_NC_044041.1_68940415_68947518	Muni.ERVi.3k_NC_044031.1_540562381_540569469	99.747
Muni.ERVi.3c_NC_044034.1_77885345_77892432	Muni.ERVi.3k_NC_044031.1_540562381_540569469	99.732
Muni.ERVi.3b_NC_044036.1_107871574_107878685	Muni.ERVi.3k_NC_044031.1_540562381_540569469	99.62
Muni.ERVi.3a_NC_044031.1_498015337_498022452	Muni.ERVi.3k_NC_044031.1_540562381_540569469	99.941
Muni.ERVi.1h_NC_044031.1_584788450_584798501	Muni.ERVi.1h_NC_044031.1_584788450_584798501	100
Muni.ERVi.1i_NC_044037.1_111034470_111044543	Muni.ERVi.1h_NC_044031.1_584788450_584798501	98.759
Muni.ERVi.1g_NC_044036.1_138144868_138154940	Muni.ERVi.1h_NC_044031.1_584788450_584798501	98.471
Muni.ERVi.1j_NW_021963035.1_111915_121989	Muni.ERVi.1h_NC_044031.1_584788450_584798501	98.413
Muni.ERVi.1f_NC_044040.1_193090822_193100900	Muni.ERVi.1h_NC_044031.1_584788450_584798501	98.224
Muni.ERVi.1e_NC_044044.1_53928622_53938689	Muni.ERVi.1h_NC_044031.1_584788450_584798501	97.925
Muni.ERVi.1a_NC_044032.1_212060041_212070120	Muni.ERVi.1h_NC_044031.1_584788450_584798501	97.819
Muni.ERVi.1d_NC_044031.1_623739577_623749656	Muni.ERVi.1h_NC_044031.1_584788450_584798501	97.789
Muni.ERVi.1c_NC_044033.1_196236847_196246918	Muni.ERVi.1h_NC_044031.1_584788450_584798501	97.668
Muni.ERVi.1d_NC_044031.1_623739577_623749656	Muni.ERVi.1d_NC_044031.1_623739577_623749656	100
Muni.ERVi.1f_NC_044040.1_193090822_193100900	Muni.ERVi.1d_NC_044031.1_623739577_623749656	98.989
Muni.ERVi.1i_NC_044037.1_111034470_111044543	Muni.ERVi.1d_NC_044031.1_623739577_623749656	98.543
Muni.ERVi.1a_NC_044032.1_212060041_212070120	Muni.ERVi.1d_NC_044031.1_623739577_623749656	98.504
Muni.ERVi.1j_NW_021963035.1_111915_121989	Muni.ERVi.1d_NC_044031.1_623739577_623749656	97.997
Muni.ERVi.1h_NC_044031.1_584788450_584798501	Muni.ERVi.1d_NC_044031.1_623739577_623749656	97.789
Muni.ERVi.1g_NC_044036.1_138144868_138154940	Muni.ERVi.1d_NC_044031.1_623739577_623749656	97.561
Muni.ERVi.1e_NC_044044.1_53928622_53938689	Muni.ERVi.1d_NC_044031.1_623739577_623749656	97.125
Muni.ERVi.1c_NC_044033.1_196236847_196246918	Muni.ERVi.1d_NC_044031.1_623739577_623749656	97.036
Muni.ERVi.3s_NC_044032.1_204329754_204336847	Muni.ERVi.3s_NC_044032.1_204329754_204336847	100
Muni.ERVi.3w_NC_044044.1_50487746_50494838	Muni.ERVi.3s_NC_044032.1_204329754_204336847	99.986
Muni.ERVi.3n_NC_044037.1_93757753_93764847	Muni.ERVi.3s_NC_044032.1_204329754_204336847	99.972
Muni.ERVi.3t_NC_044036.1_296069857_296076950	Muni.ERVi.3s_NC_044032.1_204329754_204336847	99.972
Muni.ERVi.3o_NC_044036.1_35058161_35065257	Muni.ERVi.3s_NC_044032.1_204329754_204336847	99.958
Muni.ERVi.3l_NC_044031.1_233758325_233765419	Muni.ERVi.3s_NC_044032.1_204329754_204336847	99.958
Muni.ERVi.3k_NC_044031.1_540562381_540569469	Muni.ERVi.3s_NC_044032.1_204329754_204336847	99.944
Muni.ERVi.3u_NC_044032.1_570591048_570598145	Muni.ERVi.3s_NC_044032.1_204329754_204336847	99.915
Muni.ERVi.3q_NC_044042.1_91159107_91166206	Muni.ERVi.3s_NC_044032.1_204329754_204336847	99.901
Muni.ERVi.3j_NC_044033.1_208841654_208848741	Muni.ERVi.3s_NC_044032.1_204329754_204336847	99.93
Muni.ERVi.3v_NC_044031.1_459109577_459116675	Muni.ERVi.3s_NC_044032.1_204329754_204336847	99.901
Muni.ERVi.3g_NC_044032.1_342237892_342244980	Muni.ERVi.3s_NC_044032.1_204329754_204336847	99.901
Muni.ERVi.3p_NC_044031.1_284894912_284902010	Muni.ERVi.3s_NC_044032.1_204329754_204336847	99.873
Muni.ERVi.3m_NC_044036.1_155335199_155342300	Muni.ERVi.3s_NC_044032.1_204329754_204336847	99.859
Muni.ERVi.3r_NC_044032.1_508488579_508495679	Muni.ERVi.3s_NC_044032.1_204329754_204336847	99.859
Muni.ERVi.3f_NC_044033.1_110150330_110157414	Muni.ERVi.3s_NC_044032.1_204329754_204336847	99.859
Muni.ERVi.3i_NC_044035.1_324919747_324926851	Muni.ERVi.3s_NC_044032.1_204329754_204336847	99.803
Muni.ERVi.3h_NC_044041.1_68940415_68947518	Muni.ERVi.3s_NC_044032.1_204329754_204336847	99.803
Muni.ERVi.3e_NC_044034.1_12728950_12736038	Muni.ERVi.3s_NC_044032.1_204329754_204336847	99.831
Muni.ERVi.3d_NC_044033.1_234148775_234155857	Muni.ERVi.3s_NC_044032.1_204329754_204336847	99.831
Muni.ERVi.3c_NC_044034.1_77885345_77892432	Muni.ERVi.3s_NC_044032.1_204329754_204336847	99.789
Muni.ERVi.3b_NC_044036.1_107871574_107878685	Muni.ERVi.3s_NC_044032.1_204329754_204336847	99.677
Muni.ERVi.3a_NC_044031.1_498015337_498022452	Muni.ERVi.3s_NC_044032.1_204329754_204336847	99.941
Muni.ERVi.1a_NC_044032.1_212060041_212070120	Muni.ERVi.1a_NC_044032.1_212060041_212070120	100
Muni.ERVi.1f_NC_044040.1_193090822_193100900	Muni.ERVi.1a_NC_044032.1_212060041_212070120	99.118
Muni.ERVi.1d_NC_044031.1_623739577_623749656	Muni.ERVi.1a_NC_044032.1_212060041_212070120	98.504
Muni.ERVi.1i_NC_044037.1_111034470_111044543	Muni.ERVi.1a_NC_044032.1_212060041_212070120	98.453
Muni.ERVi.1j_NW_021963035.1_111915_121989	Muni.ERVi.1a_NC_044032.1_212060041_212070120	97.849
Muni.ERVi.1h_NC_044031.1_584788450_584798501	Muni.ERVi.1a_NC_044032.1_212060041_212070120	97.819
Muni.ERVi.1g_NC_044036.1_138144868_138154940	Muni.ERVi.1a_NC_044032.1_212060041_212070120	97.452
Muni.ERVi.1e_NC_044044.1_53928622_53938689	Muni.ERVi.1a_NC_044032.1_212060041_212070120	97.115
Muni.ERVi.1c_NC_044033.1_196236847_196246918	Muni.ERVi.1a_NC_044032.1_212060041_212070120	96.987
Muni.ERVi.1b_NC_044040.1_194869038_194879143	Muni.ERVi.1a_NC_044032.1_212060041_212070120	95.256
Muni.ERVi.3g_NC_044032.1_342237892_342244980	Muni.ERVi.3g_NC_044032.1_342237892_342244980	100
Muni.ERVi.3k_NC_044031.1_540562381_540569469	Muni.ERVi.3g_NC_044032.1_342237892_342244980	99.958
Muni.ERVi.3j_NC_044033.1_208841654_208848741	Muni.ERVi.3g_NC_044032.1_342237892_342244980	99.944
Muni.ERVi.3s_NC_044032.1_204329754_204336847	Muni.ERVi.3g_NC_044032.1_342237892_342244980	99.901
Muni.ERVi.3w_NC_044044.1_50487746_50494838	Muni.ERVi.3g_NC_044032.1_342237892_342244980	99.887
Muni.ERVi.3f_NC_044033.1_110150330_110157414	Muni.ERVi.3g_NC_044032.1_342237892_342244980	99.901
Muni.ERVi.3n_NC_044037.1_93757753_93764847	Muni.ERVi.3g_NC_044032.1_342237892_342244980	99.873
Muni.ERVi.3t_NC_044036.1_296069857_296076950	Muni.ERVi.3g_NC_044032.1_342237892_342244980	99.873
Muni.ERVi.3o_NC_044036.1_35058161_35065257	Muni.ERVi.3g_NC_044032.1_342237892_342244980	99.859
Muni.ERVi.3e_NC_044034.1_12728950_12736038	Muni.ERVi.3g_NC_044032.1_342237892_342244980	99.873
Muni.ERVi.3l_NC_044031.1_233758325_233765419	Muni.ERVi.3g_NC_044032.1_342237892_342244980	99.859
Muni.ERVi.3u_NC_044032.1_570591048_570598145	Muni.ERVi.3g_NC_044032.1_342237892_342244980	99.817
Muni.ERVi.3q_NC_044042.1_91159107_91166206	Muni.ERVi.3g_NC_044032.1_342237892_342244980	99.803
Muni.ERVi.3v_NC_044031.1_459109577_459116675	Muni.ERVi.3g_NC_044032.1_342237892_342244980	99.803
Muni.ERVi.3p_NC_044031.1_284894912_284902010	Muni.ERVi.3g_NC_044032.1_342237892_342244980	99.775
Muni.ERVi.3m_NC_044036.1_155335199_155342300	Muni.ERVi.3g_NC_044032.1_342237892_342244980	99.761
Muni.ERVi.3r_NC_044032.1_508488579_508495679	Muni.ERVi.3g_NC_044032.1_342237892_342244980	99.761
Muni.ERVi.3d_NC_044033.1_234148775_234155857	Muni.ERVi.3g_NC_044032.1_342237892_342244980	99.76
Muni.ERVi.3h_NC_044041.1_68940415_68947518	Muni.ERVi.3g_NC_044032.1_342237892_342244980	99.704
Muni.ERVi.3i_NC_044035.1_324919747_324926851	Muni.ERVi.3g_NC_044032.1_342237892_342244980	99.704
Muni.ERVi.3c_NC_044034.1_77885345_77892432	Muni.ERVi.3g_NC_044032.1_342237892_342244980	99.69
Muni.ERVi.3b_NC_044036.1_107871574_107878685	Muni.ERVi.3g_NC_044032.1_342237892_342244980	99.578
Muni.ERVi.3a_NC_044031.1_498015337_498022452	Muni.ERVi.3g_NC_044032.1_342237892_342244980	99.911
Muni.ERVi.4_NC_044032.1_387541731_387551785	Muni.ERVi.4_NC_044032.1_387541731_387551785	100
Muni.ERVi.3r_NC_044032.1_508488579_508495679	Muni.ERVi.3r_NC_044032.1_508488579_508495679	100
Muni.ERVi.3v_NC_044031.1_459109577_459116675	Muni.ERVi.3r_NC_044032.1_508488579_508495679	99.93
Muni.ERVi.3m_NC_044036.1_155335199_155342300	Muni.ERVi.3r_NC_044032.1_508488579_508495679	99.916
Muni.ERVi.3u_NC_044032.1_570591048_570598145	Muni.ERVi.3r_NC_044032.1_508488579_508495679	99.915
Muni.ERVi.3q_NC_044042.1_91159107_91166206	Muni.ERVi.3r_NC_044032.1_508488579_508495679	99.901
Muni.ERVi.3p_NC_044031.1_284894912_284902010	Muni.ERVi.3r_NC_044032.1_508488579_508495679	99.901
Muni.ERVi.3o_NC_044036.1_35058161_35065257	Muni.ERVi.3r_NC_044032.1_508488579_508495679	99.901
Muni.ERVi.3n_NC_044037.1_93757753_93764847	Muni.ERVi.3r_NC_044032.1_508488579_508495679	99.887
Muni.ERVi.3h_NC_044041.1_68940415_68947518	Muni.ERVi.3r_NC_044032.1_508488579_508495679	99.859
Muni.ERVi.3i_NC_044035.1_324919747_324926851	Muni.ERVi.3r_NC_044032.1_508488579_508495679	99.859
Muni.ERVi.3l_NC_044031.1_233758325_233765419	Muni.ERVi.3r_NC_044032.1_508488579_508495679	99.873
Muni.ERVi.3w_NC_044044.1_50487746_50494838	Muni.ERVi.3r_NC_044032.1_508488579_508495679	99.873
Muni.ERVi.3t_NC_044036.1_296069857_296076950	Muni.ERVi.3r_NC_044032.1_508488579_508495679	99.859
Muni.ERVi.3s_NC_044032.1_204329754_204336847	Muni.ERVi.3r_NC_044032.1_508488579_508495679	99.859
Muni.ERVi.3k_NC_044031.1_540562381_540569469	Muni.ERVi.3r_NC_044032.1_508488579_508495679	99.803
Muni.ERVi.3j_NC_044033.1_208841654_208848741	Muni.ERVi.3r_NC_044032.1_508488579_508495679	99.789
Muni.ERVi.3g_NC_044032.1_342237892_342244980	Muni.ERVi.3r_NC_044032.1_508488579_508495679	99.761
Muni.ERVi.3c_NC_044034.1_77885345_77892432	Muni.ERVi.3r_NC_044032.1_508488579_508495679	99.761
Muni.ERVi.3a_NC_044031.1_498015337_498022452	Muni.ERVi.3r_NC_044032.1_508488579_508495679	99.677
Muni.ERVi.3b_NC_044036.1_107871574_107878685	Muni.ERVi.3r_NC_044032.1_508488579_508495679	99.677
Muni.ERVi.3e_NC_044034.1_12728950_12736038	Muni.ERVi.3r_NC_044032.1_508488579_508495679	99.718
Muni.ERVi.3f_NC_044033.1_110150330_110157414	Muni.ERVi.3r_NC_044032.1_508488579_508495679	99.718
Muni.ERVi.3d_NC_044033.1_234148775_234155857	Muni.ERVi.3r_NC_044032.1_508488579_508495679	99.69
Muni.ERVi.3u_NC_044032.1_570591048_570598145	Muni.ERVi.3u_NC_044032.1_570591048_570598145	100
Muni.ERVi.3q_NC_044042.1_91159107_91166206	Muni.ERVi.3u_NC_044032.1_570591048_570598145	99.958
Muni.ERVi.3v_NC_044031.1_459109577_459116675	Muni.ERVi.3u_NC_044032.1_570591048_570598145	99.958
Muni.ERVi.3o_NC_044036.1_35058161_35065257	Muni.ERVi.3u_NC_044032.1_570591048_570598145	99.958
Muni.ERVi.3n_NC_044037.1_93757753_93764847	Muni.ERVi.3u_NC_044032.1_570591048_570598145	99.944
Muni.ERVi.3p_NC_044031.1_284894912_284902010	Muni.ERVi.3u_NC_044032.1_570591048_570598145	99.93
Muni.ERVi.3m_NC_044036.1_155335199_155342300	Muni.ERVi.3u_NC_044032.1_570591048_570598145	99.916
Muni.ERVi.3r_NC_044032.1_508488579_508495679	Muni.ERVi.3u_NC_044032.1_570591048_570598145	99.915
Muni.ERVi.3l_NC_044031.1_233758325_233765419	Muni.ERVi.3u_NC_044032.1_570591048_570598145	99.93
Muni.ERVi.3s_NC_044032.1_204329754_204336847	Muni.ERVi.3u_NC_044032.1_570591048_570598145	99.915
Muni.ERVi.3w_NC_044044.1_50487746_50494838	Muni.ERVi.3u_NC_044032.1_570591048_570598145	99.901
Muni.ERVi.3h_NC_044041.1_68940415_68947518	Muni.ERVi.3u_NC_044032.1_570591048_570598145	99.859
Muni.ERVi.3t_NC_044036.1_296069857_296076950	Muni.ERVi.3u_NC_044032.1_570591048_570598145	99.887
Muni.ERVi.3i_NC_044035.1_324919747_324926851	Muni.ERVi.3u_NC_044032.1_570591048_570598145	99.859
Muni.ERVi.3k_NC_044031.1_540562381_540569469	Muni.ERVi.3u_NC_044032.1_570591048_570598145	99.859
Muni.ERVi.3j_NC_044033.1_208841654_208848741	Muni.ERVi.3u_NC_044032.1_570591048_570598145	99.845
Muni.ERVi.3g_NC_044032.1_342237892_342244980	Muni.ERVi.3u_NC_044032.1_570591048_570598145	99.817
Muni.ERVi.3c_NC_044034.1_77885345_77892432	Muni.ERVi.3u_NC_044032.1_570591048_570598145	99.789
Muni.ERVi.3f_NC_044033.1_110150330_110157414	Muni.ERVi.3u_NC_044032.1_570591048_570598145	99.775
Muni.ERVi.3b_NC_044036.1_107871574_107878685	Muni.ERVi.3u_NC_044032.1_570591048_570598145	99.705
Muni.ERVi.3e_NC_044034.1_12728950_12736038	Muni.ERVi.3u_NC_044032.1_570591048_570598145	99.746
Muni.ERVi.3a_NC_044031.1_498015337_498022452	Muni.ERVi.3u_NC_044032.1_570591048_570598145	99.677
Muni.ERVi.3d_NC_044033.1_234148775_234155857	Muni.ERVi.3u_NC_044032.1_570591048_570598145	99.746
Muni.ERVi.3f_NC_044033.1_110150330_110157414	Muni.ERVi.3f_NC_044033.1_110150330_110157414	100
Muni.ERVi.3k_NC_044031.1_540562381_540569469	Muni.ERVi.3f_NC_044033.1_110150330_110157414	99.915
Muni.ERVi.3j_NC_044033.1_208841654_208848741	Muni.ERVi.3f_NC_044033.1_110150330_110157414	99.901
Muni.ERVi.3g_NC_044032.1_342237892_342244980	Muni.ERVi.3f_NC_044033.1_110150330_110157414	99.901
Muni.ERVi.3s_NC_044032.1_204329754_204336847	Muni.ERVi.3f_NC_044033.1_110150330_110157414	99.859
Muni.ERVi.3w_NC_044044.1_50487746_50494838	Muni.ERVi.3f_NC_044033.1_110150330_110157414	99.845
Muni.ERVi.3n_NC_044037.1_93757753_93764847	Muni.ERVi.3f_NC_044033.1_110150330_110157414	99.831
Muni.ERVi.3t_NC_044036.1_296069857_296076950	Muni.ERVi.3f_NC_044033.1_110150330_110157414	99.831
Muni.ERVi.3o_NC_044036.1_35058161_35065257	Muni.ERVi.3f_NC_044033.1_110150330_110157414	99.817
Muni.ERVi.3e_NC_044034.1_12728950_12736038	Muni.ERVi.3f_NC_044033.1_110150330_110157414	99.831
Muni.ERVi.3l_NC_044031.1_233758325_233765419	Muni.ERVi.3f_NC_044033.1_110150330_110157414	99.817
Muni.ERVi.3u_NC_044032.1_570591048_570598145	Muni.ERVi.3f_NC_044033.1_110150330_110157414	99.775
Muni.ERVi.3q_NC_044042.1_91159107_91166206	Muni.ERVi.3f_NC_044033.1_110150330_110157414	99.761
Muni.ERVi.3v_NC_044031.1_459109577_459116675	Muni.ERVi.3f_NC_044033.1_110150330_110157414	99.761
Muni.ERVi.3p_NC_044031.1_284894912_284902010	Muni.ERVi.3f_NC_044033.1_110150330_110157414	99.732
Muni.ERVi.3m_NC_044036.1_155335199_155342300	Muni.ERVi.3f_NC_044033.1_110150330_110157414	99.718
Muni.ERVi.3r_NC_044032.1_508488579_508495679	Muni.ERVi.3f_NC_044033.1_110150330_110157414	99.718
Muni.ERVi.3d_NC_044033.1_234148775_234155857	Muni.ERVi.3f_NC_044033.1_110150330_110157414	99.732
Muni.ERVi.3i_NC_044035.1_324919747_324926851	Muni.ERVi.3f_NC_044033.1_110150330_110157414	99.662
Muni.ERVi.3h_NC_044041.1_68940415_68947518	Muni.ERVi.3f_NC_044033.1_110150330_110157414	99.662
Muni.ERVi.3c_NC_044034.1_77885345_77892432	Muni.ERVi.3f_NC_044033.1_110150330_110157414	99.648
Muni.ERVi.3b_NC_044036.1_107871574_107878685	Muni.ERVi.3f_NC_044033.1_110150330_110157414	99.536
Muni.ERVi.3a_NC_044031.1_498015337_498022452	Muni.ERVi.3f_NC_044033.1_110150330_110157414	99.896
Muni.ERVi.1c_NC_044033.1_196236847_196246918	Muni.ERVi.1c_NC_044033.1_196236847_196246918	100
Muni.ERVi.1e_NC_044044.1_53928622_53938689	Muni.ERVi.1c_NC_044033.1_196236847_196246918	99.394
Muni.ERVi.1g_NC_044036.1_138144868_138154940	Muni.ERVi.1c_NC_044033.1_196236847_196246918	98.194
Muni.ERVi.1j_NW_021963035.1_111915_121989	Muni.ERVi.1c_NC_044033.1_196236847_196246918	97.888
Muni.ERVi.1i_NC_044037.1_111034470_111044543	Muni.ERVi.1c_NC_044033.1_196236847_196246918	97.767
Muni.ERVi.1h_NC_044031.1_584788450_584798501	Muni.ERVi.1c_NC_044033.1_196236847_196246918	97.668
Muni.ERVi.1f_NC_044040.1_193090822_193100900	Muni.ERVi.1c_NC_044033.1_196236847_196246918	97.422
Muni.ERVi.1d_NC_044031.1_623739577_623749656	Muni.ERVi.1c_NC_044033.1_196236847_196246918	97.037
Muni.ERVi.1a_NC_044032.1_212060041_212070120	Muni.ERVi.1c_NC_044033.1_196236847_196246918	96.986
Muni.ERVi.3j_NC_044033.1_208841654_208848741	Muni.ERVi.3j_NC_044033.1_208841654_208848741	100
Muni.ERVi.3k_NC_044031.1_540562381_540569469	Muni.ERVi.3j_NC_044033.1_208841654_208848741	99.986
Muni.ERVi.3g_NC_044032.1_342237892_342244980	Muni.ERVi.3j_NC_044033.1_208841654_208848741	99.944
Muni.ERVi.3s_NC_044032.1_204329754_204336847	Muni.ERVi.3j_NC_044033.1_208841654_208848741	99.93
Muni.ERVi.3w_NC_044044.1_50487746_50494838	Muni.ERVi.3j_NC_044033.1_208841654_208848741	99.915
Muni.ERVi.3n_NC_044037.1_93757753_93764847	Muni.ERVi.3j_NC_044033.1_208841654_208848741	99.901
Muni.ERVi.3t_NC_044036.1_296069857_296076950	Muni.ERVi.3j_NC_044033.1_208841654_208848741	99.901
Muni.ERVi.3o_NC_044036.1_35058161_35065257	Muni.ERVi.3j_NC_044033.1_208841654_208848741	99.887
Muni.ERVi.3l_NC_044031.1_233758325_233765419	Muni.ERVi.3j_NC_044033.1_208841654_208848741	99.887
Muni.ERVi.3f_NC_044033.1_110150330_110157414	Muni.ERVi.3j_NC_044033.1_208841654_208848741	99.901
Muni.ERVi.3e_NC_044034.1_12728950_12736038	Muni.ERVi.3j_NC_044033.1_208841654_208848741	99.873
Muni.ERVi.3u_NC_044032.1_570591048_570598145	Muni.ERVi.3j_NC_044033.1_208841654_208848741	99.845
Muni.ERVi.3q_NC_044042.1_91159107_91166206	Muni.ERVi.3j_NC_044033.1_208841654_208848741	99.831
Muni.ERVi.3v_NC_044031.1_459109577_459116675	Muni.ERVi.3j_NC_044033.1_208841654_208848741	99.831
Muni.ERVi.3p_NC_044031.1_284894912_284902010	Muni.ERVi.3j_NC_044033.1_208841654_208848741	99.803
Muni.ERVi.3m_NC_044036.1_155335199_155342300	Muni.ERVi.3j_NC_044033.1_208841654_208848741	99.789
Muni.ERVi.3r_NC_044032.1_508488579_508495679	Muni.ERVi.3j_NC_044033.1_208841654_208848741	99.789
Muni.ERVi.3d_NC_044033.1_234148775_234155857	Muni.ERVi.3j_NC_044033.1_208841654_208848741	99.788
Muni.ERVi.3h_NC_044041.1_68940415_68947518	Muni.ERVi.3j_NC_044033.1_208841654_208848741	99.733
Muni.ERVi.3i_NC_044035.1_324919747_324926851	Muni.ERVi.3j_NC_044033.1_208841654_208848741	99.733
Muni.ERVi.3c_NC_044034.1_77885345_77892432	Muni.ERVi.3j_NC_044033.1_208841654_208848741	99.718
Muni.ERVi.3b_NC_044036.1_107871574_107878685	Muni.ERVi.3j_NC_044033.1_208841654_208848741	99.606
Muni.ERVi.3a_NC_044031.1_498015337_498022452	Muni.ERVi.3j_NC_044033.1_208841654_208848741	99.926
Muni.ERVi.3d_NC_044033.1_234148775_234155857	Muni.ERVi.3d_NC_044033.1_234148775_234155857	100
Muni.ERVi.3s_NC_044032.1_204329754_204336847	Muni.ERVi.3d_NC_044033.1_234148775_234155857	99.831
Muni.ERVi.3w_NC_044044.1_50487746_50494838	Muni.ERVi.3d_NC_044033.1_234148775_234155857	99.817
Muni.ERVi.3n_NC_044037.1_93757753_93764847	Muni.ERVi.3d_NC_044033.1_234148775_234155857	99.803
Muni.ERVi.3t_NC_044036.1_296069857_296076950	Muni.ERVi.3d_NC_044033.1_234148775_234155857	99.803
Muni.ERVi.3o_NC_044036.1_35058161_35065257	Muni.ERVi.3d_NC_044033.1_234148775_234155857	99.789
Muni.ERVi.3k_NC_044031.1_540562381_540569469	Muni.ERVi.3d_NC_044033.1_234148775_234155857	99.803
Muni.ERVi.3l_NC_044031.1_233758325_233765419	Muni.ERVi.3d_NC_044033.1_234148775_234155857	99.789
Muni.ERVi.3j_NC_044033.1_208841654_208848741	Muni.ERVi.3d_NC_044033.1_234148775_234155857	99.788
Muni.ERVi.3u_NC_044032.1_570591048_570598145	Muni.ERVi.3d_NC_044033.1_234148775_234155857	99.746
Muni.ERVi.3q_NC_044042.1_91159107_91166206	Muni.ERVi.3d_NC_044033.1_234148775_234155857	99.732
Muni.ERVi.3g_NC_044032.1_342237892_342244980	Muni.ERVi.3d_NC_044033.1_234148775_234155857	99.76
Muni.ERVi.3v_NC_044031.1_459109577_459116675	Muni.ERVi.3d_NC_044033.1_234148775_234155857	99.732
Muni.ERVi.3p_NC_044031.1_284894912_284902010	Muni.ERVi.3d_NC_044033.1_234148775_234155857	99.704
Muni.ERVi.3f_NC_044033.1_110150330_110157414	Muni.ERVi.3d_NC_044033.1_234148775_234155857	99.732
Muni.ERVi.3m_NC_044036.1_155335199_155342300	Muni.ERVi.3d_NC_044033.1_234148775_234155857	99.69
Muni.ERVi.3e_NC_044034.1_12728950_12736038	Muni.ERVi.3d_NC_044033.1_234148775_234155857	99.718
Muni.ERVi.3r_NC_044032.1_508488579_508495679	Muni.ERVi.3d_NC_044033.1_234148775_234155857	99.69
Muni.ERVi.3i_NC_044035.1_324919747_324926851	Muni.ERVi.3d_NC_044033.1_234148775_234155857	99.662
Muni.ERVi.3h_NC_044041.1_68940415_68947518	Muni.ERVi.3d_NC_044033.1_234148775_234155857	99.634
Muni.ERVi.3c_NC_044034.1_77885345_77892432	Muni.ERVi.3d_NC_044033.1_234148775_234155857	99.62
Muni.ERVi.3b_NC_044036.1_107871574_107878685	Muni.ERVi.3d_NC_044033.1_234148775_234155857	99.508
Muni.ERVi.3a_NC_044031.1_498015337_498022452	Muni.ERVi.3d_NC_044033.1_234148775_234155857	99.778
Muni.ERVi.3e_NC_044034.1_12728950_12736038	Muni.ERVi.3e_NC_044034.1_12728950_12736038	100
Muni.ERVi.3k_NC_044031.1_540562381_540569469	Muni.ERVi.3e_NC_044034.1_12728950_12736038	99.887
Muni.ERVi.3j_NC_044033.1_208841654_208848741	Muni.ERVi.3e_NC_044034.1_12728950_12736038	99.873
Muni.ERVi.3g_NC_044032.1_342237892_342244980	Muni.ERVi.3e_NC_044034.1_12728950_12736038	99.873
Muni.ERVi.3w_NC_044044.1_50487746_50494838	Muni.ERVi.3e_NC_044034.1_12728950_12736038	99.845
Muni.ERVi.3t_NC_044036.1_296069857_296076950	Muni.ERVi.3e_NC_044034.1_12728950_12736038	99.831
Muni.ERVi.3s_NC_044032.1_204329754_204336847	Muni.ERVi.3e_NC_044034.1_12728950_12736038	99.831
Muni.ERVi.3f_NC_044033.1_110150330_110157414	Muni.ERVi.3e_NC_044034.1_12728950_12736038	99.831
Muni.ERVi.3n_NC_044037.1_93757753_93764847	Muni.ERVi.3e_NC_044034.1_12728950_12736038	99.803
Muni.ERVi.3o_NC_044036.1_35058161_35065257	Muni.ERVi.3e_NC_044034.1_12728950_12736038	99.789
Muni.ERVi.3l_NC_044031.1_233758325_233765419	Muni.ERVi.3e_NC_044034.1_12728950_12736038	99.789
Muni.ERVi.3u_NC_044032.1_570591048_570598145	Muni.ERVi.3e_NC_044034.1_12728950_12736038	99.746
Muni.ERVi.3q_NC_044042.1_91159107_91166206	Muni.ERVi.3e_NC_044034.1_12728950_12736038	99.732
Muni.ERVi.3v_NC_044031.1_459109577_459116675	Muni.ERVi.3e_NC_044034.1_12728950_12736038	99.732
Muni.ERVi.3r_NC_044032.1_508488579_508495679	Muni.ERVi.3e_NC_044034.1_12728950_12736038	99.718
Muni.ERVi.3p_NC_044031.1_284894912_284902010	Muni.ERVi.3e_NC_044034.1_12728950_12736038	99.704
Muni.ERVi.3m_NC_044036.1_155335199_155342300	Muni.ERVi.3e_NC_044034.1_12728950_12736038	99.69
Muni.ERVi.3d_NC_044033.1_234148775_234155857	Muni.ERVi.3e_NC_044034.1_12728950_12736038	99.718
Muni.ERVi.3i_NC_044035.1_324919747_324926851	Muni.ERVi.3e_NC_044034.1_12728950_12736038	99.634
Muni.ERVi.3h_NC_044041.1_68940415_68947518	Muni.ERVi.3e_NC_044034.1_12728950_12736038	99.634
Muni.ERVi.3c_NC_044034.1_77885345_77892432	Muni.ERVi.3e_NC_044034.1_12728950_12736038	99.648
Muni.ERVi.3b_NC_044036.1_107871574_107878685	Muni.ERVi.3e_NC_044034.1_12728950_12736038	99.536
Muni.ERVi.3a_NC_044031.1_498015337_498022452	Muni.ERVi.3e_NC_044034.1_12728950_12736038	99.852
Muni.ERVi.3c_NC_044034.1_77885345_77892432	Muni.ERVi.3c_NC_044034.1_77885345_77892432	100
Muni.ERVi.3o_NC_044036.1_35058161_35065257	Muni.ERVi.3c_NC_044034.1_77885345_77892432	99.831
Muni.ERVi.3n_NC_044037.1_93757753_93764847	Muni.ERVi.3c_NC_044034.1_77885345_77892432	99.817
Muni.ERVi.3l_NC_044031.1_233758325_233765419	Muni.ERVi.3c_NC_044034.1_77885345_77892432	99.803
Muni.ERVi.3w_NC_044044.1_50487746_50494838	Muni.ERVi.3c_NC_044034.1_77885345_77892432	99.803
Muni.ERVi.3u_NC_044032.1_570591048_570598145	Muni.ERVi.3c_NC_044034.1_77885345_77892432	99.789
Muni.ERVi.3t_NC_044036.1_296069857_296076950	Muni.ERVi.3c_NC_044034.1_77885345_77892432	99.789
Muni.ERVi.3q_NC_044042.1_91159107_91166206	Muni.ERVi.3c_NC_044034.1_77885345_77892432	99.775
Muni.ERVi.3s_NC_044032.1_204329754_204336847	Muni.ERVi.3c_NC_044034.1_77885345_77892432	99.789
Muni.ERVi.3v_NC_044031.1_459109577_459116675	Muni.ERVi.3c_NC_044034.1_77885345_77892432	99.775
Muni.ERVi.3r_NC_044032.1_508488579_508495679	Muni.ERVi.3c_NC_044034.1_77885345_77892432	99.761
Muni.ERVi.3p_NC_044031.1_284894912_284902010	Muni.ERVi.3c_NC_044034.1_77885345_77892432	99.746
Muni.ERVi.3m_NC_044036.1_155335199_155342300	Muni.ERVi.3c_NC_044034.1_77885345_77892432	99.732
Muni.ERVi.3k_NC_044031.1_540562381_540569469	Muni.ERVi.3c_NC_044034.1_77885345_77892432	99.732
Muni.ERVi.3i_NC_044035.1_324919747_324926851	Muni.ERVi.3c_NC_044034.1_77885345_77892432	99.676
Muni.ERVi.3j_NC_044033.1_208841654_208848741	Muni.ERVi.3c_NC_044034.1_77885345_77892432	99.718
Muni.ERVi.3h_NC_044041.1_68940415_68947518	Muni.ERVi.3c_NC_044034.1_77885345_77892432	99.676
Muni.ERVi.3g_NC_044032.1_342237892_342244980	Muni.ERVi.3c_NC_044034.1_77885345_77892432	99.69
Muni.ERVi.3e_NC_044034.1_12728950_12736038	Muni.ERVi.3c_NC_044034.1_77885345_77892432	99.648
Muni.ERVi.3f_NC_044033.1_110150330_110157414	Muni.ERVi.3c_NC_044034.1_77885345_77892432	99.648
Muni.ERVi.3b_NC_044036.1_107871574_107878685	Muni.ERVi.3c_NC_044034.1_77885345_77892432	99.578
Muni.ERVi.3d_NC_044033.1_234148775_234155857	Muni.ERVi.3c_NC_044034.1_77885345_77892432	99.62
Muni.ERVi.3a_NC_044031.1_498015337_498022452	Muni.ERVi.3c_NC_044034.1_77885345_77892432	99.494
Muni.ERVi.3i_NC_044035.1_324919747_324926851	Muni.ERVi.3i_NC_044035.1_324919747_324926851	100
Muni.ERVi.3h_NC_044041.1_68940415_68947518	Muni.ERVi.3i_NC_044035.1_324919747_324926851	99.916
Muni.ERVi.3m_NC_044036.1_155335199_155342300	Muni.ERVi.3i_NC_044035.1_324919747_324926851	99.916
Muni.ERVi.3v_NC_044031.1_459109577_459116675	Muni.ERVi.3i_NC_044035.1_324919747_324926851	99.873
Muni.ERVi.3r_NC_044032.1_508488579_508495679	Muni.ERVi.3i_NC_044035.1_324919747_324926851	99.859
Muni.ERVi.3u_NC_044032.1_570591048_570598145	Muni.ERVi.3i_NC_044035.1_324919747_324926851	99.859
Muni.ERVi.3q_NC_044042.1_91159107_91166206	Muni.ERVi.3i_NC_044035.1_324919747_324926851	99.845
Muni.ERVi.3p_NC_044031.1_284894912_284902010	Muni.ERVi.3i_NC_044035.1_324919747_324926851	99.845
Muni.ERVi.3o_NC_044036.1_35058161_35065257	Muni.ERVi.3i_NC_044035.1_324919747_324926851	99.845
Muni.ERVi.3n_NC_044037.1_93757753_93764847	Muni.ERVi.3i_NC_044035.1_324919747_324926851	99.831
Muni.ERVi.3l_NC_044031.1_233758325_233765419	Muni.ERVi.3i_NC_044035.1_324919747_324926851	99.817
Muni.ERVi.3a_NC_044031.1_498015337_498022452	Muni.ERVi.3i_NC_044035.1_324919747_324926851	99.761
Muni.ERVi.3s_NC_044032.1_204329754_204336847	Muni.ERVi.3i_NC_044035.1_324919747_324926851	99.803
Muni.ERVi.3w_NC_044044.1_50487746_50494838	Muni.ERVi.3i_NC_044035.1_324919747_324926851	99.789
Muni.ERVi.3t_NC_044036.1_296069857_296076950	Muni.ERVi.3i_NC_044035.1_324919747_324926851	99.775
Muni.ERVi.3k_NC_044031.1_540562381_540569469	Muni.ERVi.3i_NC_044035.1_324919747_324926851	99.747
Muni.ERVi.3j_NC_044033.1_208841654_208848741	Muni.ERVi.3i_NC_044035.1_324919747_324926851	99.733
Muni.ERVi.3g_NC_044032.1_342237892_342244980	Muni.ERVi.3i_NC_044035.1_324919747_324926851	99.704
Muni.ERVi.3c_NC_044034.1_77885345_77892432	Muni.ERVi.3i_NC_044035.1_324919747_324926851	99.676
Muni.ERVi.3f_NC_044033.1_110150330_110157414	Muni.ERVi.3i_NC_044035.1_324919747_324926851	99.662
Muni.ERVi.3d_NC_044033.1_234148775_234155857	Muni.ERVi.3i_NC_044035.1_324919747_324926851	99.662
Muni.ERVi.3b_NC_044036.1_107871574_107878685	Muni.ERVi.3i_NC_044035.1_324919747_324926851	99.593
Muni.ERVi.3e_NC_044034.1_12728950_12736038	Muni.ERVi.3i_NC_044035.1_324919747_324926851	99.634
Muni.ERVi.3o_NC_044036.1_35058161_35065257	Muni.ERVi.3o_NC_044036.1_35058161_35065257	100
Muni.ERVi.3n_NC_044037.1_93757753_93764847	Muni.ERVi.3o_NC_044036.1_35058161_35065257	99.986
Muni.ERVi.3l_NC_044031.1_233758325_233765419	Muni.ERVi.3o_NC_044036.1_35058161_35065257	99.972
Muni.ERVi.3u_NC_044032.1_570591048_570598145	Muni.ERVi.3o_NC_044036.1_35058161_35065257	99.958
Muni.ERVi.3q_NC_044042.1_91159107_91166206	Muni.ERVi.3o_NC_044036.1_35058161_35065257	99.944
Muni.ERVi.3s_NC_044032.1_204329754_204336847	Muni.ERVi.3o_NC_044036.1_35058161_35065257	99.958
Muni.ERVi.3v_NC_044031.1_459109577_459116675	Muni.ERVi.3o_NC_044036.1_35058161_35065257	99.944
Muni.ERVi.3w_NC_044044.1_50487746_50494838	Muni.ERVi.3o_NC_044036.1_35058161_35065257	99.944
Muni.ERVi.3t_NC_044036.1_296069857_296076950	Muni.ERVi.3o_NC_044036.1_35058161_35065257	99.93
Muni.ERVi.3p_NC_044031.1_284894912_284902010	Muni.ERVi.3o_NC_044036.1_35058161_35065257	99.915
Muni.ERVi.3m_NC_044036.1_155335199_155342300	Muni.ERVi.3o_NC_044036.1_35058161_35065257	99.901
Muni.ERVi.3r_NC_044032.1_508488579_508495679	Muni.ERVi.3o_NC_044036.1_35058161_35065257	99.901
Muni.ERVi.3k_NC_044031.1_540562381_540569469	Muni.ERVi.3o_NC_044036.1_35058161_35065257	99.901
Muni.ERVi.3j_NC_044033.1_208841654_208848741	Muni.ERVi.3o_NC_044036.1_35058161_35065257	99.887
Muni.ERVi.3h_NC_044041.1_68940415_68947518	Muni.ERVi.3o_NC_044036.1_35058161_35065257	99.845
Muni.ERVi.3i_NC_044035.1_324919747_324926851	Muni.ERVi.3o_NC_044036.1_35058161_35065257	99.845
Muni.ERVi.3g_NC_044032.1_342237892_342244980	Muni.ERVi.3o_NC_044036.1_35058161_35065257	99.859
Muni.ERVi.3c_NC_044034.1_77885345_77892432	Muni.ERVi.3o_NC_044036.1_35058161_35065257	99.831
Muni.ERVi.3f_NC_044033.1_110150330_110157414	Muni.ERVi.3o_NC_044036.1_35058161_35065257	99.817
Muni.ERVi.3e_NC_044034.1_12728950_12736038	Muni.ERVi.3o_NC_044036.1_35058161_35065257	99.789
Muni.ERVi.3b_NC_044036.1_107871574_107878685	Muni.ERVi.3o_NC_044036.1_35058161_35065257	99.719
Muni.ERVi.3d_NC_044033.1_234148775_234155857	Muni.ERVi.3o_NC_044036.1_35058161_35065257	99.789
Muni.ERVi.3a_NC_044031.1_498015337_498022452	Muni.ERVi.3o_NC_044036.1_35058161_35065257	99.663
Muni.ERVi.3b_NC_044036.1_107871574_107878685	Muni.ERVi.3b_NC_044036.1_107871574_107878685	100
Muni.ERVi.3o_NC_044036.1_35058161_35065257	Muni.ERVi.3b_NC_044036.1_107871574_107878685	99.719
Muni.ERVi.3u_NC_044032.1_570591048_570598145	Muni.ERVi.3b_NC_044036.1_107871574_107878685	99.705
Muni.ERVi.3q_NC_044042.1_91159107_91166206	Muni.ERVi.3b_NC_044036.1_107871574_107878685	99.691
Muni.ERVi.3n_NC_044037.1_93757753_93764847	Muni.ERVi.3b_NC_044036.1_107871574_107878685	99.705
Muni.ERVi.3v_NC_044031.1_459109577_459116675	Muni.ERVi.3b_NC_044036.1_107871574_107878685	99.691
Muni.ERVi.3r_NC_044032.1_508488579_508495679	Muni.ERVi.3b_NC_044036.1_107871574_107878685	99.677
Muni.ERVi.3l_NC_044031.1_233758325_233765419	Muni.ERVi.3b_NC_044036.1_107871574_107878685	99.691
Muni.ERVi.3w_NC_044044.1_50487746_50494838	Muni.ERVi.3b_NC_044036.1_107871574_107878685	99.691
Muni.ERVi.3s_NC_044032.1_204329754_204336847	Muni.ERVi.3b_NC_044036.1_107871574_107878685	99.677
Muni.ERVi.3t_NC_044036.1_296069857_296076950	Muni.ERVi.3b_NC_044036.1_107871574_107878685	99.677
Muni.ERVi.3p_NC_044031.1_284894912_284902010	Muni.ERVi.3b_NC_044036.1_107871574_107878685	99.663
Muni.ERVi.3m_NC_044036.1_155335199_155342300	Muni.ERVi.3b_NC_044036.1_107871574_107878685	99.649
Muni.ERVi.3h_NC_044041.1_68940415_68947518	Muni.ERVi.3b_NC_044036.1_107871574_107878685	99.593
Muni.ERVi.3i_NC_044035.1_324919747_324926851	Muni.ERVi.3b_NC_044036.1_107871574_107878685	99.593
Muni.ERVi.3k_NC_044031.1_540562381_540569469	Muni.ERVi.3b_NC_044036.1_107871574_107878685	99.62
Muni.ERVi.3j_NC_044033.1_208841654_208848741	Muni.ERVi.3b_NC_044036.1_107871574_107878685	99.606
Muni.ERVi.3g_NC_044032.1_342237892_342244980	Muni.ERVi.3b_NC_044036.1_107871574_107878685	99.578
Muni.ERVi.3c_NC_044034.1_77885345_77892432	Muni.ERVi.3b_NC_044036.1_107871574_107878685	99.578
Muni.ERVi.3e_NC_044034.1_12728950_12736038	Muni.ERVi.3b_NC_044036.1_107871574_107878685	99.536
Muni.ERVi.3f_NC_044033.1_110150330_110157414	Muni.ERVi.3b_NC_044036.1_107871574_107878685	99.536
Muni.ERVi.3d_NC_044033.1_234148775_234155857	Muni.ERVi.3b_NC_044036.1_107871574_107878685	99.508
Muni.ERVi.3a_NC_044031.1_498015337_498022452	Muni.ERVi.3b_NC_044036.1_107871574_107878685	99.411
Muni.ERVi.1g_NC_044036.1_138144868_138154940	Muni.ERVi.1g_NC_044036.1_138144868_138154940	100
Muni.ERVi.1h_NC_044031.1_584788450_584798501	Muni.ERVi.1g_NC_044036.1_138144868_138154940	98.471
Muni.ERVi.1e_NC_044044.1_53928622_53938689	Muni.ERVi.1g_NC_044036.1_138144868_138154940	98.442
Muni.ERVi.1i_NC_044037.1_111034470_111044543	Muni.ERVi.1g_NC_044036.1_138144868_138154940	98.224
Muni.ERVi.1c_NC_044033.1_196236847_196246918	Muni.ERVi.1g_NC_044036.1_138144868_138154940	98.194
Muni.ERVi.1j_NW_021963035.1_111915_121989	Muni.ERVi.1g_NC_044036.1_138144868_138154940	98.145
Muni.ERVi.1f_NC_044040.1_193090822_193100900	Muni.ERVi.1g_NC_044036.1_138144868_138154940	97.907
Muni.ERVi.1d_NC_044031.1_623739577_623749656	Muni.ERVi.1g_NC_044036.1_138144868_138154940	97.561
Muni.ERVi.1a_NC_044032.1_212060041_212070120	Muni.ERVi.1g_NC_044036.1_138144868_138154940	97.452
Muni.ERVi.3m_NC_044036.1_155335199_155342300	Muni.ERVi.3m_NC_044036.1_155335199_155342300	100
Muni.ERVi.3h_NC_044041.1_68940415_68947518	Muni.ERVi.3m_NC_044036.1_155335199_155342300	99.916
Muni.ERVi.3i_NC_044035.1_324919747_324926851	Muni.ERVi.3m_NC_044036.1_155335199_155342300	99.916
Muni.ERVi.3v_NC_044031.1_459109577_459116675	Muni.ERVi.3m_NC_044036.1_155335199_155342300	99.93
Muni.ERVi.3r_NC_044032.1_508488579_508495679	Muni.ERVi.3m_NC_044036.1_155335199_155342300	99.916
Muni.ERVi.3u_NC_044032.1_570591048_570598145	Muni.ERVi.3m_NC_044036.1_155335199_155342300	99.916
Muni.ERVi.3q_NC_044042.1_91159107_91166206	Muni.ERVi.3m_NC_044036.1_155335199_155342300	99.901
Muni.ERVi.3p_NC_044031.1_284894912_284902010	Muni.ERVi.3m_NC_044036.1_155335199_155342300	99.901
Muni.ERVi.3o_NC_044036.1_35058161_35065257	Muni.ERVi.3m_NC_044036.1_155335199_155342300	99.901
Muni.ERVi.3n_NC_044037.1_93757753_93764847	Muni.ERVi.3m_NC_044036.1_155335199_155342300	99.887
Muni.ERVi.3l_NC_044031.1_233758325_233765419	Muni.ERVi.3m_NC_044036.1_155335199_155342300	99.873
Muni.ERVi.3s_NC_044032.1_204329754_204336847	Muni.ERVi.3m_NC_044036.1_155335199_155342300	99.859
Muni.ERVi.3w_NC_044044.1_50487746_50494838	Muni.ERVi.3m_NC_044036.1_155335199_155342300	99.845
Muni.ERVi.3t_NC_044036.1_296069857_296076950	Muni.ERVi.3m_NC_044036.1_155335199_155342300	99.831
Muni.ERVi.3k_NC_044031.1_540562381_540569469	Muni.ERVi.3m_NC_044036.1_155335199_155342300	99.803
Muni.ERVi.3a_NC_044031.1_498015337_498022452	Muni.ERVi.3m_NC_044036.1_155335199_155342300	99.733
Muni.ERVi.3j_NC_044033.1_208841654_208848741	Muni.ERVi.3m_NC_044036.1_155335199_155342300	99.789
Muni.ERVi.3g_NC_044032.1_342237892_342244980	Muni.ERVi.3m_NC_044036.1_155335199_155342300	99.761
Muni.ERVi.3c_NC_044034.1_77885345_77892432	Muni.ERVi.3m_NC_044036.1_155335199_155342300	99.732
Muni.ERVi.3f_NC_044033.1_110150330_110157414	Muni.ERVi.3m_NC_044036.1_155335199_155342300	99.718
Muni.ERVi.3b_NC_044036.1_107871574_107878685	Muni.ERVi.3m_NC_044036.1_155335199_155342300	99.649
Muni.ERVi.3e_NC_044034.1_12728950_12736038	Muni.ERVi.3m_NC_044036.1_155335199_155342300	99.69
Muni.ERVi.3d_NC_044033.1_234148775_234155857	Muni.ERVi.3m_NC_044036.1_155335199_155342300	99.69
Muni.ERVi.3t_NC_044036.1_296069857_296076950	Muni.ERVi.3t_NC_044036.1_296069857_296076950	100
Muni.ERVi.3w_NC_044044.1_50487746_50494838	Muni.ERVi.3t_NC_044036.1_296069857_296076950	99.986
Muni.ERVi.3s_NC_044032.1_204329754_204336847	Muni.ERVi.3t_NC_044036.1_296069857_296076950	99.972
Muni.ERVi.3n_NC_044037.1_93757753_93764847	Muni.ERVi.3t_NC_044036.1_296069857_296076950	99.944
Muni.ERVi.3o_NC_044036.1_35058161_35065257	Muni.ERVi.3t_NC_044036.1_296069857_296076950	99.93
Muni.ERVi.3l_NC_044031.1_233758325_233765419	Muni.ERVi.3t_NC_044036.1_296069857_296076950	99.93
Muni.ERVi.3k_NC_044031.1_540562381_540569469	Muni.ERVi.3t_NC_044036.1_296069857_296076950	99.915
Muni.ERVi.3u_NC_044032.1_570591048_570598145	Muni.ERVi.3t_NC_044036.1_296069857_296076950	99.887
Muni.ERVi.3q_NC_044042.1_91159107_91166206	Muni.ERVi.3t_NC_044036.1_296069857_296076950	99.873
Muni.ERVi.3j_NC_044033.1_208841654_208848741	Muni.ERVi.3t_NC_044036.1_296069857_296076950	99.901
Muni.ERVi.3v_NC_044031.1_459109577_459116675	Muni.ERVi.3t_NC_044036.1_296069857_296076950	99.873
Muni.ERVi.3r_NC_044032.1_508488579_508495679	Muni.ERVi.3t_NC_044036.1_296069857_296076950	99.859
Muni.ERVi.3g_NC_044032.1_342237892_342244980	Muni.ERVi.3t_NC_044036.1_296069857_296076950	99.873
Muni.ERVi.3p_NC_044031.1_284894912_284902010	Muni.ERVi.3t_NC_044036.1_296069857_296076950	99.845
Muni.ERVi.3m_NC_044036.1_155335199_155342300	Muni.ERVi.3t_NC_044036.1_296069857_296076950	99.831
Muni.ERVi.3e_NC_044034.1_12728950_12736038	Muni.ERVi.3t_NC_044036.1_296069857_296076950	99.831
Muni.ERVi.3f_NC_044033.1_110150330_110157414	Muni.ERVi.3t_NC_044036.1_296069857_296076950	99.831
Muni.ERVi.3i_NC_044035.1_324919747_324926851	Muni.ERVi.3t_NC_044036.1_296069857_296076950	99.775
Muni.ERVi.3h_NC_044041.1_68940415_68947518	Muni.ERVi.3t_NC_044036.1_296069857_296076950	99.775
Muni.ERVi.3c_NC_044034.1_77885345_77892432	Muni.ERVi.3t_NC_044036.1_296069857_296076950	99.789
Muni.ERVi.3d_NC_044033.1_234148775_234155857	Muni.ERVi.3t_NC_044036.1_296069857_296076950	99.803
Muni.ERVi.3b_NC_044036.1_107871574_107878685	Muni.ERVi.3t_NC_044036.1_296069857_296076950	99.677
Muni.ERVi.3a_NC_044031.1_498015337_498022452	Muni.ERVi.3t_NC_044036.1_296069857_296076950	99.911
Muni.ERVi.3n_NC_044037.1_93757753_93764847	Muni.ERVi.3n_NC_044037.1_93757753_93764847	100
Muni.ERVi.3o_NC_044036.1_35058161_35065257	Muni.ERVi.3n_NC_044037.1_93757753_93764847	99.986
Muni.ERVi.3l_NC_044031.1_233758325_233765419	Muni.ERVi.3n_NC_044037.1_93757753_93764847	99.986
Muni.ERVi.3s_NC_044032.1_204329754_204336847	Muni.ERVi.3n_NC_044037.1_93757753_93764847	99.972
Muni.ERVi.3w_NC_044044.1_50487746_50494838	Muni.ERVi.3n_NC_044037.1_93757753_93764847	99.958
Muni.ERVi.3u_NC_044032.1_570591048_570598145	Muni.ERVi.3n_NC_044037.1_93757753_93764847	99.944
Muni.ERVi.3q_NC_044042.1_91159107_91166206	Muni.ERVi.3n_NC_044037.1_93757753_93764847	99.93
Muni.ERVi.3t_NC_044036.1_296069857_296076950	Muni.ERVi.3n_NC_044037.1_93757753_93764847	99.944
Muni.ERVi.3v_NC_044031.1_459109577_459116675	Muni.ERVi.3n_NC_044037.1_93757753_93764847	99.93
Muni.ERVi.3p_NC_044031.1_284894912_284902010	Muni.ERVi.3n_NC_044037.1_93757753_93764847	99.901
Muni.ERVi.3m_NC_044036.1_155335199_155342300	Muni.ERVi.3n_NC_044037.1_93757753_93764847	99.887
Muni.ERVi.3k_NC_044031.1_540562381_540569469	Muni.ERVi.3n_NC_044037.1_93757753_93764847	99.915
Muni.ERVi.3r_NC_044032.1_508488579_508495679	Muni.ERVi.3n_NC_044037.1_93757753_93764847	99.887
Muni.ERVi.3j_NC_044033.1_208841654_208848741	Muni.ERVi.3n_NC_044037.1_93757753_93764847	99.901
Muni.ERVi.3i_NC_044035.1_324919747_324926851	Muni.ERVi.3n_NC_044037.1_93757753_93764847	99.831
Muni.ERVi.3g_NC_044032.1_342237892_342244980	Muni.ERVi.3n_NC_044037.1_93757753_93764847	99.873
Muni.ERVi.3h_NC_044041.1_68940415_68947518	Muni.ERVi.3n_NC_044037.1_93757753_93764847	99.831
Muni.ERVi.3f_NC_044033.1_110150330_110157414	Muni.ERVi.3n_NC_044037.1_93757753_93764847	99.831
Muni.ERVi.3c_NC_044034.1_77885345_77892432	Muni.ERVi.3n_NC_044037.1_93757753_93764847	99.817
Muni.ERVi.3e_NC_044034.1_12728950_12736038	Muni.ERVi.3n_NC_044037.1_93757753_93764847	99.803
Muni.ERVi.3d_NC_044033.1_234148775_234155857	Muni.ERVi.3n_NC_044037.1_93757753_93764847	99.803
Muni.ERVi.3b_NC_044036.1_107871574_107878685	Muni.ERVi.3n_NC_044037.1_93757753_93764847	99.705
Muni.ERVi.3a_NC_044031.1_498015337_498022452	Muni.ERVi.3n_NC_044037.1_93757753_93764847	99.649
Muni.ERVi.5_NC_044037.1_100650032_100660120	Muni.ERVi.5_NC_044037.1_100650032_100660120	100
Muni.ERVi.1i_NC_044037.1_111034470_111044543	Muni.ERVi.1i_NC_044037.1_111034470_111044543	100
Muni.ERVi.1f_NC_044040.1_193090822_193100900	Muni.ERVi.1i_NC_044037.1_111034470_111044543	98.919
Muni.ERVi.1h_NC_044031.1_584788450_584798501	Muni.ERVi.1i_NC_044037.1_111034470_111044543	98.759
Muni.ERVi.1d_NC_044031.1_623739577_623749656	Muni.ERVi.1i_NC_044037.1_111034470_111044543	98.543
Muni.ERVi.1j_NW_021963035.1_111915_121989	Muni.ERVi.1i_NC_044037.1_111034470_111044543	98.502
Muni.ERVi.1a_NC_044032.1_212060041_212070120	Muni.ERVi.1i_NC_044037.1_111034470_111044543	98.454
Muni.ERVi.1g_NC_044036.1_138144868_138154940	Muni.ERVi.1i_NC_044037.1_111034470_111044543	98.224
Muni.ERVi.1e_NC_044044.1_53928622_53938689	Muni.ERVi.1i_NC_044037.1_111034470_111044543	97.926
Muni.ERVi.1c_NC_044033.1_196236847_196246918	Muni.ERVi.1i_NC_044037.1_111034470_111044543	97.767
Muni.ERVi.2b_NC_044039.1_109561548_109571572	Muni.ERVi.2b_NC_044039.1_109561548_109571572	100
Muni.ERVi.2a_NW_021963111.1_95058_105088	Muni.ERVi.2b_NC_044039.1_109561548_109571572	98.176
Muni.ERVi.6_NC_044040.1_128031640_128041634	Muni.ERVi.6_NC_044040.1_128031640_128041634	100
Muni.ERVi.1f_NC_044040.1_193090822_193100900	Muni.ERVi.1f_NC_044040.1_193090822_193100900	100
Muni.ERVi.1a_NC_044032.1_212060041_212070120	Muni.ERVi.1f_NC_044040.1_193090822_193100900	99.118
Muni.ERVi.1d_NC_044031.1_623739577_623749656	Muni.ERVi.1f_NC_044040.1_193090822_193100900	98.989
Muni.ERVi.1i_NC_044037.1_111034470_111044543	Muni.ERVi.1f_NC_044040.1_193090822_193100900	98.919
Muni.ERVi.1j_NW_021963035.1_111915_121989	Muni.ERVi.1f_NC_044040.1_193090822_193100900	98.206
Muni.ERVi.1h_NC_044031.1_584788450_584798501	Muni.ERVi.1f_NC_044040.1_193090822_193100900	98.224
Muni.ERVi.1g_NC_044036.1_138144868_138154940	Muni.ERVi.1f_NC_044040.1_193090822_193100900	97.907
Muni.ERVi.1e_NC_044044.1_53928622_53938689	Muni.ERVi.1f_NC_044040.1_193090822_193100900	97.54
Muni.ERVi.1c_NC_044033.1_196236847_196246918	Muni.ERVi.1f_NC_044040.1_193090822_193100900	97.421
Muni.ERVi.1b_NC_044040.1_194869038_194879143	Muni.ERVi.1b_NC_044040.1_194869038_194879143	100
Muni.ERVi.1a_NC_044032.1_212060041_212070120	Muni.ERVi.1b_NC_044040.1_194869038_194879143	95.231
Muni.ERVi.3h_NC_044041.1_68940415_68947518	Muni.ERVi.3h_NC_044041.1_68940415_68947518	100
Muni.ERVi.3i_NC_044035.1_324919747_324926851	Muni.ERVi.3h_NC_044041.1_68940415_68947518	99.916
Muni.ERVi.3m_NC_044036.1_155335199_155342300	Muni.ERVi.3h_NC_044041.1_68940415_68947518	99.916
Muni.ERVi.3v_NC_044031.1_459109577_459116675	Muni.ERVi.3h_NC_044041.1_68940415_68947518	99.873
Muni.ERVi.3r_NC_044032.1_508488579_508495679	Muni.ERVi.3h_NC_044041.1_68940415_68947518	99.859
Muni.ERVi.3u_NC_044032.1_570591048_570598145	Muni.ERVi.3h_NC_044041.1_68940415_68947518	99.859
Muni.ERVi.3q_NC_044042.1_91159107_91166206	Muni.ERVi.3h_NC_044041.1_68940415_68947518	99.845
Muni.ERVi.3p_NC_044031.1_284894912_284902010	Muni.ERVi.3h_NC_044041.1_68940415_68947518	99.845
Muni.ERVi.3o_NC_044036.1_35058161_35065257	Muni.ERVi.3h_NC_044041.1_68940415_68947518	99.845
Muni.ERVi.3n_NC_044037.1_93757753_93764847	Muni.ERVi.3h_NC_044041.1_68940415_68947518	99.831
Muni.ERVi.3l_NC_044031.1_233758325_233765419	Muni.ERVi.3h_NC_044041.1_68940415_68947518	99.817
Muni.ERVi.3a_NC_044031.1_498015337_498022452	Muni.ERVi.3h_NC_044041.1_68940415_68947518	99.761
Muni.ERVi.3s_NC_044032.1_204329754_204336847	Muni.ERVi.3h_NC_044041.1_68940415_68947518	99.803
Muni.ERVi.3w_NC_044044.1_50487746_50494838	Muni.ERVi.3h_NC_044041.1_68940415_68947518	99.789
Muni.ERVi.3t_NC_044036.1_296069857_296076950	Muni.ERVi.3h_NC_044041.1_68940415_68947518	99.775
Muni.ERVi.3k_NC_044031.1_540562381_540569469	Muni.ERVi.3h_NC_044041.1_68940415_68947518	99.747
Muni.ERVi.3j_NC_044033.1_208841654_208848741	Muni.ERVi.3h_NC_044041.1_68940415_68947518	99.733
Muni.ERVi.3g_NC_044032.1_342237892_342244980	Muni.ERVi.3h_NC_044041.1_68940415_68947518	99.704
Muni.ERVi.3c_NC_044034.1_77885345_77892432	Muni.ERVi.3h_NC_044041.1_68940415_68947518	99.676
Muni.ERVi.3f_NC_044033.1_110150330_110157414	Muni.ERVi.3h_NC_044041.1_68940415_68947518	99.662
Muni.ERVi.3b_NC_044036.1_107871574_107878685	Muni.ERVi.3h_NC_044041.1_68940415_68947518	99.593
Muni.ERVi.3e_NC_044034.1_12728950_12736038	Muni.ERVi.3h_NC_044041.1_68940415_68947518	99.634
Muni.ERVi.3d_NC_044033.1_234148775_234155857	Muni.ERVi.3h_NC_044041.1_68940415_68947518	99.634
Muni.ERVi.3q_NC_044042.1_91159107_91166206	Muni.ERVi.3q_NC_044042.1_91159107_91166206	100
Muni.ERVi.3u_NC_044032.1_570591048_570598145	Muni.ERVi.3q_NC_044042.1_91159107_91166206	99.958
Muni.ERVi.3v_NC_044031.1_459109577_459116675	Muni.ERVi.3q_NC_044042.1_91159107_91166206	99.944
Muni.ERVi.3o_NC_044036.1_35058161_35065257	Muni.ERVi.3q_NC_044042.1_91159107_91166206	99.944
Muni.ERVi.3n_NC_044037.1_93757753_93764847	Muni.ERVi.3q_NC_044042.1_91159107_91166206	99.93
Muni.ERVi.3p_NC_044031.1_284894912_284902010	Muni.ERVi.3q_NC_044042.1_91159107_91166206	99.915
Muni.ERVi.3m_NC_044036.1_155335199_155342300	Muni.ERVi.3q_NC_044042.1_91159107_91166206	99.901
Muni.ERVi.3l_NC_044031.1_233758325_233765419	Muni.ERVi.3q_NC_044042.1_91159107_91166206	99.915
Muni.ERVi.3r_NC_044032.1_508488579_508495679	Muni.ERVi.3q_NC_044042.1_91159107_91166206	99.901
Muni.ERVi.3s_NC_044032.1_204329754_204336847	Muni.ERVi.3q_NC_044042.1_91159107_91166206	99.901
Muni.ERVi.3w_NC_044044.1_50487746_50494838	Muni.ERVi.3q_NC_044042.1_91159107_91166206	99.887
Muni.ERVi.3t_NC_044036.1_296069857_296076950	Muni.ERVi.3q_NC_044042.1_91159107_91166206	99.873
Muni.ERVi.3i_NC_044035.1_324919747_324926851	Muni.ERVi.3q_NC_044042.1_91159107_91166206	99.845
Muni.ERVi.3h_NC_044041.1_68940415_68947518	Muni.ERVi.3q_NC_044042.1_91159107_91166206	99.845
Muni.ERVi.3k_NC_044031.1_540562381_540569469	Muni.ERVi.3q_NC_044042.1_91159107_91166206	99.845
Muni.ERVi.3j_NC_044033.1_208841654_208848741	Muni.ERVi.3q_NC_044042.1_91159107_91166206	99.831
Muni.ERVi.3g_NC_044032.1_342237892_342244980	Muni.ERVi.3q_NC_044042.1_91159107_91166206	99.803
Muni.ERVi.3c_NC_044034.1_77885345_77892432	Muni.ERVi.3q_NC_044042.1_91159107_91166206	99.775
Muni.ERVi.3f_NC_044033.1_110150330_110157414	Muni.ERVi.3q_NC_044042.1_91159107_91166206	99.761
Muni.ERVi.3b_NC_044036.1_107871574_107878685	Muni.ERVi.3q_NC_044042.1_91159107_91166206	99.691
Muni.ERVi.3e_NC_044034.1_12728950_12736038	Muni.ERVi.3q_NC_044042.1_91159107_91166206	99.732
Muni.ERVi.3a_NC_044031.1_498015337_498022452	Muni.ERVi.3q_NC_044042.1_91159107_91166206	99.663
Muni.ERVi.3d_NC_044033.1_234148775_234155857	Muni.ERVi.3q_NC_044042.1_91159107_91166206	99.732
Muni.ERVi.3w_NC_044044.1_50487746_50494838	Muni.ERVi.3w_NC_044044.1_50487746_50494838	100
Muni.ERVi.3t_NC_044036.1_296069857_296076950	Muni.ERVi.3w_NC_044044.1_50487746_50494838	99.986
Muni.ERVi.3s_NC_044032.1_204329754_204336847	Muni.ERVi.3w_NC_044044.1_50487746_50494838	99.986
Muni.ERVi.3n_NC_044037.1_93757753_93764847	Muni.ERVi.3w_NC_044044.1_50487746_50494838	99.958
Muni.ERVi.3o_NC_044036.1_35058161_35065257	Muni.ERVi.3w_NC_044044.1_50487746_50494838	99.944
Muni.ERVi.3l_NC_044031.1_233758325_233765419	Muni.ERVi.3w_NC_044044.1_50487746_50494838	99.944
Muni.ERVi.3k_NC_044031.1_540562381_540569469	Muni.ERVi.3w_NC_044044.1_50487746_50494838	99.93
Muni.ERVi.3u_NC_044032.1_570591048_570598145	Muni.ERVi.3w_NC_044044.1_50487746_50494838	99.901
Muni.ERVi.3q_NC_044042.1_91159107_91166206	Muni.ERVi.3w_NC_044044.1_50487746_50494838	99.887
Muni.ERVi.3j_NC_044033.1_208841654_208848741	Muni.ERVi.3w_NC_044044.1_50487746_50494838	99.915
Muni.ERVi.3v_NC_044031.1_459109577_459116675	Muni.ERVi.3w_NC_044044.1_50487746_50494838	99.887
Muni.ERVi.3r_NC_044032.1_508488579_508495679	Muni.ERVi.3w_NC_044044.1_50487746_50494838	99.873
Muni.ERVi.3g_NC_044032.1_342237892_342244980	Muni.ERVi.3w_NC_044044.1_50487746_50494838	99.887
Muni.ERVi.3p_NC_044031.1_284894912_284902010	Muni.ERVi.3w_NC_044044.1_50487746_50494838	99.859
Muni.ERVi.3m_NC_044036.1_155335199_155342300	Muni.ERVi.3w_NC_044044.1_50487746_50494838	99.845
Muni.ERVi.3e_NC_044034.1_12728950_12736038	Muni.ERVi.3w_NC_044044.1_50487746_50494838	99.845
Muni.ERVi.3f_NC_044033.1_110150330_110157414	Muni.ERVi.3w_NC_044044.1_50487746_50494838	99.845
Muni.ERVi.3i_NC_044035.1_324919747_324926851	Muni.ERVi.3w_NC_044044.1_50487746_50494838	99.789
Muni.ERVi.3h_NC_044041.1_68940415_68947518	Muni.ERVi.3w_NC_044044.1_50487746_50494838	99.789
Muni.ERVi.3d_NC_044033.1_234148775_234155857	Muni.ERVi.3w_NC_044044.1_50487746_50494838	99.817
Muni.ERVi.3c_NC_044034.1_77885345_77892432	Muni.ERVi.3w_NC_044044.1_50487746_50494838	99.803
Muni.ERVi.3b_NC_044036.1_107871574_107878685	Muni.ERVi.3w_NC_044044.1_50487746_50494838	99.691
Muni.ERVi.3a_NC_044031.1_498015337_498022452	Muni.ERVi.3w_NC_044044.1_50487746_50494838	99.926
Muni.ERVi.1e_NC_044044.1_53928622_53938689	Muni.ERVi.1e_NC_044044.1_53928622_53938689	100
Muni.ERVi.1c_NC_044033.1_196236847_196246918	Muni.ERVi.1e_NC_044044.1_53928622_53938689	99.394
Muni.ERVi.1g_NC_044036.1_138144868_138154940	Muni.ERVi.1e_NC_044044.1_53928622_53938689	98.442
Muni.ERVi.1j_NW_021963035.1_111915_121989	Muni.ERVi.1e_NC_044044.1_53928622_53938689	97.996
Muni.ERVi.1i_NC_044037.1_111034470_111044543	Muni.ERVi.1e_NC_044044.1_53928622_53938689	97.926
Muni.ERVi.1h_NC_044031.1_584788450_584798501	Muni.ERVi.1e_NC_044044.1_53928622_53938689	97.925
Muni.ERVi.1f_NC_044040.1_193090822_193100900	Muni.ERVi.1e_NC_044044.1_53928622_53938689	97.54
Muni.ERVi.1d_NC_044031.1_623739577_623749656	Muni.ERVi.1e_NC_044044.1_53928622_53938689	97.125
Muni.ERVi.1a_NC_044032.1_212060041_212070120	Muni.ERVi.1e_NC_044044.1_53928622_53938689	97.114
Muni.ERVi.1j_NW_021963035.1_111915_121989	Muni.ERVi.1j_NW_021963035.1_111915_121989	100
Muni.ERVi.1i_NC_044037.1_111034470_111044543	Muni.ERVi.1j_NW_021963035.1_111915_121989	98.502
Muni.ERVi.1h_NC_044031.1_584788450_584798501	Muni.ERVi.1j_NW_021963035.1_111915_121989	98.413
Muni.ERVi.1f_NC_044040.1_193090822_193100900	Muni.ERVi.1j_NW_021963035.1_111915_121989	98.206
Muni.ERVi.1g_NC_044036.1_138144868_138154940	Muni.ERVi.1j_NW_021963035.1_111915_121989	98.145
Muni.ERVi.1d_NC_044031.1_623739577_623749656	Muni.ERVi.1j_NW_021963035.1_111915_121989	97.997
Muni.ERVi.1e_NC_044044.1_53928622_53938689	Muni.ERVi.1j_NW_021963035.1_111915_121989	97.996
Muni.ERVi.1c_NC_044033.1_196236847_196246918	Muni.ERVi.1j_NW_021963035.1_111915_121989	97.888
Muni.ERVi.1a_NC_044032.1_212060041_212070120	Muni.ERVi.1j_NW_021963035.1_111915_121989	97.85
Muni.ERVi.2a_NW_021963111.1_95058_105088	Muni.ERVi.2a_NW_021963111.1_95058_105088	100
Muni.ERVi.2b_NC_044039.1_109561548_109571572	Muni.ERVi.2a_NW_021963111.1_95058_105088	98.176
Sfas.ERVi.1_NC_043748.1_17413794_17422440	Sfas.ERVi.1_NC_043748.1_17413794_17422440	100
Sfas.ERVi.2_NC_043764.1_5556575_5570367	Sfas.ERVi.2_NC_043764.1_5556575_5570367	100
Gser.ERVi.1c_NC_047085.1_415096798_415105847	Gser.ERVi.1c_NC_047085.1_415096798_415105847	100
Gser.ERVi.1d_NC_047094.1_64409586_64418621	Gser.ERVi.1c_NC_047085.1_415096798_415105847	99.503
Gser.ERVi.1a_NC_047088.1_100023565_100032597	Gser.ERVi.1c_NC_047085.1_415096798_415105847	99.238
Gser.ERVi.1b_NC_047092.1_179385793_179394962	Gser.ERVi.1c_NC_047085.1_415096798_415105847	99.023
Gser.ERVi.2_NC_047085.1_511880654_511889311	Gser.ERVi.2_NC_047085.1_511880654_511889311	100
Gser.ERVi.1a_NC_047088.1_100023565_100032597	Gser.ERVi.1a_NC_047088.1_100023565_100032597	100
Gser.ERVi.1d_NC_047094.1_64409586_64418621	Gser.ERVi.1a_NC_047088.1_100023565_100032597	99.38
Gser.ERVi.1c_NC_047085.1_415096798_415105847	Gser.ERVi.1a_NC_047088.1_100023565_100032597	99.238
Gser.ERVi.1b_NC_047092.1_179385793_179394962	Gser.ERVi.1a_NC_047088.1_100023565_100032597	99.41
Gser.ERVi.1b_NC_047092.1_179385793_179394962	Gser.ERVi.1b_NC_047092.1_179385793_179394962	100
Gser.ERVi.1a_NC_047088.1_100023565_100032597	Gser.ERVi.1b_NC_047092.1_179385793_179394962	99.41
Gser.ERVi.1d_NC_047094.1_64409586_64418621	Gser.ERVi.1b_NC_047092.1_179385793_179394962	99.151
Gser.ERVi.1c_NC_047085.1_415096798_415105847	Gser.ERVi.1b_NC_047092.1_179385793_179394962	99.023
Gser.ERVi.1d_NC_047094.1_64409586_64418621	Gser.ERVi.1d_NC_047094.1_64409586_64418621	100
Gser.ERVi.1c_NC_047085.1_415096798_415105847	Gser.ERVi.1d_NC_047094.1_64409586_64418621	99.503
Gser.ERVi.1a_NC_047088.1_100023565_100032597	Gser.ERVi.1d_NC_047094.1_64409586_64418621	99.38
Gser.ERVi.1b_NC_047092.1_179385793_179394962	Gser.ERVi.1d_NC_047094.1_64409586_64418621	99.151
Otor.ERVi.1_NC_050462.1_30332050_30340473	Otor.ERVi.1_NC_050462.1_30332050_30340473	100
Svul.ERVi.1a_LR738618.1_16660566_16669354	Svul.ERVi.1a_LR738618.1_16660566_16669354	100
Svul.ERVi.1b_LR738622.1_6518272_6527059	Svul.ERVi.1a_LR738618.1_16660566_16669354	99.92
Svul.ERVi.1b_LR738622.1_6518272_6527059	Svul.ERVi.1b_LR738622.1_6518272_6527059	100
Svul.ERVi.1a_LR738618.1_16660566_16669354	Svul.ERVi.1b_LR738622.1_6518272_6527059	99.92
