# Supplementary material for: Genome mining shows that retroviruses are pervasively invading vertebrate genomes
Source: Nat Commun. 2023 Aug 17;14:4968. doi: 10.1038/s41467-023-40732-w (PMC10435555; doi:10.1038/s41467-023-40732-w)
Supplement: Supplementary file 11 — SUPPLEMENTARY DATASET 7 [file 41467_2023_40732_MOESM11_ESM.xlsx]

## Sheet: Supplementary Data 7
Id	Modularity class
Asci.ERVi.3a_OU383781.1_26648718_26658220	0
Asci.ERVi.3b_CAJVGK010000049.1_236256_245765	0
Asci.ERVi.3c_CAJVGK010000051.1_178990_188517	0
Asci.ERVi.4a_OU383773.1_118318198_118326802	1
Asci.ERVi.4b_OU383773.1_45411487_45420000	1
Asci.ERVi.4c_OU383774.1_49234367_49242879	1
Asci.ERVi.4d_OU383774.1_57885779_57894438	1
Asci.ERVi.1_OU383779.1_47618995_47629048	2
Asci.ERVi.2_OU383779.1_49634295_49642537	3
Cada.ERVi.1a_JADPQB010002534.1_546972_556578	4
Cada.ERVi.1b_JADPQB010008205.1_87773_97379	4
Cada.ERVi.1c_JADPQB010007742.1_47351_56957	4
Cada.ERVi.1d_JADPQB010007829.1_22411_32016	4
Cada.ERVi.2_JADPQB010006692.1_18403_26791	5
Bgar.ERVi.1a_NC_058085.1_37040272_37048901	6
Bgar.ERVi.1b_NC_058085.1_97627192_97635819	6
Bgar.ERVi.1c_NC_058081.1_288430104_288438731	6
Bgar.ERVi.1d_NC_058084.1_209438170_209446797	6
Bgar.ERVi.1e_NC_058084.1_305909875_305918502	6
Bgar.ERVi.1f_NC_058084.1_346198454_346207081	6
Bgar.ERVi.2a_NC_058085.1_323329765_323338299	7
Bgar.ERVi.2b_NC_058081.1_670646697_670655215	7
Bgar.ERVi.2c_NC_058084.1_126976474_126984954	7
Bgar.ERVi.3_NC_058082.1_520697627_520709539	8
Bgar.ERVi.6_NC_058084.1_122119564_122127812	9
Bgar.ERVi.4_NC_058087.1_91613289_91622007	10
Bgar.ERVi.5_NC_058089.1_60840698_60849131	11
Mamb.ERVi.1a_CM032040.1_17818667_17827178	12
Mamb.ERVi.1b_CM032055.1_26186788_26195299	12
Mamb.ERVi.1c_CM032046.1_7630782_7639293	12
Psub.ERVi.1a_JAKJHU010000069.1_4198418_4208934	13
Psub.ERVi.1b_JAKJHU010000096.1_1702080_1712595	13
Psub.ERVi.1c_JAKJHU010001026.1_39394_49725	13
Psub.ERVi.3a_JAKJHU010000037.1_19035623_19045295	14
Psub.ERVi.3b_JAKJHU010000113.1_7150_16885	14
Psub.ERVi.4_JAKJHU010000227.1_218078_226665	15
Psub.ERVi.2_JAKJHU010000095.1_1481159_1490240	16
Lpol.ERVi.1a_JAFMOB010000002.1_2286646_2296033	17
Lpol.ERVi.1b_JAFMOB010000492.1_78263_87650	17
Aglo.ERVi.1a_JAFBMS010000030.1_5534060_5543265	18
Aglo.ERVi.1b_JAFBMS010000519.1_22022_31227	18
Dbru.ERVi.1_JAFCGX010000587.1_32873_41130	19
Bbuf.ERVi.1a_NC_053390.1_214902765_214913535	20
Bbuf.ERVi.1b_NC_053391.1_408104682_408115452	20
Bbuf.ERVi.2_NW_024399987.1_88662_100017	21
Bbuf.ERVi.3_NC_053393.1_349198832_349207673	22
Bbuf.ERVi.4_NC_053393.1_567022094_567030852	23
Bbuf.ERVi.5_NC_053394.1_125777993_125786436	24
Bbuf.ERVi.6_NC_053394.1_210882066_210891416	25
Bbuf.ERVi.7_NC_053397.1_36889361_36898250	26
Rtem.ERVi.1a_NC_053496.1_75903876_75913445	27
Rtem.ERVi.1b_NC_053491.1_342820082_342829667	27
Rtem.ERVi.1c_NC_053500.1_148080580_148090164	27
Rtem.ERVi.3_NC_053493.1_199830097_199839946	28
Rtem.ERVi.2_NW_024404667.1_13736_27910	29
Hcur.ERVi.2a_CM033602.1_119287544_119296058	30
Hcur.ERVi.2b_CM033605.1_196495079_196503680	30
Hcur.ERVi.2c_CM033604.1_222143667_222152181	30
Hcur.ERVi.2d_CM033618.1_84947990_84956494	30
Hcur.ERVi.2e_CM033603.1_314684362_314692847	30
Hcur.ERVi.2f_CM033603.1_151982678_151991183	30
Hcur.ERVi.2g_CM033618.1_111553414_111561921	30
Hcur.ERVi.2h_CM033602.1_392822_401331	30
Hcur.ERVi.1a_CM033602.1_174374568_174382351	31
Hcur.ERVi.1b_CM033618.1_145667992_145675776	31
Hcur.ERVi.1c_CM033606.1_108635338_108643119	31
Hcur.ERVi.1d_CM033603.1_98934502_98942285	31
Hcur.ERVi.1e_CM033602.1_64395212_64402993	31
Hcur.ERVi.1f_CM033604.1_196053848_196061626	31
Hcur.ERVi.1g_JABAHG010000342.1_5934_13712	31
Hcur.ERVi.1h_CM033602.1_711837_719615	31
Hcur.ERVi.1i_CM033603.1_19687231_19695014	31
Hcur.ERVi.1j_CM033605.1_87794416_87802213	31
Hcur.ERVi.5_CM033603.1_4161282_4170677	32
Hcur.ERVi.4a_CM033603.1_247719078_247728118	33
Hcur.ERVi.4b_JABAHG010000200.1_17446_26488	33
Hcur.ERVi.3_CM033603.1_313145897_313154256	34
Hcur.ERVi.6_CM033604.1_251727165_251736283	35
Scro.ERVi.1a_CM037879.1_153703637_153713510	36
Scro.ERVi.1b_CM037878.1_216583689_216593579	36
Scro.ERVi.1c_CM037877.1_137079493_137089382	36
Scro.ERVi.1d_CM037879.1_196049622_196059494	36
Scro.ERVi.2_CM037882.1_8851318_8860220	37
Nvis.ERVi.1a_NC_058091.1_273379841_273388787	38
Nvis.ERVi.1b_NC_058095.1_41010903_41019836	38
Nvis.ERVi.2_NC_058103.1_61088810_61098010	39
Ccan.ERVi.1_NC_057391.1_6324470_6333091	40
Mmus.ERVi.5a_NC_000081.7_89827205_89835654	41
Mmus.ERVi.5b_NC_000068.8_64455196_64463644	41
Mspr/Mmus.ERVi.5c_CAKLHJ010000004.1_66650233_66658683	41
Mspr/Mmus.ERVi.5d_CAKLHJ010000017.1_104685763_104694215	41
Mspr/Mmus.ERVi.5e_CAKLHJ010000014.1_100377191_100385641	41
Mspr/Mmus.ERVi.5f_CAKLHJ010000011.1_59292978_59301428	41
Mspr/Mmus.ERVi.5g_CAKLHJ010000004.1_94903731_94912181	41
Mspr/Mmus.ERVi.5h_CAKLHJ010000001.1_32832249_32840696	41
Mspr/Mmus.ERVi.5i_CAKLHJ010000009.1_56522928_56531378	41
Mmus.ERVi.3a_NC_000067.7_100151547_100159865	42
Mspr/Mmus.ERVi.3b_CAKLHJ010000002.1_71114446_71122763	42
Mspr/Mmus.ERVi.3c_CAKLHJ010000015.1_127871850_127880171	42
Mspr/Mmus.ERVi.3d_CAKLHJ010000014.1_56512179_56520464	42
Mmus.ERVi.1a_NC_000073.7_30388065_30397045	43
Mmus.ERVi.1b_NC_000069.7_152028777_152037819	43
Mmus.ERVi.1c_NC_000073.7_63776310_63785350	43
Mmus.ERVi.1d_NC_000071.7_25435697_25444668	43
Mmus.ERVi.1e_NC_000077.7_86773142_86782182	43
Mmus.ERVi.1f_NC_000082.7_93494345_93503325	43
Mmus.ERVi.1g_NC_000071.7_144606649_144615629	43
Mmus.ERVi.1h_NC_000086.8_15340287_15349267	43
Mmus.ERVi.1i_NC_000071.7_77078363_77087344	43
Mmus.ERVi.1j_NC_000077.7_8870298_8879277	43
Mspr/Mmus.ERVi.1k_CAKLHJ010000011.1_119360497_119369477	43
Mmus.ERVi.4a_NC_000070.7_51871449_51879864	44
Mmus.ERVi.4b_NC_000067.7_83958829_83967243	44
Mspr/Mmus.ERVi.4c_CAKLHJ010000014.1_137084754_137093169	44
Mmul.ERVi.1a_NC_041760.1_107200178_107208535	45
Mmul.ERVi.1b_NC_041765.1_107127328_107135685	45
Mmul.ERVi.1c_NC_041774.1_3667318_3675661	45
Mmul.ERVi.1d_NC_041774.1_79555373_79563729	45
Mfas/Mmul.ERVi.1e_NC_052255.1_86606423_86614780	45
Mfas.ERVi.2_NC_052262.1_125398807_125408073	46
Caura.ERVi.1_CM037643.1_730037_737331	47
Scar/Snig.ERVi.1b_LR738607.1_14442982_14451827	48
Snig.ERVi.1a_JAHUXG010004271.1_12363_21312	48
Snig.ERVi.2_JAHUXG010007729.1_58834_66865	49
Snig.ERVi.3_JAHUXG010009656.1_134161_146254	50
Snig.ERVi.4_JAHUXG010022289.1_200249_210229	51
Cmyd.ERVi.1a_NC_057849.1_23985232_23992563	52
Cmyd.ERVi.1b_NC_057853.1_86627631_86634952	52
Cmyd.ERVi.1c_NC_057853.1_10530937_10538268	52
Cmyd.ERVi.2a_NC_057849.1_267727745_267737188	53
Cmyd.ERVi.2b_NC_057850.1_71850861_71860297	53
Cmyd.ERVi.2c_NC_057850.1_9337867_9347331	53
Cmyd.ERVi.2d_NC_057849.1_166978101_166987543	53
Stub.ERVi.2a_CM035798.1_2710893_2719435	54
Stub.ERVi.2b_CM035798.1_18815536_18824948	54
Stub.ERVi.2c_CM035798.1_19177574_19186983	54
Stub.ERVi.2d_CM035805.1_71655_81064	54
Stub.ERVi.2e_CM035805.1_17527574_17536983	54
Stub.ERVi.2f_CM035783.1_38906389_38915798	54
Stub.ERVi.1a_CM035790.1_7089468_7104369	55
Stub.ERVi.1b_CM035802.1_5772250_5787305	55
Stub.ERVi.3_CM035795.1_6517436_6526131	56
Amar.ERVi.4_JAJLPC010000003.1_79049304_79058864	57
Amar.ERVi.3_JAJLPC010000003.1_231109722_231117583	58
Amar.ERVi.2_JAJLPC010000016.1_37837585_37846341	59
Amar.ERVi.1_JAJLPC010000007.1_132000066_132008101	60
Grar.ERVi.1_CM031770.1_28221141_28230783	61
Grar.ERVi.2a_CM031777.1_3077202_3087892	62
Grar.ERVi.2b_CM031777.1_4477502_4488173	62
Grar.ERVi.4_JAGMVN010000373.1_9295_19461	63
Grar.ERVi.3_JAGMVN010000032.1_14683_25100	64
Lidu.ERVi.2_CM038621.1_15030832_15042794	65
Lidu.ERVi.3_CM038635.1_5303260_5316286	66
Lidu.ERVi.1_CM038636.1_36681270_36692118	67
Rrut.ERVi.1a_JAJAQA010000005.1_2236578_2249580	68
Rrut.ERVi.1b_JAJAQA010000002.1_8889739_8902773	68
Rrut.ERVi.3_JAJAQA010000034.1_276640_286731	69
Rrut.ERVi.2_JAJAQA010000009.1_28401720_28412124	70
Sale.ERVi.1_CAKAKS010000062.1_26356689_26370361	71
Sale.ERVi.2_CAKAKS010000072.1_36646030_36659423	72
Sale.ERVi.3_CAKAKS010000103.1_5695_16583	73
Psem.ERVi.1a_CM038350.1_8089014_8100466	74
Psem.ERVi.1b_CM038353.1_3662795_3674255	74
Psem.ERVi.1c_CM038360.1_14893686_14905147	74
Psem.ERVi.1d_CM038349.1_11422351_11433805	74
Psem.ERVi.2_CM038359.1_21571339_21581875	75
Rsim.ERVi.1_CM033631.1_12614287_12630125	76
Mmon.ERVi.1_CM029918.1_87572212_87581010	77
Cluc.ERVi.1_CM014093.1_9310180_9321614	78
Mgla.ERVi.1_MULK01015411.1_1158006_1166777	79
Abel.ERVi.3a_JAKDEW010000039.1_2687318_2696516	80
Abel.ERVi.3b_JAKDEW010000001.1_53025543_53034739	80
Abel.ERVi.2a_JAKDEW010000105.1_859109_868473	81
Abel.ERVi.2b_JAKDEW010000157.1_431870_441240	81
Abel.ERVi.6_JAKDEW010000136.1_748009_757252	82
Abel.ERVi.1a_JAKDEW010000002.1_65683933_65692357	83
Abel.ERVi.1b_JAKDEW010000853.1_39534_48026	83
Abel.ERVi.5_JAKDEW010000023.1_15408171_15418903	84
Abel.ERVi.4_JAKDEW010000305.1_185347_194415	85
Aaru.ERVi.2a_JAJEOU010001458.1_53317_62392	86
Aaru.ERVi.2b_JAJEOU010003013.1_47071575_47080649	86
Aaru.ERVi.2c_JAJEOU010001399.1_6656526_6665600	86
Aaru.ERVi.1_JAJEOU010002771.1_165371_175484	87
Habd.ERVi.1_CM031698.1_22782109_22791593	88
Ceur.ERVi.1_OU015523.1_89788228_89796713	89
Stur.ERVi.1_CABFKC020000015.1_9127_17672	90
Agen.ERVi.1a_OV839363.1_19779163_19789009	91
Agen.ERVi.1b_OV839382.1_25294405_25304251	91
Agen.ERVi.1c_OV839392.1_13919370_13929216	91
Agen.ERVi.1d_OV839372.1_21322156_21331960	91
Agen.ERVi.1e_OV839374.1_24811166_24820991	91
Agen.ERVi.1f_OV839371.1_28677470_28687347	91
Agen.ERVi.1g_OV839369.1_6562127_6571904	91
Agen.ERVi.1h_OV839364.1_48314015_48323800	91
Agen.ERVi.2_OV839396.1_1563643_1572361	92
Cust.ERVi.1_NC_046262.2_61106874_61114550	93
Erub.ERVi.1a_CAIGJR020000550.1_20681_30916	94
Erub.ERVi.1b_CAIGJR020000204.1_228140_238368	94
Tgut.ERVi.3_NC_044241.2_30846244_30854749	95
Tgut.ERVi.4_NC_045028.1_18739400_18747569	96
Tgut.ERVi.1_NC_054764.1_1794683_1803958	97
Tgut.ERVi.2_NW_024545322.1_26806_36020	98
Wvid.ERVi.1_JAJPCS010000028.1_8837655_8845819	99
Pcri.ERVi.1_JAIFWW010000175.1_1622257_1629980	100
Gcal.ERVi.1_JAGKTE010000067.1_179302_188574	101
Ggal.ERVi.1a_NC_052532.1_122362853_122370347	102
Ggal.ERVi.1b_NC_052532.1_187753425_187760948	102
Gaff.ERVi.1_NC_057871.1_22729272_22740210	103
Mmona.ERVi.1_NW_025723251.1_18158_26367	104
Mmon.ERVi.3_NW_025723545.1_21032_29208	105
Mmon.ERVi.2_NW_025724938.1_35604127_35615695	106
Bspl.ERVi.2a_NC_040888.1_16422398_16432927	107
Bspl.ERVi.2b_NW_024470463.1_39005_49585	107
More.ERVi.1_NW_024543064.1_25761219_25770437	108
Lcat.ERVi.1a_NC_059128.1_98509318_98517649	109
Lcat.ERVi.1b_NC_059136.1_20484481_20492812	109
Pobe.ERVi.1_NESX02000087.1_11934746_11942844	110
Eaus.ERVi.2_QKXG01001718.1_810686_819325	111
Eaus.ERVi.1a_QKXG01002034.1_2816581_2825450	112
Eaus.ERVi.1b_QKXG01011093.1_781326_790298	112
Eaus.ERVi.3_QKXG01019466.1_11787_19997	113
Oste.ERVi.2_QVTF01021052.1_56120_66708	114
Oste.ERVi.1a_QVTF01022821.1_87794_96157	115
Oste.ERVi.1b_QVTF01023030.1_336491_344916	115
Psp.Y.ERVi.1_RZNG01002254.1_123041_131987	116
Mtub.ERVi.1a_ML675604.1_44383429_44390229	117
Mtub.ERVi.1b_ML675610.1_30590369_30597173	117
Mtub.ERVi.1c_ML675618.1_66764871_66771677	117
Dmaw.ERVi.1_ML677333.1_14066747_14073777	118
Ttib.ERVi.1_CM017893.1_15888752_15904150	119
Ttib.ERVi.2_CM017916.1_3694382_3704961	120
Ator.ERVi.1_CM018076.1_14652297_14661692	121
Llei.ERVi.1_RXON01003286.1_7984_18430	122
Gtri.ERVi.1_CM019933.1_49767709_49776891	123
Gtri.ERVi.2a_WSPJ01000070.1_64630_72887	124
Gtri.ERVi.2b_WSPJ01000086.1_22001_30248	124
Satr.ERVi.2a_CM020469.1_30838922_30847444	125
Satr.ERVi.2b_CM020471.1_21190241_21198765	125
Satr.ERVi.2c_WNMY01000172.1_69298_77823	125
Satr.ERVi.1_CM020498.1_24391878_24400942	126
Cgun.ERVi.1_WBRW01001026.1_86821_94944	127
Calt.ERVi.1a_CM023141.1_40590427_40601856	128
Calt.ERVi.1b_CM023147.1_7106285_7116678	128
Calt.ERVi.1c_CM023140.1_40939732_40950170	128
Ngra.ERVi.1_CM023737.1_41037798_41045594	129
Amp.ERVi.1a_CM024196.1_36918813_36927874	130
Amp.ERVi.1b_CM024197.1_38708060_38717200	130
Amp.ERVi.1c_CM024206.1_12289748_12298873	130
Acen/Amp.ERVi.1d_NC_044356.1_788963_798098	130
Bgau.ERVi.1_CM024450.1_25745663_25753770	131
Nalb.ERVi.1_JABGLX010000339.1_71686_80740	132
Afla.ERVi.1_CM028219.1_548260596_548269184	133
Rmar.ERVi.1_ONZH01031024.1_2845_11291	134
Ddra.ERVi.1_UELW01000005.1_92806_105593	135
Hant.ERVi.1a_CADEHL010000508.1_4806071_4816841	136
Hant.ERVi.1b_CADEHL010000996.1_160837_171595	136
Hant.ERVi.1c_CADEHL010001526.1_1689973_1700721	136
Hant.ERVi.1d_CADEHL010001000.1_3016321_3027066	136
Hant.ERVi.2_CADEHL010000983.1_41902_52383	137
Daes.ERVi.1_LR812507.1_17174283_17185776	138
Dkya.ERVi.1_LR812519.1_37111366_37123313	139
Ppip.ERVi.1_LR862366.1_6948324_6956606	140
Mmus.ERVi.6_NC_000067.7_170769090_170777746	141
Mmus.ERVi.7_NC_000068.8_154859784_154869123	142
Mmus.ERVi.2a_NC_000079.7_68033007_68041693	143
Mmus.ERVi.2b_NC_000070.7_146587540_146596298	143
Mmus.ERVi.8_NC_000074.7_124152543_124161270	144
Drer.ERVi.1_NC_007115.7_28775756_28786433	145
Drer.ERVi.2_NC_007116.7_3707850_3715722	146
Mdom.ERVi.1a_NC_008801.1_110914362_110923933	147
Mdom.ERVi.1b_NC_008806.1_79466675_79476244	147
Mdom.ERVi.1c_NC_008805.1_103121680_103131181	147
Mdom.ERVi.2_NC_008805.1_213794486_213803607	148
Acar.ERVi.1a_NC_014780.1_142825227_142833542	149
Acar.ERVi.1b_NC_014776.1_19211842_19220152	149
Cpor.ERVi.1_NT_176419.1_66275668_66283773	150
Mmar.ERVi.1a_NW_015351338.1_1596774_1604921	151
Mmar.ERVi.1b_NW_015351344.1_22493_30589	151
Oari.ERVi.1a_NC_040253.1_217073039_217080979	152
Oari.ERVi.1b_NC_040254.1_41173375_41181315	152
Chir/Oari.ERVi.1c_NC_030825.1_66235313_66243182	152
Okis.ERVi.1_NC_034174.2_25188672_25200039	153
Pcin.ERVi.1a_NW_018343971.1_7508696_7517168	154
Pcin.ERVi.1b_NW_018343978.1_17507320_17515793	154
Xma.ERVi.1_NC_036448.1_29750417_29763297	155
Xma.ERVi.2_NC_036454.1_12519737_12529436	156
Aoce.ERVi.1_NW_019372332.1_28275_37379	157
Xhel.ERVi.1a_NC_045672.1_24040023_24048861	158
Xhel.ERVi.1b_NC_045673.1_29264391_29273233	158
Xhel.ERVi.1c_NC_045677.1_3884471_3893313	158
Xhel.ERVi.1d_NC_045678.1_29371979_29380763	158
Xhel.ERVi.1e_NC_045679.1_2613341_2622187	158
Xhel.ERVi.1f_NC_045685.1_10361254_10370095	158
Xhel.ERVi.1g_NC_045687.1_2804288_2813165	158
Xhel.ERVi.1h_NC_045690.1_10372782_10381608	158
Xhel.ERVi.1i_NC_045691.1_2203429_2212270	158
Xhel.ERVi.1j_NC_045692.1_25268383_25277216	158
Xhel.ERVi.1k_NC_045694.1_18275288_18284127	158
Xhel.ERVi.2_NC_045674.1_30661508_30670151	159
Caur.ERVi.1a_NC_039261.1_18126714_18137104	160
Caur.ERVi.1b_NC_039284.1_4513459_4523790	160
Cann.ERVi.1_NC_044253.1_8575099_8582327	161
Cann.ERVi.2_NW_022045422.1_29353_37010	162
Rfer.ERVi.1a_NC_046288.1_78405725_78414573	163
Rfer.ERVi.1b_NC_046290.1_41962126_41970974	163
Rrox.ERVi.1_NC_044561.1_30048019_30056444	164
Psin.ERVi.1a_NC_045765.1_74463475_74471961	165
Psin.ERVi.1b_NC_045778.1_62857573_62866059	165
Espe.ERVi.1_NW_022604470.1_11966_22569	166
Cmon.ERVi.1_NC_045508.1_722723_732633	167
Cmon.ERVi.2_NW_022436937.1_131103_140789	168
Aful.ERVi.1_NC_045562.1_48086817_48096280	169
Eluc.ERVi.2_NC_047569.1_18569278_18577758	170
Eluc.ERVi.1_NC_047574.1_546602_556135	171
Mate.ERVi.2a_NW_023416699.1_42407_52538	172
Mate.ERVi.2b_NW_023416505.1_48213_58343	172
Mate.ERVi.1_NW_023416851.1_4237741_4245968	173
Omyk.ERVi.1_NC_050571.1_18734509_18748118	174
Mmyo.ERVi.1_NW_023416314.1_7521895_7529965	175
Mmyo.ERVi.2_NW_023416335.1_139150114_139159425	176
Mmyo.ERVi.3a_NW_023416357.1_11746434_11754883	177
Mmyo.ERVi.3b_NW_023416368.1_43992536_44000983	177
Raeg.ERVi.1_NW_023416288.1_12460308_12469683	178
Mjav.ERVi.1a_NW_023436009.1_1978168_1986194	179
Mjav.ERVi.1b_NW_023436102.1_1659623_1667648	179
Mjav.ERVi.1c_NW_023436071.1_4180623_4188649	179
Mpen.ERVi.1_NW_023454414.1_727689_736646	180
Mpen.ERVi.2_NW_023457061.1_261561_269596	181
Cdid.ERVi.1_NC_051318.1_31467935_31476761	182
Rnor.ERVi.1a_NC_051340.1_49471237_49479916	183
Rnor.ERVi.1b_NC_051343.1_56439537_56448206	183
Rnor.ERVi.2a_NC_051341.1_124184807_124193592	184
Rnor.ERVi.2b_NC_051342.1_29239889_29248668	184
Rnor.ERVi.3_NC_051355.1_2069237_2077568	185
Mree.ERVi.1a_NC_052636.1_26393866_26401700	186
Mree.ERVi.1b_NC_052639.1_31069600_31077433	186
Mree.ERVi.1c_NC_052639.1_16113364_16121193	186
Snam.ERVi.1_NW_024059119.1_700020_711438	187
Ctig.ERVi.1_NW_024097694.1_495726_504308	188
Sbol.ERVi.1_NW_024100948.1_10520275_10528992	189
Acal.ERVi.1a_NC_039308.1_31406886_31418420	190
Acal.ERVi.1b_NC_039315.1_4193939_4205473	190
Acal.ERVi.1c_NC_039308.1_62065734_62077263	190
Acal.ERVi.1d_NC_039308.1_47662117_47673652	190
Acal.ERVi.1e_NC_039302.1_34413425_34424936	190
Acal.ERVi.1f_NC_039322.1_1879089_1890603	190
Acal.ERVi.1g_NC_039310.1_7135954_7147477	190
Acal.ERVi.1h_NC_039303.1_13060182_13071697	190
Acal.ERVi.2_NC_039302.1_40904522_40913678	191
Marm.ERVi.1_NC_046642.1_23245383_23254691	192
Cgob.ERVi.1_NC_041369.1_9471989_9484052	193
Gwil.ERVi.2_NC_041057.1_17739155_17749131	194
Gwil.ERVi.1_NC_041059.1_26579077_26588508	195
Bspl.ERVi.1_NC_040882.1_18327462_18337832	196
SaurERVi.1_NC_044187.1_15955512_15965267	197
Trub.ERVi.1_NC_042293.1_8955506_8968720	198
Rbiv.ERVi.1_NC_042616.1_12311785_12321318	199
Rbiv.ERVi.3_NC_042620.1_353069287_353078786	200
Rbiv.ERVi.4_NC_042625.1_44712194_44721831	201
Rbiv.ERVi.2_NW_021820730.1_88728_98340	202
Stru.ERVi.1a_NC_042973.1_9098751_9112165	203
Stru.ERVi.1b_NC_042988.1_42476089_42489501	203
Sacu.ERVi.1a_NC_051100.1_12195293_12204466	204
Sacu.ERVi.1b_NC_051103.1_3914278_3923452	204
Muni.ERVi.3a_NC_044031.1_498015337_498022452	205
Muni.ERVi.3b_NC_044036.1_107871574_107878685	205
Muni.ERVi.3c_NC_044034.1_77885345_77892432	205
Muni.ERVi.3d_NC_044033.1_234148775_234155857	205
Muni.ERVi.3e_NC_044034.1_12728950_12736038	205
Muni.ERVi.3f_NC_044033.1_110150330_110157414	205
Muni.ERVi.3g_NC_044032.1_342237892_342244980	205
Muni.ERVi.3h_NC_044041.1_68940415_68947518	205
Muni.ERVi.3i_NC_044035.1_324919747_324926851	205
Muni.ERVi.3j_NC_044033.1_208841654_208848741	205
Muni.ERVi.3k_NC_044031.1_540562381_540569469	205
Muni.ERVi.3l_NC_044031.1_233758325_233765419	205
Muni.ERVi.3m_NC_044036.1_155335199_155342300	205
Muni.ERVi.3n_NC_044037.1_93757753_93764847	205
Muni.ERVi.3o_NC_044036.1_35058161_35065257	205
Muni.ERVi.3p_NC_044031.1_284894912_284902010	205
Muni.ERVi.3q_NC_044042.1_91159107_91166206	205
Muni.ERVi.3r_NC_044032.1_508488579_508495679	205
Muni.ERVi.3s_NC_044032.1_204329754_204336847	205
Muni.ERVi.3t_NC_044036.1_296069857_296076950	205
Muni.ERVi.3u_NC_044032.1_570591048_570598145	205
Muni.ERVi.3v_NC_044031.1_459109577_459116675	205
Muni.ERVi.3w_NC_044044.1_50487746_50494838	205
Muni.ERVi.1a_NC_044032.1_212060041_212070120	206
Muni.ERVi.1b_NC_044040.1_194869038_194879143	206
Muni.ERVi.1c_NC_044033.1_196236847_196246918	206
Muni.ERVi.1d_NC_044031.1_623739577_623749656	206
Muni.ERVi.1e_NC_044044.1_53928622_53938689	206
Muni.ERVi.1f_NC_044040.1_193090822_193100900	206
Muni.ERVi.1g_NC_044036.1_138144868_138154940	206
Muni.ERVi.1h_NC_044031.1_584788450_584798501	206
Muni.ERVi.1i_NC_044037.1_111034470_111044543	206
Muni.ERVi.1j_NW_021963035.1_111915_121989	206
Muni.ERVi.4_NC_044032.1_387541731_387551785	207
Muni.ERVi.5_NC_044037.1_100650032_100660120	208
Muni.ERVi.2a_NW_021963111.1_95058_105088	209
Muni.ERVi.2b_NC_044039.1_109561548_109571572	209
Muni.ERVi.6_NC_044040.1_128031640_128041634	210
Sfas.ERVi.1_NC_043748.1_17413794_17422440	211
Sfas.ERVi.2_NC_043764.1_5556575_5570367	212
Gser.ERVi.1a_NC_047088.1_100023565_100032597	213
Gser.ERVi.1b_NC_047092.1_179385793_179394962	213
Gser.ERVi.1c_NC_047085.1_415096798_415105847	213
Gser.ERVi.1d_NC_047094.1_64409586_64418621	213
Gser.ERVi.2_NC_047085.1_511880654_511889311	214
Otor.ERVi.1_NC_050462.1_30332050_30340473	215
Svul.ERVi.1a_LR738618.1_16660566_16669354	216
Svul.ERVi.1b_LR738622.1_6518272_6527059	216
