# Supplementary material for: Genome mining shows that retroviruses are pervasively invading vertebrate genomes
Source: Nat Commun. 2023 Aug 17;14:4968. doi: 10.1038/s41467-023-40732-w (PMC10435555; doi:10.1038/s41467-023-40732-w)
Supplement: Supplementary file 12 — SUPPLEMENTARY DATASET 8 [file 41467_2023_40732_MOESM12_ESM.xlsx]

## Sheet: Supplementary Data 8
Class/Phylum	No. of host species used	No. of host species with ERVi	No. of ERVi vOTUs	No. of host species by ERVi co-invading	No. of host species co-invading by two ERVi vOTUs	No. of host species co-invading by three ERVi vOTUs	No. of host species co-invading by four ERVi vOTUs	No. of host species co-invading by six ERVi vOTUs	No. of host species co-invading by seven ERVi vOTUs	No. of host species co-invading by eight ERVi vOTUs
Mammals	460	34	57	10	4	3	2	0	0	1
Birds	521	26	49	12	7	1	3	1	0	0
Crocodilians	4	0	0	0	0	0	0	0	0	0
Turtles	20	5	9	2	1	0	1	0	0	0
Squamates	43	5	12	3	2	0	0	1	0	0
Rhynchocephalia	1	0	0	0	0	0	0	0	0	0
Amphibians	22	8	30	6	1	1	1	2	1	0
Lobe-finned fishes	3	0	0	0	0	0	0	0	0	0
Ray-finned fishes	790	44	67	17	12	4	1	0	0	0
Cartilaginous fishes	13	0	0	0	0	0	0	0	0	0
Lamprey	4	0	0	0	0	0	0	0	0	0
Hagfish	1	0	0	0	0	0	0	0	0	0
