# Supplementary material for: Genome mining shows that retroviruses are pervasively invading vertebrate genomes
Source: Nat Commun. 2023 Aug 17;14:4968. doi: 10.1038/s41467-023-40732-w (PMC10435555; doi:10.1038/s41467-023-40732-w)
Supplement: Supplementary file 13 — SUPPLEMENTARY DATASET 9 [file 41467_2023_40732_MOESM13_ESM.xlsx]

## Sheet: Supplementary Data 9
Order	No. of host species used	No. of host species with ERVi	No. of ERVi vOTUs	No. of host species by ERVi co-invading	No. of host species co-invading by two ERVi vOTUs	No. of host species co-invading by three ERVi vOTUs	No. of host species co-invading by four ERVi vOTUs	No. of host species co-invading by six ERVi vOTUs	No. of host species co-invading by seven ERVi vOTUs	No. of host species co-invading by eight ERVi vOTUs
Accipitriformes	15	2	3	1	1	0	0	0	0	0
Albuliformes	1	1	1	0	0	0	0	0	0	0
Anseriformes	19	1	1	0	0	0	0	0	0	0
Anura	26	5	18	3	0	1	0	1	1	0
Apodiformes	6	1	2	1	1	0	0	0	0	0
Artiodactyla	96	4	4	0	0	0	0	0	0	0
Caprimulgiformes	5	1	1	0	0	0	0	0	0	0
Carnivora	69	1	2	1	1	0	0	0	0	0
Cetacea	27	1	1	0	0	0	0	0	0	0
Charadriiformes	37	1	1	0	0	0	0	0	0	0
Chiroptera	45	4	6	1	0	1	0	0	0	0
Columbiformes	7	1	1	0	0	0	0	0	0	0
Cypriniformes	47	11	21	6	3	2	1	0	0	0
Cyprinodontiformes	43	3	5	2	2	0	0	0	0	0
Dasyuromorphia	5	1	1	0	0	0	0	0	0	0
Didelphimorphia	2	1	2	1	1	0	0	0	0	0
Diprotodontia	12	1	1	0	0	0	0	0	0	0
Esociformes	6	1	2	1	1	0	0	0	0	0
Galliformes	24	2	2	0	0	0	0	0	0	0
Gobiesociformes	1	1	2	1	1	0	0	0	0	0
Gymnophiona	3	3	12	3	1	0	1	1	0	0
Nyctibiiformes	2	1	1	0	0	0	0	0	0	0
Passeriformes	233	14	35	10	5	1	3	1	0	0
Perciformes	428	17	24	6	5	1	0	0	0	0
Pholidota	4	2	3	1	1	0	0	0	0	0
Piciformes	13	1	1	0	0	0	0	0	0	0
Pilosa	5	1	1	0	0	0	0	0	0	0
Primates	65	5	6	1	1	0	0	0	0	0
Psittaciformes	37	1	1	0	0	0	0	0	0	0
Rodentia	109	13	30	5	0	2	2	0	0	1
Salmoniformes	15	4	4	0	0	0	0	0	0	0
Scorpaeniformes	98	2	4	1	0	1	0	0	0	0
Squamata	48	5	12	3	2	0	0	1	0	0
Synbranchiformes	2	1	1	0	0	0	0	0	0	0
Syngnathiformes	16	2	2	0	0	0	0	0	0	0
Testudines	25	5	9	2	1	0	1	0	0	0
Tetraodontiformes	9	1	1	0	0	0	0	0	0	0
