# Supplementary material for: Genome mining shows that retroviruses are pervasively invading vertebrate genomes
Source: Nat Commun. 2023 Aug 17;14:4968. doi: 10.1038/s41467-023-40732-w (PMC10435555; doi:10.1038/s41467-023-40732-w)
Supplement: Supplementary file 14 — SUPPLEMENTARY DATASET 10 [file 41467_2023_40732_MOESM14_ESM.xlsx]

## Sheet: Supplementary Data 10
Organism Name	Class	Foods	Pets or display animals	Medicine	Research materials	Wearing apparel or accessories	Handicrafts or jewellery	Sport hunting or specimen collecting	Establishing ex-situ production
Neogale vison	Mammals	0	0	0	0	1	0	0	0
Phascolarctos cinereus	Mammals	0	0	0	0	1	0	0	0
Capra hircus	Mammals	0	0	0	0	0	0	1	0
Marmota marmota	Mammals	0	0	0	0	0	0	1	0
Gambusia affinis	Ray-finned fishes	0	0	0	0	0	0	0	1
Albula glossodonta	Ray-finned fishes	1	0	0	0	0	0	0	0
Astatotilapia calliptera	Ray-finned fishes	1	0	0	0	0	0	0	0
Caprimulgus europaeus	Birds	1	0	0	0	0	0	0	0
Choloepus didactylus	Mammals	1	0	0	0	0	0	0	0
Collichthys lucidus	Ray-finned fishes	1	0	0	0	0	0	0	0
Larimichthys polyactis	Ray-finned fishes	1	0	0	0	0	0	0	0
Nibea albiflora	Ray-finned fishes	1	0	0	0	0	0	0	0
Oxygymnocypris stewartii	Ray-finned fishes	1	0	0	0	0	0	0	0
Rousettus aegyptiacus	Mammals	1	0	0	0	0	0	0	0
Triplophysa tibetana	Ray-finned fishes	1	0	0	0	0	0	0	0
Leuciscus idus	Ray-finned fishes	1	0	0	0	0	0	1	0
Ovis aries	Mammals	1	0	0	0	0	0	1	0
Rutilus rutilus	Ray-finned fishes	1	0	0	0	0	0	1	0
Salmo trutta	Ray-finned fishes	1	0	0	0	0	0	1	0
Megalobrama amblycephala	Ray-finned fishes	1	0	0	0	0	0	0	1
Takifugu rubripes	Ray-finned fishes	1	0	0	0	0	0	0	1
Sparus aurata	Ray-finned fishes	1	0	0	0	0	0	1	1
Archocentrus centrarchus	Ray-finned fishes	0	1	0	0	0	0	0	0
Calypte anna	Birds	0	1	0	0	0	0	0	0
Catharus ustulatus	Birds	0	1	0	0	0	0	0	0
Colaptes auratus	Birds	0	1	0	0	0	0	0	0
Danio aesculapii	Ray-finned fishes	0	1	0	0	0	0	0	0
Danio rerio	Ray-finned fishes	0	1	0	0	0	0	0	0
Danionella dracula	Ray-finned fishes	0	1	0	0	0	0	0	0
Eopsaltria australis	Birds	0	1	0	0	0	0	0	0
Geothlypis trichas	Birds	0	1	0	0	0	0	0	0
Geotrypetes seraphini	Amphibians	0	1	0	0	0	0	0	0
Gymnogyps californianus	Birds	0	1	0	0	0	0	0	0
Molothrus ater	Birds	0	1	0	0	0	0	0	0
Monodelphis domestica	Mammals	0	1	0	0	0	0	0	0
Myiopsitta monachus	Birds	0	1	0	0	0	0	0	0
Progne subis	Birds	0	1	0	0	0	0	0	0
Salarias fasciatus	Ray-finned fishes	0	1	0	0	0	0	0	0
Taeniopygia guttata	Birds	0	1	0	0	0	0	0	0
Xiphophorus hellerii	Ray-finned fishes	0	1	0	0	0	0	0	0
Xiphophorus maculatus	Ray-finned fishes	0	1	0	0	0	0	0	0
Accipiter gentilis	Birds	0	1	0	0	0	0	1	0
Acrocephalus arundinaceus	Birds	0	1	0	0	0	0	1	0
Betta splendens	Ray-finned fishes	0	1	0	0	0	0	0	1
Alca torda	Birds	1	1	0	0	0	0	0	0
Amphilophus citrinellus	Ray-finned fishes	1	1	0	0	0	0	0	0
Bufo bufo	Amphibians	1	1	0	0	0	0	0	0
Gallus gallus	Birds	1	1	0	0	0	0	0	0
Lemur catta	Mammals	1	1	0	0	0	0	0	0
Leptobrachium leishanense	Amphibians	1	1	0	0	0	0	0	0
Mastacembelus armatus	Ray-finned fishes	1	1	0	0	0	0	0	0
Pavo cristatus	Birds	1	1	0	0	0	0	0	0
Rhinopithecus roxellana	Mammals	1	1	0	0	0	0	0	0
Saimiri boliviensis	Mammals	1	1	0	0	0	0	0	0
Aythya fuligula	Birds	1	1	0	0	0	0	1	0
Cromileptes altivelis	Ray-finned fishes	1	1	0	0	0	0	1	0
Erithacus rubecula	Birds	1	1	0	0	0	0	1	0
Streptopelia turtur	Birds	1	1	0	0	0	0	1	0
Sylvia atricapilla	Birds	1	1	0	0	0	0	1	0
Bufo gargarizans	Amphibians	1	0	1	0	0	0	0	0
Mauremys reevesii	Turtles	1	0	1	0	0	0	0	0
Hydrophis curtus	Squamates	1	0	1	0	1	0	0	0
Bos gaurus	Mammals	1	0	1	0	0	1	0	0
Manis javanica	Mammals	1	0	1	0	0	1	0	0
Manis pentadactyla	Mammals	1	0	1	0	0	1	0	0
Hippocampus abdominalis	Ray-finned fishes	0	1	1	0	0	1	0	0
Shinisaurus crocodilurus	Squamates	1	1	1	0	0	0	0	0
Psammomys obesus	Mammals	0	0	0	1	0	0	0	0
Macaca mulatta	Mammals	1	0	0	1	0	0	0	0
Anolis carolinensis	Squamates	0	1	0	1	0	0	0	0
Rana temporaria	Amphibians	1	1	0	1	0	0	0	0
Carassius auratus	Ray-finned fishes	1	1	0	1	0	0	0	1
Macaca fascicularis	Mammals	1	1	0	1	0	0	1	1
Sciurus vulgaris	Mammals	0	1	0	0	1	0	0	0
0 and 1 in this table indicate that the corresponding species serve as and do not serve as the corresponding association routes.
