# Supplementary material for: Genome mining shows that retroviruses are pervasively invading vertebrate genomes
Source: Nat Commun. 2023 Aug 17;14:4968. doi: 10.1038/s41467-023-40732-w (PMC10435555; doi:10.1038/s41467-023-40732-w)
Supplement: Supplementary file 15 — SUPPLEMENTARY DATASET 11 [file 41467_2023_40732_MOESM15_ESM.txt]

>Hant.ERVi.2_Actinopterygii
------------------------------------PILPIPKH-N-REWRFVQDLQAINAIVVPDTNSILASLPPYTVIDLCSAFFSIPLHPESQYLFAFTQITYTRLPQGYVESPTVYAAAVKRDLDTLITLLQYADDLLIASPNLLMKRLSECGHRASLAKLQYCQTEVTYLGHILRDGRICLLNKTKKEMLSFLGMANYCRHWIMDSVLRAA
>Hant.ERVi.1d_Actinopterygii
PAIRQYN-LPHRAILGIEVIQS-LLDQGVLRFPCNTPILPIPKH-N-REWRFVQDLQAINAIVVPDTNSILASLPPYTVIDLCSAFFSIPLHPESQYLFAFTQITYTRLPQGYVESPTVYAAAVKRDLDTLITLLQYADDLLIASPNLLMKRLSECGHRASLAKLQYCQTEVTYLGHILRDGRICLLNKTKKEMLSFLGMANYCRHWIMDSVLRAA
>Hant.ERVi.1c_Actinopterygii
PAIRQYN-LPHRAILGIEVIQS-LLDQGVLRFPCNTPILPIPKH-N-REWRFVQDLQAINAIVVPDTNSILASLPPYTVIDLCSAFFSIPLHPESQYLFAFTQITYTRLPQGYVESPTVYAAAVKRDLDTLITLLQYADDLLIASPNLLMKRLSECGHRASLAKLQYCQTEVTYLGHILRDGRICLLNKTKKEMLSFLGMANYCRHWIMDSVLRAA
>Hant.ERVi.1a_Actinopterygii
PAIRQYN-LPHRAILGIEVIQS-LLDQGVLRFACNTPILPIPKH-N-REWRFVQDLQAINAIVVPDTNSILASLPPYTVIDLCSAFFSIPLHPESQYLFAFTQITYTRLPQGYVESPTVYAAAVKRDLDTLITLLQYADDLLIASPNLLMKRLSECGHRASLAKLQYCQTEVTYLGHILRDGRICLLNKTKKEMLSFLGMANYCRHWIMDSVLRAA
>Hant.ERVi.1b_Actinopterygii
PAIRQYN-LPHRAILGIEVIQS-LLDQGVLRFACNTPILPIPKH-N-REWRFVQDLQAINAIVVPDTNSILASLPPYTVIDLCSAFFSIPLHPESQYLFAFTQITYTRLPQGYVESPTVYAAAVKRDLDTLITLLQYADDLLIASPNLLMKRLSECGHRASLAKLQYCQTEVTYLGHILRDGRICLLNKTKKEMLSFLGMANYCRHWIMDSILRAA
>Cluc.ERVi.1_Actinopterygii
PMIRQYN-LPHRAVVGIEVIQS-LLDQDVLVQPCNTPILPIPKA-N-REWRFVQDLQAINNIVVPDTNSILASLPPYTVVDLSSAFFSIPLHPDSQYLFAFTQYTWRRLPQGFVESPTVYAAAVKRDLDGLHTLLQYADDLLIASPSLLLQRLAECGHRASLAKLQFCRPEVTYLGHVLKDGRVKLLVNTKKQMLSFLGMANYCRHWIMDSVLRAA
>Amp.ERVi.1a_Actinopterygii
PYVRQYP-LKPDAQAGIEVIME-MLKAGILIERCNTPIFPVRKQ-G-TKWRLVQDLRAVNQAVVPDPHTLLNQLTPFTVVDLSNAFFSIPLHEDSQDWFAFTKFCYTRMAQGFTDSPTIFSQAIANCMSQLSQVLTYVDDILIASDTEVLQHLAKTGNKVSLEKLQWVQREVKYLGHILSQQRKTAIMQTKKQMLAFLGLCNYCRAWVMTQPLLSV
>Amp.ERVi.1b_Actinopterygii
PYVRQYP-LKPDAQAGIEVIME-MLKAGILIERCNTPIFPVRKQ-G-TKWRLVQDLRAVNQAVVPDPHTLLNQLTPFTVVDLSNAFFSIPLHEDSQDWFAFTKFCYTRMAQGFTDSPTIFSQAIANCMSQLSQVLTYVDDILIASDTEVLQHLAKTGNKVSLEKLQWVQREVKYLGHILSQQRKTAIMQTKKQMLAFLGLCNYCRAWVMTQPLLSV
>Amp.ERVi.1c_Actinopterygii
PYVRQYP-LKPDAQAGIEVIME-MLKAGILIERCNTPIFPVRKQ-G-TKWRLVQDLRAVNQAVVPDPHTLLNQLTPFTVVDLSNAFFSIPLHEDSQDWFAFTKFCYTRMAQGFTDSPTIFSQAIANCMSQLSQVLTYVDDILIASDTEVLQHLAKTGNKVSLEKLQWVQREVKYLGHILSQQRKTAIMQTKKQMLAFLGLCNYCRAWVMTQPLLSV
>Acen/Amp.ERVi.1d_Actinopterygii
PYVRQYP-LKQDAQAGIEVIME-MLKAGILIERCNTPIFPVRKQ-G-TKWRLVQDLRAVNQAVVPDPHTLLNQLTPFTVVDLSNAFFSIPLHEDSQDWFAFTKFCYTRMAQGFTDSPTIFSQAIANCMSQLSQVLTYVDDILIASDTEVLQHLAKTGNKVSLEKLQWVQREVRYLGHILSQQRKTAIMQTKKQMLAFLGLCNYCRAWVMTQPLLSV
>Marm.ERVi.1_Actinopterygii
PRIKQYP-LKPDALQGIRVVQE-MLDAGILMRQCNTPIFPVKKA-D-GSWRMIQDLREVNKAVVPDPHTLLNHIKPFTVVDLSNAFFSIPVHPDSQGWFGFTKLTYTRLPQGYVDSPTIFVSELENCLSTFHQILTYVDDILITSDTALFKHLERTGNRASPKKLQWATSEVVFLGHKLTPERKAAIQQTKQQMMQFLGLCNYCRQWIVTQPLLDL
>Xma.ERVi.2_Actinopterygii
PRVRQYP-IKTEALDGIEVIEG-LLKGGIIKKPCNTPIFPVQKA-N-KDWRMIQDLRSVNEAVVPDPHTLLNSLRPFTVIDLSNAFFSVPIHPDSQFWFAFTGYTYTRLPQGFADSPSIFCEAIMACLSDFQQLLIYVDDLLIASESALLHHLCQTGNKVNKDKLQWVRAEVNYLGHTLSAERKETVSEIKKQMMSFLGLCNYCRAWIKTQALQDL
>Sacu.ERVi.1a_Actinopterygii
PRVRQYP-LKPEASIGIEVIKD-LLNAGIIRKPCNTPIFPVQKA-E-AKWRMIQDLRAVNDAVVPDPHTLLNSLQPFTVIDLSNAFFSIPVADDSQYWFAFTGYTYTRLPQGFTDSPTIFTQAIMNCMAGFTQVLVYVDDILIASETLLLQHLGQTGNKVSKQKLQWVKPEVNYLGHTLSARRKQAILDTKKQLMSFLGLCNYCRAWVMAQPLIEV
>Sacu.ERVi.1b_Actinopterygii
PRVRQYP-LKPEASIGIEVIKD-LLNAGIIRKPCNTPIFPVQKA-E-AKWRMIQDLRAVNDAVVPDPHTLLNSLQPFTVIDLSNAFFSIPVADDSQYWFAFTGYTYTRLPQGFTDSPTIFTQAIMNCMAGFTQVLVYVDDILIASETLLLQHLGQTGNKVSKQKLQWVKPEVNYLGHTLSARRKQAILDTKKQLMSFLGLCNYCRAWVMAQPLIEV
>Xhel.ERVi.1a_Actinopterygii
PRIKQYP-LKPDAQEGIKVVQD-LLDAGIIRPPCNTPIFPVQKA-D-GNWRMIQDLRAVNAAVVPDPHTLLNSLDPFTVIDLSNAFFSIPVHPDSQYWFAFTKYTYTRLPQGFADSPTIFTQAVMTCLESFTQILVYVDDLLIASKSQLLHHLASTGNKVSKSKLQWVQQQVRYLGHQISENRKSAIANTKKQMMAFLGLCNYCRAWIKTQLLLNL
>Xhel.ERVi.1b_Actinopterygii
PRIKQYP-LKPDAQEGIKVVQD-LLDAGIIRPPCNTPIFPVQKA-D-GNWRMIQDLRAVNAAVVPDPHTLLNSLDPFTVIDLSNAFFSIPVHPDSQYWFAFTKYTYTRLPQGFADSPTIFTQAVMTCLESFTQILVYVDDLLIASKSQLLHHLASTGNKVSKSKLQWVQQQVRYLGHQISENRKSAIANTKKQMMAFLGLCNYCRAWIKTQLLLNL
>Xhel.ERVi.2_Actinopterygii
PRIKQYP-LKPDAQEGIKVVQD-LLDAGIIRPPCNTPIFPVQKA-D-GNWRMIQDLRAVNAAVVPDPHTLLNSLDPFTVIDLSNAFFSIPVHPDSQYWFAFTKYTYTRLPQGFADSPTIFTQAVMTCLESFTQILVYVDDLLIASKSQLLHHLASTGNKVSKSKLQWVQQQVRYLGHQISENRKSAIANTKKQMMAFLGLCNYCRAWIKTQLLLNL
>Xhel.ERVi.1c_Actinopterygii
PRIKQYP-LKPDAQEGIKVVQD-LLDAGIIRPPCNTPIFPVQKA-D-GNWRMIQDLRAVNAAVVPDPHTLLNSLDPFTVIDLSNAFFSIPVHPDSQYWFAFTKYTYTRLPQGFADSPTIFTQAVMTCLESFTQILVYVDDLLIASKSQLLHHLASTGNKVSKSKLQWVQQQVRYLGHQISENRKSAIANTKKQMMAFLGLCNYCRAWIKTQLLLNL
>Xhel.ERVi.1d_Actinopterygii
PRIKQYP-LKPDAQEGIKVVQD-LLDAGIIRPPCNTPIFPVQKA-D-GNWRMIQDLRAVNAAVVPDPHTLLNSLDPFTVIDLSNAFFSIPVHPDSQYWFAFTKYTYTRLPQGFADSPTIFTQAVMTCLESFTQILVYVDDLLIASKSQLLHHLASTGNKVSKSKLQWVQQQVRYLGHQISENRKSAIANTKKQMMAFLGLCNYCRAWIKTQLLLNL
>Xhel.ERVi.1e_Actinopterygii
PRIKQYP-LKPDAQEGIKVVQD-LLDAGIIRPPCNTPIFPVQKA-D-GNWRMIQDLRAVNAAVVPDPHTLLNSLDPFTVIDLSNAFFSIPVHPDSQYWFAFTKYTYTRLPQGFADSPTIFTQAVMTCLESFTQILVYVDDLLIASKSQLLHHLASTGNKVSKSKLQWVQQQVRYLGHQISENRKSAIANTKKQMMAFLGLCNYCRAWIKTQLLLNL
>Xhel.ERVi.1f_Actinopterygii
PRIKQYP-LKPDAQEGIKVVQD-LLDAGIIRPPCNTPIFPVQKA-D-GNWRMIQDLRAVNAAVVPDPHTLLNSLDPFTVIDLSNAFFSIPVHPDSQYWFAFTKYTYTRLPQGFADSPTIFTQAVMTCLESFTQILVYVDDLLIASKSQLLHHLASTGNKVSKSKLQWVQQQVRYLGHQISENRKSAIANTKKQMMAFLGLCNYCRAWIKTQLLLNL
>Xhel.ERVi.1g_Actinopterygii
PRIKQYP-LKPDAQEGIKVVQD-LLDAGIIRPPCNTPIFPVQKA-D-GNWRMIQDLRAVNAAVVPDPHTLLNSLDPFTVIDLSNAFFSIPVHPDSQYWFAFTKYTYTRLPQGFADSPTIFTQAVMTCLESFTQILVYVDDLLIASKSQLLHHLASTGNKVSKSKLQWVQQQVRYLGHQISENRKSAIANTKKQMMAFLGLCNYCRAWIKTQLLLNL
>Xhel.ERVi.1h_Actinopterygii
PRIKQYP-LKPDAQEGIKVVQD-LLDAGIIRPPCNTPIFPVQKA-D-GNWRMIQDLRAVNAAVVPDPHTLLNSLDPFTVIDLSNAFFSIPVHPDSQYWFAFTKYTYTRLPQGFADSPTIFTQAVMTCLESFTQILVYVDDLLIASKSQLLHHLASTGNKVSKSKLQWVQQQVRYLGHQISENRKSAIANTKKQMMAFLGLCNYCRAWIKTQLLLNL
>Xhel.ERVi.1i_Actinopterygii
PRIKQYP-LKPDAQEGIKVVQD-LLDAGIIRPPCNTPIFPVQKA-D-GNWRMIQDLRAVNAAVVPDPHTLLNSLDPFTVIDLSNAFFSIPVHPDSQYWFAFTKYTYTRLPQGFADSPTIFTQAVMTCLESFTQILVYVDDLLIASKSQLLHHLASTGNKVSKSKLQWVQQQVRYLGHQISENRKSAIANTKKQMMAFLGLCNYCRAWIKTQLLLNL
>Xhel.ERVi.1j_Actinopterygii
PRIKQYP-LKPDAQEGIKVVQD-LLDAGIIRPPCNTPIFPVQKA-D-GNWRMIQDLRAVNAAVVPDPHTLLNSLDPFTVIDLSNAFFSIPVHPDSQYWFAFTKYTYTRLPQGFADSPTIFTQAVMTCLESFTQILVYVDDLLIASKSQLLHHLASTGNKVSKSKLQWVQQQVRYLGHQISENRKSAIANTKKQMMAFLGLCNYCRAWIKTQLLLNL
>Xhel.ERVi.1k_Actinopterygii
PRIKQYP-LKPDAQEGIKVVQD-LLDAGIIRPPCNTPIFPVQKA-D-GNWRMIQDLRAVNAAVVPDPHTLLNSLDPFTVIDLSNAFFSIPVHPDSQYWFAFTKYTYTRLPQGFADSPTIFTQAVMTCLESFTQILVYVDDLLIASKSQLLHHLASTGNKVSKSKLQWVQQQVRYLGHQISENRKSAIANTKKQMMAFLGLCNYCRAWIKTQLLLNL
>Gwil.ERVi.1_Actinopterygii
PRIRQYP-LKSDAKEGIKVIND-LLTAGVLQEECSTPIFPVKKP-Q-GGWRMVHDLRAVNQAVVPDPHTLLNELQPFTVIDLSNAFFSIPLHSTAQGWFGFTKYSYTRLPQGFCDSPTIFSAEINRCISHHTQIIVYVDDILLASPTRLFTHLAKTGNKASLEKLQFTQEKVTFLGHNISAERREAVQMTVRQMMAFLGLANYCRSWIITAPLQNL
>Psp.Y.ERVi.1_Actinopterygii
PCVRQYQ-LKPDAKKGIAVIQE-LLKAGVLTEPCNTAIFPVKKA-N-GDWRMIQDLRPVNAAVV--PHTILNQIEAFSVIDLSNAFFSIPVHEDSQYWFAFTRYTYTRLPQGYAESPAIFSAEIQKVVSAANQIITYVDDILLASTSALLLHLGKYGCKVNKDKLQAAKAEVTYLGHAISGERKKAILNTKKQMLSFLGLCNYCRAFIETAPLSTL
>Acal.ERVi.2_Actinopterygii
PVKPQYP-LSAEAKEGIRVIAE-MQKAGILVKTCNTPIFPVKKA-N-TKYRLVHDLRAINEVTVANPHTILNQVTPFSVIDLSNAFFSVPLHPDSQKLFGFTKYTYTRLPQGFQNSPTLYAEALRKSMSSCTQFLLYVDDILITGHTTVLQHLAEQGHKVSQHKLQLWSQEVTYLGHKLTGQRKIAVQNTKQQMMSFLGLCNFCRCWILAQPLQNL
>Nalb.ERVi.1_Actinopterygii
PRVRQYP-ISKEAEEGIKVITD-MLKAGILVEKCLTPIFPVRKA-T-SGWRMIQDLRKVNDMVVANPHTLLNNITAFSVIDLSNAFFSIPIHKDSQGLFAFKTYTYTRLPQGFTNSPTIYSQALENSMQKCPKYLLYVDDILVTGHDTVLKHLQREGHKVTQGKVQLCTQRVKYLGHILTPGRQLAIAQTKRQMMSFLGLCNYCRTWILVQPLQNA
>Aoce.ERVi.1_Actinopterygii
IVQRQYP-LSKEAIDGISVIED-MLKAGILREMCLTPIFPVKKT-T-SKWRLVHDLRAVNDIVVANPHTILNSLKSFSVIDLSNAFFSVPLHKDSQGLFAFRTYTYTRLPQGFTHSPTMYSQALQMSMSTCPQMLLYVDDILVTGNSVVLKHLYLQGHKVSQHKLQCWTESVRYLGHIISAQRKEAVLATKQQMMSFLGLCNFCRTWILAQPLQNL
>Stub.ERVi.2f_Actinopterygii
PSCSQYP-LKPEALAGIEVFNS-LLQKGVIVPPVTTPILPVKKP-R-PEWRFVQDLRAVNAAVVPNPHTILGSIPSFSVVDLSNAFFSVPVHKDSQFWFAFFKYTFTRLCQGYTESPTIYNQVLATSLESFHVLLQYVDDLLLASPDALLCHLAAEGHKASLKKLQFAKTQVQFLGHLVTGERVSAIQTTKKQLLSFLGTTSYCRSFIREAPLREV
>Stub.ERVi.2b_Actinopterygii
PSCSQYP-LKPEALAGIEVFNS-LLQKGVIVPPVTTPILPVKKP-R-PEWRFVQDLRAVNAAVVPNPHTILGSIPSFSVVDLSNAFFSVPVHKDSQFWFAFFKYTFTRLCQGYTESPTIYNQVLATSLESFHVLLQYVDDLLLASPDALLCHLAAEGHKASLKKLQFAKTQVQFLGHLVTGERVSAIQTTKKQLLSFLGTTSYCRSFIREAPLREV
>Stub.ERVi.2c_Actinopterygii
PSCSQYP-LKPEALAGIEVFNS-LLQKGVIVPPVTTPILPVKKP-R-PEWRFVQDLRAVNAAVVPNPHTILGSIPSFSVVDLSNAFFSVPVHKDSQFWFAFFKYTFTRLCQGYTESPTIYNQVLATSLESFHVLLQYVDDLLLASPDALLCHLAAEGHKASLKKLQFAKTQVQFLGHLVTGERVSAIQTTKKQLLSFLGTTSYCRSFIREAPLREV
>Stub.ERVi.2a_Actinopterygii
PSCSQYP-LKPEALAGIEVFNS-LLQKGVIVPPVTTPILPVKKP-R-PEWRFVQDLRAVNAAVVPNPHTILGSIPSFSVVDLSNAFFSVPVHKDSQFWFAFFKYTFTRLCQGYTESPTIYNQVLATSLESFHVLLQYVDDLLLASPDALLCHLAAEGHKASLKKLQFAKTQVQFLGHLVTGERVSAIQTTKKQLLSFLGTTSYCRSFIREAPLREV
>Stub.ERVi.2e_Actinopterygii
PSCSQYP-LKPEALAGIEVFNS-LLQKGVIVPPVTTPILPVKKP-R-PEWRFVQDLRAVNAAVVPNPHTILGSIPSFSVVDLSNAFFSVPVHKDSQFWFAFFKYTFTRLCQGYTESPTIYNQVLATSLESFHVLLQYVDDLLLASPDALLCHLAAEGHKASLKKLQFAKTQVQFLGHLVTGERVSAIQTTKKQLLSFLGTTSYCRSFIREAPLREV
>Stub.ERVi.2d_Actinopterygii
PSCSQYP-LKPEALAGIEVFNS-LLQKGVIVPPVTTPILPVKKP-R-PEWRFVQDLRAVNAAVVPNPHTILGSIPSFSVVDLSNAFFSVPVHKDSQFWFAFFKYTFTRLCQGYTESPTIYNQVLATSLESFHVLLQYVDDLLLASPDALLCHLAAEGHKASLKKLQFAKTQVQFLGHLVTGERVSAIQTTKKQLLSFLGTTSYCRSFIREAPLREV
>Stub.ERVi.3_Actinopterygii
PSCPQYP-LKPEALAGIEVFNS-LLEKGVIVPPVTTPILPVKKP-R-PEWRFVQDLRAVNAAVVPNPHTILGSIPSFSVVDLSNAFFSVPVHEDSQFWFAFFKYTFTRLCQGYTESPTIYNQVLATSLETFQVLLQYVDDLLLASPDALLCHLAAEGHKASLKKLQFAKSQVQFLGHLVTGERVSAIQSTKKQLLSFLGTTSYCRSFIREAPLREI
>Lpol.ERVi.1a_Actinopterygii
PVVKQYP-LKKEAIEGIRVFHS-LLKAGVIVPPVQTPIFPVRKI-R-PEWRFVQDLQAVNAAVVPNPYTIISQVPEFSVVDLSNAFFSVPVHKDSQFWFAFLRYTFTRMCQGFTSSPSLYNAALSRSLSTLSALLQYVDDLLIASPTSLLQHLYREGHKASLSKLQFVQQEVTFLGHVLTPNRISAIVNTKKQAMSFLGMCSYCRHFILERPLRDV
>Lpol.ERVi.1b_Actinopterygii
PVVKQYP-LKKEAIEGIRVFHS-LLKAGVIVPPVQTPIFPVRKI-R-PEWRFVQDLQAVNAAVVPNPYTIISQVPEFSVVDLSNAFFSVPVHKDSQFWFAFLRYTFTRMCQGFTSSPSLYNAALSRSLSTLSALLQYVDDLLIASPTSLLQHLYREGHKASLSKLQFVQQEVTFLGHVLTPNRISAIVNTKKQAMSFLGMCSYCRHFILERPLRDV
>Bspl.ERVi.1_Actinopterygii
PCKQQYP-LKREAIEGITVFNS-LLKAGVIVPPVRTPLFPVKKI-R-DEWRFVQDLQAVNAAVVPNPYTILSQVPPFSVIDLANAFFSVPIHKDSQFWFAFESYTFTRLCQGYSESPTIYNMALKDSLDDLVALLQYVDDLMICSEDKLLKHLHAAGHRASLSKLQFVQTEVTFLGHIITSERAEAIQNTYKQLMSFLGMCSYCRNFILEAPLRAL
>Bspl.ERVi.2a_Actinopterygii
PCKPQYP-LKREAIEGITVFNS-LLKAGVIVPPVRTPLFPVKKI-R-DEWRFVQDLQAVNAAVVPNPYTILSQVPPFSVIDLANAFFSVPIHKDSQFWFAFESYTFTRLCQGYSESPTIYNMALKDSLDDLVALLQYVDDLMICSEDKLLKHLHAAGHRASLSKLQFVQTEVTFLGHIITAERAEAIQNTYKQLMSFLGMCSYCRNFILEAPLRAL
>Bspl.ERVi.2b_Actinopterygii
PCKQQYP-LKREAIEGITVFNS-LLKAGVIVPPVRTPLFPVKKI-R-DEWRFVQDLQAVNAAVVPNPYTILSQVPPFSVIDLANAFFSVPIHKDSQFWFAFESYTFTRLCQGYSESPTIYNMALKDSLDDLVALLQYVDDLMICSEDKLLKHLHAAGHKASLSKLQFVQTEVTFLGHIITAERAEAIQNTYKQLMSFLGMCSYCRNFILEAPLRAL
>Sfas.ERVi.1_Actinopterygii
PCQKQYP-LKQEAVAGITVFHS-LLKAGVIVPPVRTPLFPVKKI-R-GEWRFVQDLQAVNRAVVPNPHTILSQIPSFSVIDLSNAFFSVPVHPDSQYWFAFEPYTFTRLCQGYCESPTIYNAALRDSLSSLVVLLQYVDDLLVCAPTALLRHLCEQGHKVSRKKLQFVLPTVTFLGHVISCSRVAAIRNTKKQMMSFLGMTGYCRNFILESPLTRC
>Lidu.ERVi.1_Actinopterygii
PCKAQYP-LKREAIEGIKVFDA-LLKEGVIRPPVRTPIFPVKKI-R-DEWRFVQDLQAVNSSVVPNPYTILTQIPEFSVVDLANAFFSVPVDEKSQFWFAFDGYTFTRLCQGFCESPTLFNEALRRSIENLTALLSYVDDLLICSESTLLKHLERGGHRVSLSKLQFVKQEVTFLGHVIKQNRVQGIKETKKQLLSFLGMCAYCRTFILEQPLRAL
>Grar.ERVi.3_Actinopterygii
PCQPQYP-LKTEAILGIEVFDS-LLKEGIIVPPVRTPIFPVKKI-R-DEWRFVQDLQAVNSAVVPNPYTILSQIPQYSVVDLANAFFSVPVDKDSTYWFAFNGYTFTRLCQGYCESPTIYNEALRRSLENLTALLQYVDDILICAKDALLQHLAQEGHKVSKSKLQFAKEQITFLGHVISANRVQGITETKKQMLSFLGMCSYCRTFVLEQPLRAL
>Rrut.ERVi.2_Actinopterygii
PKKMQYP-LKKEAIEGITVFNS-LLEKGVIVEPVRTPIFPVKKI-R-DQYRFVQDLKAVNDAVVQNPYTILSQIPAYTLVDIANAFFSVPVHPDSQFWFAFNAYTFTRLTQGFCESPTIFSEALKRSLEDLVALLQYVDDLLLCCPNTLLTYLAERGHKVNPSKIAVNQTKVTFLGHVLTANRVTAIQNTKKQMMSFLGMTSYCRTFIKEGPLSAL
>Gwil.ERVi.2_Actinopterygii
PHRKQYP-LRRDALDGIQVFDS-LLKEKVIVPPVLTPIFPVMKI-R-PEWRFVQDLQAVNSAIVPNPHTILSLIPSFSVVDLANAFFSIPVHPDSQFWFAFMQYTWTRLPQGLTCSPHIYCSALEQSLCSLVSLLQYVDDILLAAPSSLLLHLHEHGHKATLSKLQFVQEAVQFIGHSISRDRVASIVATKKQMLSFLGMCSFCRNFIYECHLRAV
>Eluc.ERVi.1_Actinopterygii
PCQAQYP-LKAEAIEGIAVFKA-LLEKGIIVSPCRTPIFPVKKA-K-VAWRFVQDLKKVNEAVVPDPYTIMTQVPSFSVVDLANAFFSIPVHKESQFWFAFELYTWTRLPQGYCESPAVFAAALKDNLEGFQTLIQYVDDLLVCSPDLLLQYLALQGHKASLNKLQFVQKEVIFLGHKLTPERIEAIVGTKTQLLSFLGMTGFCRQWVLVQPLQDM
>SaurERVi.1_Actinopterygii
PCKRQYP-LSPEAVKGIAVFQS-LIEKGAVVEPCNTPILPVKKP-N-GGWRPVQDLRVINEAVVPNVTTMMSQVPAFTVIDLANAYFSIPVHPDSQFWFAFTRYTWTRMPQGFASSPTLFAAAVAENLSHWRTLVQYFDDLLICSQTSLLCFLAENGHKVSKDKLQLVTQSVRYLGHIITPERILAILDTKKQMMSFLGLAGYCRPWIISQPLYEI
>Xma.ERVi.1_Actinopterygii
PFRPQYP-LKAEAEEGISTIDG-LLQAGVLVEPCNTPIFPVLKA-D-KKYRLVHDLRTINDVVMPNPHTLLTAIPAFTVIDLCSAFFTIPLAEQSQYLFAFTKYSYTRLPQGFKHSPHVFNQVLRQDLEGLETLLQFVDDILIASPTKVLERLAEGGYKASKEKLRYCQIQVEYLGRQLSEGQLEGVSKTVGEMMTFLGMTGFNADWIKTAPLREL
>Ttib.ERVi.1_Actinopterygii
PYKYQYP-LKPEAIKGIRTIEG-LTTAGVLFEPCNTPILPVTKA-D-KKWRLVHDLRAINEIVVPNPHTLLTNVPPFTVIDLCSAFFSIPLAESSRHLFAFTQISYTRVPQGFRHSPHIFNQLLKADLEDLVTLLQYVDDLLICAPTKVLTKLAEGGHKASKAKLQYCLPQVEYLGRLIAYKQLEGISKTVGHMMTFLGMTGFSSDWIKTAPLRAL
>Ttib.ERVi.2_Actinopterygii
PRKMQYP-LGREAELGIKTIEG-LVKSGVLIEYCNTPIYPVRKA-D-KKWRLVHDLRAINEIVVPNPHTLLTNVPPFTVIDLCSAFFSVPVAEESRHLFAFTQYTYNRLPMGFTHSPHIFNQVLKADLEDIMTLIQYMDDVMICSETKVLTRLAQGGHKVSKAKLQYCLPQVEYLGRLIAYGHLEGISKTVRQMLTFLGMTGFSSDWIKTAPLRDL
>Lidu.ERVi.2_Actinopterygii
PRKSQYP-LRPEAEAGIKTIEG-LVKAGVLVEYCNTPILPVIKA-N-KKWRLVHDLRAINEITVPNPHTLLTNVPPFTVIDLCNAFFSIPVDENSRYLFAFLKYTYTRMPQGFKHSPHIFNQVLKADLEDLETLLQYVDDLMICSTTKVLTKLAQGGHKASKTKLQYCQPQVEYLGRLISYGQLEGISKTVKQMMTFLGMTGFSADWIKTAPLREI
>Drer.ERVi.1_Actinopterygii
PRKAQYP-LRPDAVAGIRTIEG-LVKAGVLVEYCNTPIMPVIKP-D-KRWRLVHDLRAINDIVVPNPHTLLTNIPPFTVIDLCSAYFSVPLAEESRYLFAFTQYTYTRMPQGFKHSPHVFNQILKADLEDVMTLIQYVDDLIICSPSKVLTKLAEGGHKVSKNKTQYCQSQVEYLGRLIAFGQLEAISKTVGQMMTFLGMTGFSADWIKTAPLREI
>Caur.ERVi.1a_Actinopterygii
PRKAQYP-LRADAEAGIKTIEG-LVKAGVLIEYCNTPIMPVIKS-D-KRWRLVHDLRTINEITVPNPHTLLTNVPPFTVIDLCSAYFSVPLAEESKYLFAFTQYTYSRLPQGYKHSPHIFNKILKADLEDLVTLLQYMDDLIICSTSKVLTKLAEGGHKVSKNKLQYCQPQVEYLGRLIAFGQLEGISKTVGQMMTFLGMTGFSADWIKTGPLREM
>Caur.ERVi.1b_Actinopterygii
PRKAQYP-LRADAEAGIKTIEG-LVKAGVLIEYCNTPIMPVIKS-D-KRWRLVHDLRTINEITVPNPHTLLTNVPPFTVIDLCSAYFSVPLAEESKYLFAFTQYTYTRLPQGYKHSPHIFNKILKDDLEDLVTLLQYMDDLIICSTSKVLTKLAEGGHKVSKNKLQYCQPQVEYLGRLIAFGQLEGISKTVGQMMTFLGMTGFSADWIKTGPLREI
>Stru.ERVi.1a_Actinopterygii
PWKAQYP-MKPEAEEGIRTIEG-LIRAGVLIEVCNTPLLPVLKA-D-GKWRLVHDLRAINDIAVPNPHTLLTNVPPFTVIDLCGAFFSVPLAEECRHLFAFRTLSYSRLPQGFRHSPHLFNQILRADLEELMTLIQYVDDLLICASTKVLQRLADGGHKVSKAKLQYCQPQVEYLGRTIAHGQLEGISKTVAQMMTFLGMTGFSSDWIKTAPLREI
>Stru.ERVi.1b_Actinopterygii
PWKAQYP-MKPEAEEGIRTIEG-LIRAGVLIEVCNTPLLPVLKA-D-GKWRLVHDLRAINDIAVPNPHTLLTNVPPFTVIDLCGAFFSVPLAEECRHLFAFRTLSYSRLPQGFRHSPHLFNQILRADLEELMTLIQYVDDLLICASTKVLQRLADGGHKVSKAKLQYCQPQVEYLGRTIAHGQLEGISKTVAQMMTFLGMTGFSSDWIKTAPLREI
>Omyk.ERVi.1_Actinopterygii
PWKAQYP-MKPEAEEGIRTIEG-LIRAGVLIECCNTPLLPVLKA-D-GRWRLVHDLRAVNDIAVPNPHTLLTNVPPFTVIDLCGAFFSIPLAEECRHLFAFRTLSYTRTPQGFKHSPHLFNQILRADLEELMTLIQYVDDLLICASTKVLQRLAEGGHKVSRTKLQYCQPQVEYLGRTIAHGQLEGISKTVAQMMTFLGMTGFSSDWIKTAPLREI
>Sfas.ERVi.2_Actinopterygii
PYRNQYP-LKQHAIKGIETING-LLEAGVLVKQCNTPIFPIKKP-N-SDYRLVHDLRAVNAIVVPDPHTLLSNVPPYTVIDLCSAFFSVPIDKGSQYLFAFTQYTYTRLPQGYVESPSVFNRILAQDLLHLDTVIQYVDDILICSPTAVLTALADGGHKVSREKLQFCKEKVEYLGRQLSGGQIEAITQTVGQMLSFLGMTGFSRPWIKAAPLRAL
>Stub.ERVi.1a_Actinopterygii
PYQRQYP-LRQDAVEGIRIISG-LLEAGVLVKDCNTPIFPIRKQ-T-SDHRLIHDLRAINDIVVPDPHTLLSNIPPYTVIDLCSAFFSVPVHPQSQHLFAFTQYTYTRLPQGFVHSPSIFNRVLAKDLSQLDTTLMYVDDILLCSDSTLLKALAEGGHKVSKNKLQFCQSSVEYLGRQLSGNQLETIAKTVGQMLTFLGMTGYSRPWIKTAPLRAM
>Stub.ERVi.1b_Actinopterygii
PYQRQYP-LRQDAVEGIRIISG-LLEAGVLVKDCNTPIFPIRKQ-T-SDHRLIHDLRAINDIVVPDPHTLLSNIPPYTVIDLCSAFFSVPVHPQSQHLFAFTQYTYTRLPQGFVHSPSIFNRVLAKDLSQLDTTLMYVDDILLCSDTTLLKALAEGGHKVSKNKLQFCQSSVEYLGRQLSGNQLETIAKTVGQMLTFLGMTGYSRPWIKTAPLRAM
>Trub.ERVi.1_Actinopterygii
PHQRQYP-LSPDKIEGIRTIIG-LENAGVLIKACNTPIFPIKKP-N-GEYRLVHDLRAINAIVVPDPHTLLTNIPPFTVIDLCSAFFSVPVHPESQYLFAFTQYTYTRLPQGFVHSPSIFNRILANDLNYLDTTLMYVDDILICSDSVVLTALAEGGHKVSKKKLQFCQQTVEYLGRQLSGDQLEAISKTVSHMLSFLGMTGYSRPWIKTAPLRAM
>Rsim.ERVi.1_Actinopterygii
PYKRQYP-LSDEAIEGIRTIEG-LIDAGVLYEPCNTPIFPVKKP-N-GDYRLVHDLRAINAIVVPDPHTLLCNIPAYTVIDLCSAYFSVPVHPDSQYLFAFTQLCYSSLAQGFVHSPRIFNSILFEDLQHINTIIQYVDDLLVCCQTIVLKALADGGHKVSKDKLQFCQTEVEYLGRVICGHQIEGVTKTVGQMLTFLGMTGFCRPWIKTAPLRIL
>Sale.ERVi.1_Actinopterygii
PWKNQYP-LSEEAIRGIEQIEG-LLKAGVLKIQSNTPLLPIKKP-D-DSYRLTHDLRAVNEVVVPDPHTLLAQLPPFTVLDLCGAFFSVPLSRESQRLFGFTSYEYERLPQGFKHSPHIFNKIVKDDLEGIENVIQYVDDIIICSPDKLLQILAEKGHKASLKKLQYCQEKVIYLGQTITQGHVEAIRKTVREMMTFLGIAGYSSAWVLTGPLRAM
>Sale.ERVi.2_Actinopterygii
PWKNQYP-LSEEAIRGIEQIEG-LLKAGVLRIQSNTPLLPIKKP-D-DSYRLTHDLRAVNEVVVPDPHTLLAQLPPFTVLDLCGAFFSVPLSRESKSLFGFTSYEYERLPQGFKHSPHIFNKIVKDDLEGIENVIQYVDDIIICSPDKLLQILAEKGHKASLKKLQYCQEKVIYLGQTITQGHVEAIRKTVREMMTFLGIAGYSSAWVLTGPLRAM
>Drer.ERVi.2_Actinopterygii
IYKKQYP-LTEEKALGIDVLHQ-LLLQGVVVPPYNTPINPVKKP-D-GTWRLTQDLRAINDIIVPDVPNIMASIPSFSVVDLCSAFFSIPVEPQTQPLFAFTQYTWTRLPQGFVDSPAVFALTVRQCLTDVCCFLQYADDILVTGQDAVLQRLAETGFKVSPSKLQLCKTSVTYLGYLISQGRVSIILETKQAMMAFLGLINYCRQWIYDKCLRSA
>Sale.ERVi.3_Actinopterygii
IWKPQYK-HKVEAAQGISTIEG-LIKAGVLRKQWNTPILPVIKP-S-GSYRMAHDLRAINEEVVPNPHSALSMLTPFTCIDLANAFFCLPLAEHLQDIFSFTRLTYNVLPQGFILSPSIFNETLRQHLKGLEFIVQYVDDLLVAAPSALLLRLHSCGYKVSKEKLQCCRAQVSFLGRMITAKHRESILHTVKEMLSFLGLTGYSRQYIDTQLLRQM
>Calt.ERVi.1c_Actinopterygii
IWQTQYR-HKPAAETGIATIEG-LLAAGVLEASWNTPILPVEKQ-NTGKYRMAHDLRRINEVVVPNPYTALSRLTPFSCIDLTNAFFCLPLAPHLRDVFSFTQFRYTRVPQGFILSPGVFNQILKQQLADLPVVIQYVDDILLAAPNSLLLRLLQSGFKVSKSKLQCCRQQVSFLGRVVSNKHRESILHTVKDMLSFLGLTGYSKNYVLAHPLRAL
>Calt.ERVi.1a_Actinopterygii
IWQTQYR-HKPAAETGIATIEG-LLAAGVLEASWNTPILPVEKQ-NTGKYRMAHDLRRINEVVVPNPYTALSRLTPFSCIDLTNAFFCLPLAPHLRDVFSFTQFRYTRVPQGFILSPGVFNQILKQQLADLPVVIQYVDDILLAAPNSLLLRLLQSGFKVSKSKLQCCRQQVSFLGRVVSNKHRESILHTVKDMLSFLGLTGYSKNYVLAHPLRAL
>Calt.ERVi.1b_Actinopterygii
IWQTQYR-HKPAAETGIATIEG-LLAAGVLEASWNTPILPVEKQ-NTGKYRMAHDLRRINEVVVPNPYTALSRLTPFSCIDLANAFFCLPLAPHLRDVFSFTQFRYTRVPQGFILSPGVFNQILKQQLADLPVVIQYVDDILLAAPNSLLLRLLQSGFKVSKSKLQCCRQQVSFLCRVVSNKHRESILHTVKDMLSFLGLTGYSKKYVLAHPLRAL
>Grar.ERVi.2a_Actinopterygii
IWQSQYP-HKPEAEEGIATIQG-LIQAGVLEPEWNTPILPVEKQ-NTGKYRMAHDLRRINAVIVPNPYTALTTIRPFTCIDLANAFYCLPLAEHLRDLFSFTRFRYSRVPQGFILSPGIFNYTLREMLQECDVLIQYVDDLLIAAETRVLLQLYQSGFKVSKSKLQVCRPQVTFLGRVVSAEHRSAILHTVKDMLSFLGLAGFSRQFIKTAPLRQL
>Grar.ERVi.2b_Actinopterygii
IWQSQYP-HKPEAEEGIATIQG-LIQAGVLEPEWNTPILPVEKQ-NTGKYRMAHDLRRINAVIVPNPYTALTTIRPFTCIDLANAFYCLPLAEHLRDLFSFTRFRYSRVPQGFILSPGIFNYTLREMLQECDVLIQYVDDLLIAAETRVLLQLYQSGFKVSKSKLQVCRPQVTFLGRVVSAEHRSAILHTVKDMLSFLGLAGFSRQFIKTAPLRQL
>Acal.ERVi.1a_Actinopterygii
LWQPQYP-HRPEAEAGIATISG-LVTAGVLEPKWNTPILPVEKK-GTGKFRMAHDLRRINALLVPNPYVALTNLPPFTCIDLANAFFCLPLRESLRDIFSFTQWRYTRLPQGFALSPGLFNQCLKELLQTSPMLIQYVDDLLLSAPTVVLHHLANTGFKVSKNKLQIARKQVSFLGRMVSQSHRNSILHTVKDMLSFLGLTGYSRTYVLTSPLRVL
>Acal.ERVi.1d_Actinopterygii
LWQPQYP-HRPEAEAGIATISG-LVTAGVLEPKWNTPILPVEKK-GTGKFRMAHDLRRINALLVPNPYVALTNLPPFTCIDLANAFFCLPLRESLRDIFSFTQWRYTRLPQGFALSPGLFNQCLKELLQTSPMLIQYVDDLLLSAPTVVLHHLANTGFKVSKNKLQIARKQVSFLGRMVSQSHRNSILHTVKDMLSFLGLTGYSRTYVLTSPLRVL
>Acal.ERVi.1c_Actinopterygii
LWQPQYP-HRPEAEAGIATISG-LVTAGVLEPKWNTPILPVEKK-GTGKFRMAHDLRRINALLVPNPYVALTNLPPFTCIDLANAFFCLPLRESLRDIFSFTQWRYTRLPQGFALSPGLFNQCLKELLQTSPMLIQYVDDLLLSAPTVVLHHLANTGFKVSKNKLQIARKQVSFLGRMVSQSHRNSILHTVKDMLSFLGLTGYSRTYVLTSPLRVL
>Acal.ERVi.1b_Actinopterygii
LWQPQYP-HRPEAEAGIATISG-LVTAGVLEPKWNTPILPVEKK-GTGKFRMAHDLRRINALLVPNPYVALTNLPPFTCIDLANAFFCLPLRESLRDIFSFTQWRYTRLPQGFALSPGLFNQCLKELLQTSPMLIQYVDDLLLSAPTVVLHHLANTGFKVSKNKLQIARKQVSFLGRMVSQSHRNSILHTVKDMLSFLGLTGYSRTYVLTSPLRVL
>Acal.ERVi.1e_Actinopterygii
LWQPQYP-HRPEAEAGIATISG-LVTAGVLEPKWNTPILPVEKK-GTGKFRMAHDLRRINALLVPNPYVALTNLPPFTCIDLANAFFCLPLRESLRDIFSFTQWRYTRLPQGFALSPGLFNQCLKELLQTSPMLIQYVDDLLLSAPTVVLQHLANTGFKVSKNKLQIARKQVSFLGRMVSQSHRNSILHTVKDMLSFLGLTGYSRTYVLTSPLRAL
>Acal.ERVi.1g_Actinopterygii
LWQPQYP-HRPEAEAGIATISG-LVTAGVLEPKWNTPILPVEKK-GTGKFRMAHDLRRINALLVPNPYVALTNLPPFTCIDLANAFFCLPLRESLRDIFSFTQWRYTRLPQGFALSPGLFNQCLKELLQTSPMLIQYVDDLLLSAPTVVLQHLANTGFKVSKNKLQIARKQVSFLGRMVSQSHRNSILHTVKDMLSFLGLTGYSRTYVLTSPLRAL
>Acal.ERVi.1f_Actinopterygii
LWQPQYP-HRPEAEAGIATISG-LVTAGVLEPKWNTPILPVEKK-GTGKFRMAHDLRRINALLVPNPYVALTNLPPFTCIDLANAFFCLPLRESLRDIFSFTQWRYTRLPQGFALSPGLFNQCLKELLQTSPMLIQYVDDLLLSAPTVVLQHLANTGFKVSKNKLQIARKQVSFLGRMVSQSHRNSILHTVKDMLSFLGLTGYSRTYVLTSPLRAL
>Acal.ERVi.1h_Actinopterygii
LWQPQYP-HRPEAEAGIATISG-LVTAGVLEPKWNTPILPVEKK-GTGKFRMAHDLRRINALLVPNPYVALTNLPPFTCIDLANAFFCLPLRESLRDIFSFTQWRYTRLPQGFALSPGLFNQCLKELLQTSPMLIQYVDDLLLSAPTVVLQHLANTGFKVSKTKLQIARKQVSFLGRMVSQSHRNSILHTVKDMLSFLGLTGYSRTYVLTSPLRAL
>Gaff.ERVi.1_Actinopterygii
LWIPQYP-HKPAAEQGIATITG-LIDAGVLEPEWNTPILPVEKK-GTGKYRMAHDLRAINAVLVPNPYVSIAALTPYSCIDLANAFFCVPLAEGCRDYFSFTQWRYTRLPQGFALSPGLFNQVLKDVLQDCPTMIQYVDDLLLAASTLVLQHLHQKGFKVSKNKLQIARKQVSFLGRIISAGHKQSILDRVKDMLSFLGLTGYSRSYILTQPLRAL
>Daes.ERVi.1_Actinopterygii
TWVPQYR-NRPEAVAGIKTIEG-LLSSGVLTPQWNTPIFPVPKQ-G-GKYRMVHDLREINSRVVPNPYTALSMVNIFSCIDMANAFFCIPISDECKDYLAFTQYSYNRLPQGFILSPGIFNQVLKQQLQDCQVTVMYVDDILIAAPSTVLKRLCEVGLKVSRDKLQVCRQTATFLGRVVGVSHKKDILTTVKDMLSFLGLTGFSRHFVLTSPLRAM
>Dkya.ERVi.1_Actinopterygii
VWVPQYR-NKPEAINGIRIIEG-LVESGVLTTHWNTPIFPVPKH-G-GKYRMVHDLREINNRVVPNPYTALSMVNAFSCIDMANAFFCVPISDECKDCLSFTQYSYNRLPQGFILSPGIFNQVLKRQLEPCQVTVMYVDDLLIAAPTIILKRLWEAGLKVSREKLQVCRQTVTFLGRVVGVSHKTDILTTVKEMLSFLGLTGFSRHFVLTSPLRDL
>Ddra.ERVi.1_Actinopterygii
VWVPQYR-NKPESILGIRAIEG-LLLSGVLTPDWNTPIFPVPKQ-G-GKYRMVHDLREVNSRIVPNPYTALNMVTSFSCIDMANAFFCVPIAEECKDYLAFTQYSYNRLPQGFVLSPGIFNQVLKQQLEEIDVTVMYVDDLLLAAPSSVLRKLWEVGLKVSKEKMQVCRQTVTFLGRVVGAHHKRDILSTVKDMLSFLGLTGFSRHFVLTTPLRDM
>Oste.ERVi.2_Actinopterygii
IWVPQYR-NKQEAEEGIATVQG-LLERGVLTPPWNTPIFPVQKP-GTKKYRLVHDLRRINDMVVPNPYTIISNLTPFTCIDLANAFFCIPLSEKCKSCLAFTQYSYNRLPQGFVLSPGIFNQVLKEQLQKCTVLIMYVDDLLLAATTLILQQLYVSGFKVSKEKLQVSRPSVTFMGRQITAQQRDSILSTVKDMLSFLGLTGFSRNYILTTPLRQI
>Habd.ERVi.1_Actinopterygii
IYQRQYP-RPQKEVYGITTIRG-LWEAGVLEHPWNTPILPVLKE-P-GKYRMVHDLRLVNNSVVPNPYIALTSISPFSVVDLANAFFCIPLAESHRDVFSFTKLRYTRLPQGFNLSPGIFNQVLKQLLSSFQVLIQYVDDLLLAAPSLLLTHLASRGLKVSRGKLQCARTAVSFLGRLITSDHQAAILNTVREMLSFLGLTGYSRQFILTLSLRDM
>Okis.ERVi.1_Actinopterygii
IFRTQYR-LKQEQIEGIRTIEG-LLEAGCIYRHWNTPILPVPKA-G-GTYRMVQDFRAVNEVTVPDPHIILSNLSPFTVVDLANAFFSIPLDEASQPLFAFTQFTYSVLPQGYTSSPGIFNYILKTHLAELKILIQYVDDLLLGAPTTLLDFLAVKGYKVKMSKVQSCRRTVLFLGREISSEHRDSILHTVSGMLSFLGLTGYSRTHIRTEPLREI
>Snam.ERVi.1_Actinopterygii
IYRSQYR-LKPEQIMGIKTIDG-LLRAQVIYRPWNTPILPVLKA-G-GTYRMVQDFRAVNDVTVPDPHITLSNLSPFTVVDLANAFFSIPLDEASQPLFAFTQYTYFVLPQGYRCSPGIFNHILKTHLAELKILIQYVDDLLLGAPTTLLDFLAVKGYKVKMSKVQTCRRTVLFLGREISGEHRDSILHTVSGMLSFLGLTGYSRTHIRTEPLREI
>Espe.ERVi.1_Actinopterygii
IHRPQYR-LTPDQVQGIATIQG-LLEAGVIYPPWNTPILPVPKA-G-GGWRMVQDFRPINDITVPDPHVSLTSLNPFTVVDLANAFFSVPLHQDSQEYFAFTQYTYSRLPQGYRDSPGLFNRILKSHLLQLQVLIQYVDDLLLAATDALLTFLASKGYKVKRDKVQVARRQVLFLGRQISSAHRQAILHTVADMLSFLGLTGYSRSHIRTTSLREL
>Cgob.ERVi.1_Actinopterygii
CWLPQYN-LKKEQIEGIETITG-LLGAGVIRPTWNTPILPVPKA-G-NGWRMVHDLRRINSATVPDPYVALQNLNPFTVIDLANAFFCLPLDPEVQDLFAFTRYTYNRMPQGYKDSPGLFNQALKKDLTMLHTLIQYVDDLLLAGTTDLLALLARTGYKVKKEKTQVARRSVTFLGRLISANQRTSILSTVQHMLAFLGLTGYSRTHVLTQPLRDM
>Psem.ERVi.1d_Actinopterygii
VYVPQRPFRKDKQREGIEALTD-LWEAGVLELPWNTPLNPVPKP-D-GTFRPAHDLRKVNEVTVPDPHKCLSILTPFTVIDLKHAFFTIPLAKECRYQFAFTKLQYKVLPQGHRNSPGIFNKVLKDCLSPIEVVSQYVDDILIGAESAVLSRLLECGFKVSKEKLQCCRPQVLFLGKVISAGQRQSILTTVRSLLSFLGLANYSRHHVKTAPLREI
>Psem.ERVi.1a_Actinopterygii
VYVPQRPFRKDKQREGIEALTD-LWEAGVLELPWNTPLNPVPKP-D-GTFRPAHDLRKVNEVTVPDPHKCLSILTPFTVIDLKHAFFTIPLAKECRYQFAFTKLQYKVLPQGHRNSPGIFNKVLKDCLSPIEVVSQYVDDILIGAESAVLSRLLECGFKVSKEKLQCCRPQVLFLGKVISAGQRQSILTTVRSLLSFLGLANYSRHHVKTAPLREI
>Psem.ERVi.1c_Actinopterygii
VYVPQRPFRKDKQREGIEALTD-LWEAGVLELPWNTPLNPVPKP-D-GTFRPAHDLRKVNEVTVPDPHKCLSILTPFTVIDLKHAFFTIPLAKECRYQFAFTKLQYKVLPQGHRNSPGIFNKVLKDCLSPIEVVSQYVDDILIGAESAVLSRLLECGFKVSKEKLQCCRPQVLFLGKVISAGQRQSILTTVRSLLSFLGLANYSRHHVKTAPLREI
>Psem.ERVi.1b_Actinopterygii
VYVPQRPFRKDKQREGIEALTD-LWEAGVLELPWNTPLNPVPKP-D-GTFRPAHDLRKVNEVTVPDPHKCLSILTPFTVIDLKHAFFTIPLAKECRYQFAFTKLQYKVLPQGHRNSPGIFNKVLKDCLSPIEVVSQYVDDILIGAESAVLSRLLECGFKVSKEKLQCCRPQVLFLGKVISAGQRQSILTTVRSLLSFLGLANYSRHHVKTAPLREI
>Psem.ERVi.2_Actinopterygii
VYVPQRPFRKEKQREGIEALTD-LWEAGVLELPWNTPLNPVPKP-D-GTFRPAHDLRKVNEVTVPDPHKCLSILTPFTVIDLKHAFFTIPLAKECRYQFAFTKLQYKVLPQGHRNSPGIFNKVLKDCLSPIEVVSQYVDDIVIGAESAVLSRLLECGFKVSKEKLQCCRPQVLFLGKVISAGQRQYILTTVRSLLSFLGLANYSRHHVKTAPLREI
>Grar.ERVi.1_Actinopterygii
APHKQYP-IRPEARQAVFIVAD-LEAEGIVRRTTNSPVWPVKKS-D-NSWRLTIDYTRLNSVTVANPATILNDIPGFTVLDVLSAFWSIPIDEKSQEKLAFTQYAWNRLPQGLNLSPVVFHRALDQFLTERKVCLQYVDDLLIASPDFTLQALRKGGFKVNPDKAQLAKAKVIYLGQEISAERVEAMQQTVTGMRKVMGLFNYCRQYIITSPLIDL
>Grar.ERVi.4_Actinopterygii
TPHKQYP-IRPEARQAVEIVAD-LEAEGIVRQTTNSPVWPVKKS-D-NSWRLTIDYTRLNSVTVANPATILNDIPGFTVLDVLSAFWSIPIDESSQEKLAFTQYVWTRLPQGLNLSPVVFHRALDQFLTERKVCLQYVDDLLIASPDIVLQALRKGGFKVNPDKAQLAKTKVIYLGQEISVERVEALRQTVTGMRKVMGLFNYCRQYIITSPLIDL
>Rrut.ERVi.3_Actinopterygii
APHKQYP-IRPEARQAVEIVAD-LEAEGIIRQTTNSPVWPVKKS-D-NSWRLTIDYTRLNSITVANPATILNDIPGFTVLDVLSAFWSIPIDKKSQEKLAFTQYVWNRLPQGLNLSPVVFHRALDQFLTEQKVCIQYVDDLLIASPDVVLQALRKGGFKVNPDKAQLAKTKVIYLGQEISVERVEALRQTVTGIRKVMGLFNYCRQYIITSPLIDL
>Mamb.ERVi.1a_Actinopterygii
PVTKQYP-INKEAIQGIKIVEK-LLKQGVLVKPCNSPIWPIKKS-N-GTWRLTIDYRVANKHIVADPSTICNGLPLFSVIDMSNGFFSVPLHSDSQAWLAFTQYQWTRLPQGFQNSPTIYHQAVRRDLCDPETMIQYVDDILIASTDALLDYLQKRGHKCSFHKAQIAKNQVTFLGQTIGAGRAASVKANIKTLRSFLGTAGYCRPWIIAQPLYDL
>Mamb.ERVi.1c_Actinopterygii
PVTKQYP-INKEAIQGIKIVEK-LLKQGVLVKPCNSPIWPIKKS-N-GTWRLTIDYRVANKHIVADPSTICNGLPLFSVIDMSNGFFSVPLHSDSQAWLAFTQYQWTRLPQGFQNSPTIYHQAVRRDLCDPETMIQYVDDILIASTDALLDYLQKRGHKCSFHKAQIAKNQVTFLGQTIGAGRAASVKANIKTLRSFLGTAGYCRPWIIAQPLYDL
>Mamb.ERVi.1b_Actinopterygii
PVTKQYP-INKEAIQGIKIVEK-LLKQGVLVKPCNSPIWPIKKS-N-GTWRLTIDYRVANKHIVADPSTICNGLPLFSVIDMSNGFFSVPLHSDSQAWLAFTQYQWTRLPQGFQNSPTIYHQAVRRDLCDPETMIQYVDDILIASTDALLDYLQKRGHKCSFHKAQIAKNQVTFLGQTIGAGRAASVKANIKTLRSFLGTAGYCRPWIIAQPLYDL
>Oste.ERVi.1b_Actinopterygii
PVTKQYP-INKEAIQGIKIVEN-LLTQGVLVKPCNSPIWPIKKS-N-GTWRLTIDYRVANKHIVADPSTICNGLPLFSVIDMSNGFFSVPLHSDSQPWLAFTQYQWTRLPQGFQNSPTIYHQAVRRDLCDPETMIQYVDDILIASTDSLLDYLHKKGHKCSFHKAQIAKKQVTFLGQTIGAGRAASVKATIKTLRSFLGTTGYCRPWIIAQPLYDL
>Oste.ERVi.1a_Actinopterygii
PVTKQYP-INKEAIQGIKIVEN-LLTQGVLVKPCNSPIWPIKKS-N-GTWRLTIDYRVANKHIVADPSTICNGLPLFSVIDMSNGFFSVPLHSDSQPWLAFTQYQWTRLPQGFQNSPTIYHQAVRRDLCDPETMIQYVDDILIASTDSLLDYLHKKGHKCSFHKAQIAKKQVTFLGQTIGAGRAASVKATIKTLRSFLGTTGYCRPWIIAQPLYDL
>Eluc.ERVi.2_Actinopterygii
PCTKQYP-ISKEAMAATKVIGD-LHNMGVVEKASNSPVWPVKKP-T-GAWRVTVDYRNANEIIVADTSTIFTSLSPFSVIDMANGFWSVPLHPDVRPWLAFTQYQWTRLPQGLHNSPSIYHQALRKHLQDLPVVIQYVDDILLASEDTLLDHLHVKGHKASPDKAQIMQPQVTYLGQLVSQGRTAAIQATIKDVRSFMGLCNYNRCWVIAQPLNDL
>Aglo.ERVi.1a_Actinopterygii
PPTRPYP-IKPEAIDAVKTIEE-LMKREVVVEKCNSPIFPVKKP-D-GSWRLTVDYRNINMHAVADPNTILSNVPSFSALDVSNGFWSIPVAEDSQFWFAFTQYTFTRLSQGFHNSPTLFHRALADVINRLPCVLQYVDDLLISSKDVILKHLAVNGVKCNPRKAQIARSEVVYLGYTVSQGRIEAITETVRSLRKLLGLFNYCRTHIIVQPINDL
>Aglo.ERVi.1b_Actinopterygii
PPTRPYP-IKPEAIDAVKTIEE-LMKREVVVEKCNSPIFPVKKP-D-GSWRLTVDYRNINMHAVADPNTILSNVPSFSALDVSNGFWSIPVAEDSQFWFAFTQYTFTRLSQGFHNSPTLFHRALADVINRLPCVLQYVDDLLISSKDVILKHLAVNGVKCNPRKAQIARSEVVYLGYTVSQGRIEAITETVRSLRKLLGLFNYCRTHIIVQPINDL
>Lidu.ERVi.3_Actinopterygii
KPQRQYP-INKKALPEIETIKE-LEKLGVIKEITNSPLQAVLKP-D-NSYRVVNNFKSLNKVSLINAKDVTNGLP-LTKIDLANGFWTVPITENSMAKTAFTAYCYTRLPQGYLNSANAFQSIVVTLMTGLP-VTVYIDDLLIINDDEVLTRLINAGFKPSYKKIEIGKEEVDFLGFATTGMTKEKLEDSLKSLQSFMGHMNFIRDLILAKPLYGA
>Rrut.ERVi.1b_Actinopterygii
KPQRQYP-INKKALPEIETIKE-LEKLGVIKEITNSPLQAVIKP-D-NSYRVVNNFKSLNKVSLINAKDVTNGLP-LTKIDLANGFWTVPLTENSMAKTAFTAYCYTRLPQGYLNSANAFQSIVVTLMTNLP-VTVYIDDLLIINDDEVFTRLITAGFKPSYKKIEIGKEEVDFLGFAMTGMTKEKLEDSLKSLQSFMGHMNFIRDLILAKPLYGA
>Rrut.ERVi.1a_Actinopterygii
KPQRQYP-INKKALPEIETIKE-LEKLGVIKEITNSPLQAVIKP-D-NSYRVVNNFKSLNKVSLINAKDVTNGLP-LTKIDLANGFWTVPLTENSMAKTAFTAYCYTRLPQGYLNSANAFQSIVVTLMTDLP-VTVYIDDLLIINDDEVFTRLITAGFKPSYKKIEIGKEEVDFLGFAMTGMTKEKLEDSLKSLQSFMGHMNFIRDLILAKPLYGA
>Muni.ERVi.3l_Amphibia
VWVEQWP-ITREKLLILHLVEE-QLQLNHIEPPYNTPVFVIKKK-S-GKWRFLHDLRAINAILIPNPNLI-----PLAIIDLKDCFFSIPLQEKDYKYFAFTRYCWKVLPQGMLNSPTICQYYVHQALQPFRLVYHYMDDILIAGI-TLISILASSGLTIASEKVQEKE-PYVYLGFRMTKAHLNL---TLHQLQEILGNLNWLRPYLFLQPLFLA
>Muni.ERVi.3v_Amphibia
VWVEQWP-ITREKLLILHLVEE-QLQLNHIEPPYNTPVFVIKKK-S-GKWRFLHDLRAINAILIPNPNLI-----PLAIIDLKDCFFSIPLQEKDYKYFAFTRYCWKVLPQGMLNSPTICQYYVHQALQPFRLVYHYMDDILIAGI-TLISILASSGLTIASEKVQEKE-PYLYLGFRMTKAHLNL---TLHQLQEILGNLNWLRPYLFLQPLFLA
>Muni.ERVi.3a_Amphibia
VWVEQWP-ITREKLLILHLVEE-QLQLNHIEPPYNTPVFVIKKK-S-GKWRFLHDLRAINAILIPNPNLI-----PLAIIDLKDCFFSIPLQEKDYKYFAFTRYCWKVLPQGMLNSPTICQYYVHQALQPFRLVYHYMDDILIAGI-TLISILASSGLTIASEKVQEKE-PYLYLGFRMTKAHLNL---TLHQLQEILGNLNWLRPYLFLQPLFLA
>Muni.ERVi.3k_Amphibia
VWVEQWP-ITREKLLILHLVEE-QLQLNHIEPPYNTPVFVIKKK-S-GKWRFLHDLRAINAILIPNPNLI-----PLAIIDLKDCFFSIPLQEKDYKYFAFTRYCWKVLPQGMLNSPTICQYYVHQALQPFRLVYHYMDDILIAGI-TLISILASSGLTIASEKVQEKE-PYLYLGFRMTKAHLNL---TLHQLQEILGNLNWLRPYLFLQPLFLA
>Muni.ERVi.3s_Amphibia
VWVEQWP-ITREKLLILHLVEE-QLQLNHIEPPYNTPVFVIKKK-S-GKWRFLHDLRAINAILIPNPNLI-----PLAIIDLKDCFFSIPLQEKDYKYFAFTRYCWKVLPQGMLNSPTICQYYVHQALQPFRLVYHYMDDILIAGI-TLISILASSGLTIASEKVQEKE-PYLYLGFRMTKAHLNL---TLHQLQEILGNLNWLRPYLFLQPLFLA
>Muni.ERVi.3g_Amphibia
VWVEQWP-ITREKLLILHLVEE-QLQLNHIEPPYNTPVFVIKKK-S-GKWRFLHDLRAINAILIPNPNLI-----PLAIIDLKDCFFSIPLQEKDYKYFAFTRYCWKVLPQGMLNSPTICQYYVHQALQPFRLVYHYMDDILIAGI-TLISILASSGLTIASEKVQEKE-PYLYLGFRMTKAHLNL---TLHQLQEILGNLNWLRPYLFLQPLFLA
>Muni.ERVi.3r_Amphibia
VWVEQWP-ITREKLLILHLVEE-QLQLNHIEPPYNTPVFVIKKK-S-GKWRFLHDLRAINAILIPNPNLI-----PLAIIDLKDCFFSIPLQEKDYKYFAFTRYCWKVLPQGMLNSPTICQYYVHQALQPFRLVYHYMDDILIAGI-TLISILASSGLTIASEKVQEKE-PYLYLGFRMTKAHLNL---TLHQLQEILGNLNWLRPYLFLQPLFLA
>Muni.ERVi.3f_Amphibia
VWVEQWP-ITREKLLILHLVEE-QLQLNHIEPPYNTPVFVIKKK-S-GKWRFLHDLRAINAILIPNPNLI-----PLAIIDLKDCFFSIPLQEKDYKYFAFTRYCWKVLPQGMLNSPTICQYYVHQALQPFRLVYHYMDDILIAGI-TLISILASSGLTIASEKVQEKE-PYLYLGFRMTKAHLNL---TLHQLQEILGNLNWLRPYLFLQPLFLA
>Muni.ERVi.3j_Amphibia
VWVEQWP-ITREKLLILHLVEE-QLQLNHIEPPYNTPVFVIKKK-S-GKWRFLHDLRAINAILIPNPNLI-----PLAIIDLKDCFFSIPLQEKDYKYFAFTRYCWKVLPQGMLNSPTICQYYVHQALQPFRLVYHYMDDILIAGI-TLISILASSGLTIASEKVQEKE-PYLYLGFRMTKAHLNL---TLHQLQEILGNLNWLRPYLFLQPLFLA
>Muni.ERVi.3d_Amphibia
VWVEQWP-ITREKLLILHLVEE-QLQLNHIEPPYNTPVFVIKKK-S-GKWRFLHDLRAINAILIPNPNLI-----PLAIIDLKDCFFSIPLQEKDYKYFAFTRYCWKVLPQGMLNSPTICQYYVHQALQPFRLVYHYMDDILIAGI-TLISILASSGLTIASEKVQEKE-PYLYLGFRMTKAHLNL---TLHQLQEILGNLNWLRPYLFLQPLFLA
>Muni.ERVi.3e_Amphibia
VWVEQWP-ITREKLLILHLVEE-QLQLNHIEPPYNTPVFVIKKK-S-GKWRFLHDLRAINAILIPNPNLI-----PLAIIDLKDCFFSIPLQEKDYKYFAFTRYCWKVLPQGMLNSPTICQYYVHQALQPFRLVYHYMDDILIAGI-TLISILASSGLTIASEKVQEKE-PYLYLGFRMTKAHLNL---TLHQLQEILGNLNWLRPYLFLQPLFLA
>Muni.ERVi.3i_Amphibia
VWVEQWP-ITREKLLILHLVEE-QLQLNHIEPPYNTPVFVIKKK-S-GKWRFLHDLRAINAILIPNPNLI-----PLAIIDLKDCFFSIPLQEKDYKYFAFTRYCWKVLPQGMLNSPTICQYYVHQALQPFRLVYHYMDDILIAGI-TLISILASSGLTIASEKVQEKE-PYLYLGFRMTKAHLNL---TLHQLQEILGNLNWLRPYLFLQPLFLA
>Muni.ERVi.3m_Amphibia
VWVEQWP-ITREKLLILHLVEE-QLQLNHIEPPYNTPVFVIKKK-S-GKWRFLHDLRAINAILIPNPNLI-----PLAIIDLKDCFFSIPLQEKDYKYFAFTRYCWKVLPQGMLNSPTICQYYVHQALQPFRLVYHYMDDILIAGI-TLISILASSGLTIASEKVQEKE-PYLYLGFRMTKAHLNL---TLHQLQEILGNLNWLRPYLFLQPLFLA
>Muni.ERVi.3t_Amphibia
VWVEQWP-ITREKLLILHLVEE-QLQLNHIEPPYNTPVFVIKKK-S-GKWRFLHDLRAINAILIPNPNLI-----PLAIIDLKDCFFSIPLQEKDYKYFAFTRYCWKVLPQGMLNSPTICQYYVHQALQPFRLVYHYMDDILIAGI-TLISILASSGLTIASEKVQEKE-PYLYLGFRMTKAHLNL---TLHQLQEILGNLNWLRPYLFLQPLFLA
>Muni.ERVi.3o_Amphibia
VWVEQWP-ITREKLLILHLVEE-QLQLNHIEPPYNTPVFVIKKK-S-GKWRFLHDLRAINAILIPNPNLI-----PLAIIDLKDCFFSIPLQEKDYKYFAFTRYCWKVLPQGMLNSPTICQYYVHQALQPFRLVYHYMDDILIAGI-TLISILASSGLTIASEKVQEKE-PYLYLGFRMTKAHLNL---TLHQLQEILGNLNWLRPYLFLQPLFLA
>Muni.ERVi.3n_Amphibia
VWVEQWP-ITREKLLILHLVEE-QLQLNHIEPPYNTPVFVIKKK-S-GKWRFLHDLRAINAILIPNPNLI-----PLAIIDLKDCFFSIPLQEKDYKYFAFTRYCWKVLPQGMLNSPTICQYYVHQALQPFRLVYHYMDDILIAGI-TLISILASSGLTIASEKVQEKE-PYLYLGFRMTKAHLNL---TLHQLQEILGNLNWLRPYLFLQPLFLA
>Muni.ERVi.3h_Amphibia
VWVEQWP-ITREKLLILHLVEE-QLQLNHIEPPYNTPVFVIKKK-S-GKWRFLHDLRAINAILIPNPNLI-----PLAIIDLKDCFFSIPLQEKDYKYFAFTRYCWKVLPQGMLNSPTICQYYVHQALQPFRLVYHYMDDILIAGI-TLISILASSGLTIASEKVQEKE-PYLYLGFRMTKAHLNL---TLHQLQEILGNLNWLRPYLFLQPLFLA
>Muni.ERVi.3w_Amphibia
VWVEQWP-ITREKLLILHLVEE-QLQLNHIEPPYNTPVFVIKKK-S-GKWRFLHDLRAINAILIPNPNLI-----PLAIIDLKDCFFSIPLQEKDYKYFAFTRYCWKVLPQGMLNSPTICQYYVHQALQPFRLVYHYMDDILIAGI-TLISILASSGLTIASEKVQEKE-PYLYLGFRMTKAHLNL---TLHQLQEILGNLNWLRPYLFLQPLFLA
>Muni.ERVi.3p_Amphibia
VWVEQWP-ITREKLLILHLVEE-QLQLNHIEPPYNTPVFVIKKK-S-GKWRFLHDLRAINAILIPNPNLI-----PLAIIDLKDCFFSIPLQEKDYKYFAFTRYCWKVLPQGMLNSPTICQYYVHQALQPFRLVYHYMDDILIAGI-TLISILASSGLTIASEKVQEKE-PYVYLGFRMTKAHLNL---TLHQLQEILGNLNWLRPYLFLQPLFLA
>Muni.ERVi.3b_Amphibia
VWVEQWP-ITREKLLILHLVEE-QLQLNHIEPPYNTPVFVIKKK-S-GKWRFLHDLRAINAILIPNPNLI-----PLAIIDLKDCFFSIPLQEKDYKYFAFTRYCWKVLPQGMLNSPTICQYYVHQVLQPFRLVYHYMDDILIAGI-TLISILASSGLTIASEKVQEKE-PYLYLGFRMTKAHLNL---TLHQLQEILGNLNWLRPYLFLQPLFLA
>Muni.ERVi.3u_Amphibia
VWVEQWP-ITREKLLILHLVEE-QLQLNHIEPPYNTPVFVIKKK-S-GKWRFLHDLRAINAILIPNPNLI-----PLAIIDLKDCFFSIPLQEKDYKYFAFTRYCWKVLPQGMLNSPTICQYYVHQALQPFRLVYHYMDDILIAGI-TLISILASSGLTIASEKVQEKE-PYLYLGFRMTKAHLNL---TLHQLQEILGNLNWLRPYLFLQPLFLA
>Muni.ERVi.3c_Amphibia
VWVEQWP-ITREKLLILHLVEE-QLQLNHIEPPYNTPVFVIKKK-S-GKWRF---LRAINAILIPNPNLI-----PLAIIDLKDCFFSIPLQEKDYKYFAFTRYCWKVLPQGMLNSPTICQYYVHQALQPFRLVYHYMDDILIAGI-TLISILASSGLTIASEKVQEKE-PYLYLGFRMTKAHLNL---TLHQLQEILGNLNWLRPYLFLQPLFLA
>Muni.ERVi.3q_Amphibia
--------LPEKKLLILHLVEE-QLQLNHIEPPYNTPVFVIKKK-S-GKWRFLHDLRAINAILIPNPNLI-----PLAIIDLKDCFFSIPLQEKDYKYFAFTRYCWKVLPQGMLNSPTICQYYVHQALQPFRLVYHYMDDILIAGI-TLISILASSGLTIASEKVQEKE-PYLYLGFRMTKAHLNL---TLHQLQEILGNLNWLRPYLFLQPLFLA
>Bbuf.ERVi.5_Amphibia
VYQKQYP-LSKEKLDGLRMIKE-FLQKGILEEPYSTPVNPVTKA-D-GTTRFVQDLRAINNIIVPDVTSLLSAIPAFSVIDLKNAFFSIPVDKATRLLFAFSQLTWCRMPQGFADSPVVYSIVLQATLKLWYVLLQYVDDLLLCSMSSLLKWLSGCGHKVALKKMQWCKMQVEYLGFVLTKGRVQSIAGTRKEMLSFLGMINYCRQWIYDNVLRQA
>Bbuf.ERVi.3_Amphibia
VFQKQYP-LSTEKIEGLRMIEE-FLKEGILEEPFSTPINPVAKA-D-GSIRFVQDLRGINNIIVPDITQLLSAIPAFSVIDLKNAFFSIPVDKKTRLLFAFSQLTWARMPQGYADSPVVFSIVLQMTLKPWHVLLQYVDDLLLCSMSSLLQWLFECGHKVSLGKMQWCKQQVEYLGFVLTKGRVQSVAGSKKEMLSFLGMINYCRQWIHDNILRQA
>Bbuf.ERVi.2_Amphibia
VFQKQYP-LSTEKIEGLRMIEE-FLKEGILEEPFSTPINPVAKA-D-GSIRFVQDLRGINNIIVPDITQLLSAIPAFSVIDLKNAFFSIPVDKKTRLLFAFSQLTWARMPQGYADSPVVFSIVLQMTLKPWHVLLQYVDDLLLCSMSSLLQWLFECGHKVSLGKMQWCKQQVEYLGFVLTKGRVQSVAGSKKEMLSFLGMINYCRQWIHDNILRQA
>Bbuf.ERVi.7_Amphibia
VFQKQYP-LSTEKIEGLRMIEE-FLKEGILEEPFSTPINPVAKA-D-GSIRFVQDLREINNIIVPDITQLLSAIPAFSVIDLKNAFFSIPVDKKTRLLFAFSQLTWARMPQGYADSPVVFSIVLQMTLKPWHVLLQYVDDLLLCSMSSLLQWLFECGHKVSLGKMQWCKQQVEYLGFVLTKGRVQSVAGSKKEMLSFLGMINYCRQWIHDNILRQA
>Rtem.ERVi.1b_Amphibia
VYQKQYP-LSPEKIEGITQVEE-YLEKGILEYSYNTPVNPVKKP-D-GQYRFVQDLRAINNLVVPDISALLATIPHFSVIDLKNAFFSIPVDKETRPIFSFSQMTWSRLPQGYVDSPVVFSIVLQSTLRPWNVVLQYVDDLMVCSQSSLLLWLLECGYKVSKQKLQWCLEKVEYLGFVFSKGRVDAIVGTKKDMLSFLGMISYCRQWIYDNILRQA
>Rtem.ERVi.1a_Amphibia
VYQKQYP-LSPEKIEGITQVEE-YLEKGILEYSYNTPVNPVKKP-D-GQYRFVQDLRAINNLVVPDISALLATIPHFSVIDLKNAFFSIPVDKETRPIFSFSQMTWSRLPQGYVDSPVVFSIVLQSTLRPWNVVLQYVDDLMVCSQSSLLLWLLECGYKVSKQKLQWCLEKVEYLGFVFSKGRVDAIVGTKKDMLSFLGMISYCRQWIYDNILRQA
>Rtem.ERVi.1c_Amphibia
VYQKQYP-LSPEKIEGITQVEE-YLEKGILEYSYNTPVNPVKKP-D-GQYRFVQDLRAINNLVVPDISALLATIPHFSVIDLKNAFFSIPVDKETRPIFSFSQMTWSRLPQGYVDSPVVFSIVLQSTLRPWNVVLQYVDDLMVCSQSSLLLWLLECGYKVSKQKLQWCLEKVEYLGFVFSKGRVDAIVGTKKDMLSFLGMISYCRQWIYDNILRQA
>Rtem.ERVi.2_Amphibia
VYQKQYP-LSPEKIEGITQVEE-YLEKGILEYSYNTPVNPVKKP-D-GQYRFVQDLRAINNLVVPDISALLATIPHFSVIDLKNAFFSIPVDKETRPIFSFSQMTWSRLPQGYVDSPVVFSIVLQSTLRPWNVVLQYVDDLMVCSQSSLLLWLLECGYKVSKQKLQWCLEKVEYLGFVFSKGRVDAIVGTKKDMLSFLGMISYCRQWIYDNILRQA
>Gser.ERVi.1a_Amphibia
VFIKQYP-ISQEKEKVMILIAS-FLSSGIIKTSYNTPINPVVKA-D-GTPRFIQDLRAVNALVVPDVPSLLSSIPPFSVIDLKNAFFSVPVDEDTQPLFAFTQYTWCRMPQGYVDSPVVFSIVLRATLQSWTILIQYVDDLLLCSITHLLQWLSLCGHKVSRKKLQWCKTEVEYLGFVLTHGRIAAVLSTQKDMLTFLGMIGYCRQWIYDQILRQT
>Gser.ERVi.1c_Amphibia
VFIKQYP-ISQEKEKVMILIAS-FLSSGIIKTSYNTPINPVVKA-D-GTPRFIQDLRAVNALVVPDVPSLLSSIPPFSVIDLKNAFFSVPVDEDTQPLFAFTQYTWCRMPQGYVDSPVVFSIVLRATLQSWTILIQYVDDLLLCSITHLLQWLSLCGHKVSRKKLQWCKTEVEYLGFVLTHGRIAAVLGTQKDMLTFLGMIGYCRQWIYDQILRQT
>Gser.ERVi.1d_Amphibia
VFIKQYP-ISQEKEKVMILIAS-FLSSGIIKTSYNTPINPVVKA-D-GTPRFIQDLRAVNALVVPDVPSLLSSIPPFSVIDLKNAFFSVPVDEDTQPLFAFTQYTWCRMPQGYVDSPVVFSIVLRATLQSWTILIQYVDDLLLCSITHLLQWLSLCGHKVSRKKLQWCKTEVEYLGFVLTHGRIAAVLGTQKDMLTFLGMIGYCRQWIYDQILRQT
>Gser.ERVi.1b_Amphibia
VFIKQYP-ISQEKEKVMILIAS-FLSSGIIKTSYNTPINPVVKA-D-GTPRFVQDLRAVNALVVPDVPSLLSSIPPFSVIDLKNAFFSVPVDEDTQPLFAFTQYTWCRMPQGYVDSPVVFSIVLRATLQSWTILIQYVDDLLLCSITHLLQWLSLCGHKVSRKKLQWCKTEVEYLGFVLTHGRIAAVLSTQKDMLTFLGMIGYCRQWIYDQILRQT
>Bgar.ERVi.6_Amphibia
VYIKQYP-LSPEKEQGIEMLME-FLEAGVIEEPYNTPINLVRKA-D-NTFRFVQDLRAVNAQIVPDVPSLLSAIPAFSVIDLKNAFFSVPVDKETRPLFAFTQYTWCRMPQGYVDSPVVYSIVLQITLRPWTVLLQYVDDLLICSSTSLLLWLCDSGHKVSRKKLQWCMDSVEYLGFVLSKGRITAILGTKKDMLTFLGMIGYCRQWIYDNILRQA
>Bbuf.ERVi.4_Amphibia
VYLKQYP-IQKAKEEALAMIEA-FLKRNVLKFPYNTPVNPVIKS-D-GSYRFTQDLRAINEIIMPDMTTLINQIPAFSVVDLSNAYFSIPLDEKTQPLMAFVQMTWCRLPQGLIDAPAVYSTALQQVLVNWHTLLSFVDDLLICSPSSLLCFLGTEGQKVSKKKIQFCQKSVTFLGMILTPGRIHTIISTKSGLMSFLGMVNFCRLWIWDSFLRPS
>Llei.ERVi.1_Amphibia
VALRQYH-IPQKAKQNIQHLQR-LKDNGILKFPWNTPLLPVLKE-G-TEYRPVQDLRAVNEATVPNPYNLLALIPGYTVLDLKDAFFCIRLAPASQPLFAFQQMTWTRLPQGFKNSPTIFGCALSQDLLAFNVLLQYVDDLLLASPTALLHLLSQAGYRVSKKKAQICRQSVKYLGFQLTGTRKEAVCRTRRQVREFLGAAGFCRLWIIAKPLHQA
>Rbiv.ERVi.1_Amphibia
INQPQYP-VPYMARQGIEHLQR-LYDLGILRRAWNTPLLPVKKP-G-SDYRPVQDLRKVNDQVVPNPYSILAQVSPYSVIDLKDAFFSVPVAEECQKIFAFTQYTWTRLPQGFKHSPTMFGEQLAKDLKMYQPVIQYVDDLLLFRETHLLKTLYSKGYRASKKKVQICELEVEYLGFQIREGRTSSIRGCKKELRAFLGAAGYCRLWIIAQSLYDK
>Rbiv.ERVi.3_Amphibia
INQPQYP-IPYMAREGIEHLQR-LYDLGILRRAWNTPLLPVKKP-G-SDYRPVQDLRKVNNQVVPNPYSILAQVSPYSVIDLKDAFFSVPVAEECQKIFAFTQYTWTRLPQGFKHSPTMFGEQLAKDLKMYQPVIQYVDDLLLFRETHLLKTLYSKGYRASKKKVQICELEVEYLGFQIREGRTSSIRGCKKELRAFLGAAGYCRLWIIAQSLYDK
>Rbiv.ERVi.4_Amphibia
INQAQYP-IPYVARQGIQHLQR-LFDLGILRQAWNTPLLPVKKP-G-TDYRPVQDLRKVNSQVVPNPYSILAQVNPYSVIDLKDAFFSVPVAEECQKIFAFTQYTWTRLPQGFKHSPTLFGEQLAKDLKTYQPVIQYVDDLLLFRDTHLLQTLYSKGYRASKKKAQICELEVEYLGFRIREGRTNSIRHCKKELRAFLGATGYCRLWIIAQPLYDK
>Muni.ERVi.1d_Amphibia
VNQGQYH-IPYAARHSMHHLQK-LLQQGVLKPAWNTPLLPVKKP-G-TEYRPVQDLRKVNNQVVPNPYSILAQVPSYSVIDLKDAFFSIPLAVDSQKLFAFTQYTWTRLPQGFKNSPTLFGDQLAQDLKTYQPVVQYVDDLLVARETYLLKTLEAQGYRASRKKAQICEIEVEYLGFRLREGRTQAIRDNKKELRALLGAAGYCRIWILTHSLYAK
>Muni.ERVi.1b_Amphibia
VNQGQYH-IPYTARHSMQHLQK-LLQQGVLKPAWNTPLLPVKKP-G-TEYRPVQDLRKVNNQVVPNPYSILAQVPSYSVIDLKDAFFSIPLAADSQKLFAFTQYTWTRLPQGFKNSPTLFGDQLAQDLKTYQPVVQYVDDLLVARETYLLKTLEAQGYRASRKKAQICEIEVEYLGFRLREGRTQAIRNNKKELRALLGAAGYCRIWILTHSLYAK
>Muni.ERVi.1h_Amphibia
VNQGQYH-IPYAARHSMHHLQK-LLQQGVLKPAWNTPLLPVKKP-G-TEYRPVQDLRKVNNQVVPNPYSILAQVPSYSVIDLKDAFFSIPLAVDSQKLFAFTQYTWTRLPQGFKNSPTLFGDQLAQDLKTYQPVVQYVDDLLVARETYLLKTLEAQGYRASRKKAQICEIEVEYLGFRLREGRTQAIRNNKKELRALLGAAGYCRIWILSHSLYAK
>Muni.ERVi.1c_Amphibia
VNQGQYH-IPYAARHSMHHLQK-LLQQGVLKPAWNTPLLPVKKP-G-TEYRPVQDLRKVNNQVVPNPYSILAQVPSYSVIDLKDAFFSIPLAVDSQKLFAFTQYTWTRLPQGFKNSPTLFGDQLAQDLKTYQPVVQYVDDLLVARETYLLKTLEAQGYRASRKKAQICEIEVEYLGFRLREGRTQAIRNNKKELRALLGAAGYCRIWILTHSLYAK
>Muni.ERVi.1e_Amphibia
VNQGQYH-IPYAARHSMHHLQK-LLQQGVLKPAWNTPLLPVKKP-G-TEYRPVQDLRKVNNQVVPNPYSILAQVPSYSVIDLKDAFFSIPLAVDSQKLFAFTQYTWTRLPQGFKNSPTLFGDQLAQDLKTYQPVVQYVDDLLVARETYLLKTLEAQGYRASRKKAQICEIEVEYLGFRLREGRTQAIRNNKKELRALLGAAGYCRIWILTHSLYAK
>Muni.ERVi.1g_Amphibia
VNQGQYH-IPYAARHSMHHLQK-LLQQGVLKPAWNTPLLPVKKP-G-TEYRPVQDLRKVNNQVVPNPYSILAQVPSYSVIDLKDAFFSIPLAVDSQKLFAFTQYTWTRLPQGFKNSPTLFGDQLAQDLKTYQPVVQYVDDLLVARETYLLKTLEAQGYRASRKKAQICEIEVEYLGFRLREGRTQAIRNNKKELRALLGAAGYCRIWILTHSLYAK
>Muni.ERVi.1i_Amphibia
VNQGQYH-IPYAARHSMHHLQK-LLQQGVLKPAWNTPLLPVKKP-G-TEYRPVQDLRKVNNQVVPNPYSILAQVPSYSVIDLKDAFFSIPLAVDSQKLFAFTQYTWTRLPQGFKNSPTLFGDQLAQDLKTYQPVVQYVDDLLVARETYLLKTLEAQGYRASRKKAQICEIEVEYLGFRLREGRTQAIRNNKKDLRALLGAAGYCRIWILTHSLYAK
>Muni.ERVi.1a_Amphibia
VNQGQYH-IPYAARHSMHHLQK-LLQQGVLKPAWNTPLLPVKKP-G-TEYRPVQDLRKVNNQVVPNPYSILAQVPSYSVIDLKDAFFSIPLAVDSQKLFAFTQYTWTRLPQGFKNSPTLFGDQLAQDLKTYQPVVQYVDDLLVARETYLLKTLEAQGYRASRKKAQICEIEVEYLGFRLREGRTQAIRNNKKELRALLGAAGYCRIWILTQDLYAK
>Muni.ERVi.1j_Amphibia
VNQGQYH-IPYAARHSMHHLQK-LLQQGVLKPAWNTPLLPVKKP-G-TEYRPVQDLRKVNNQVVPNPYSILAQVPSYSVIDLKDAFFSIPLAVDSQKLFAFTQYTWTRLPQGFKNSPTLFGDQLAQDLKTYQPVVQYVDDLLVARETYLLKTLEAQGYRASRKKAQICEIEVEYLGFRLREGRTQAIRNNKKELRALLGAAGYCRIWILTQDLYAK
>Muni.ERVi.2b_Amphibia
VNQGQYH-IPYAARHSMQHLHK-LLQQGVLKPAWNTPLLPVKKP-G-TEYRPVQDLRKVNNQVVPNPYSILAQVPAYSVIDLKDAFFSIPLAADSQKLFAFTQLTWTRLPQGFKNSPTLFGDQLAQDLKTYQPVVQYVDDLLVARETYLLKTLEAQGYRASRKKAQICEIEVEYLGFRLREGRTQAIRNNKKELRALLGAAGYCRIWVLTQDLYAK
>Muni.ERVi.2a_Amphibia
VNQGQYH-IPYAARHSMQHLHK-LLQQGVLKPAWNTPLLPVKKP-G-TEYRPVQDLRKVNNQVVPNPYSILAQVPAYSVIDLKDAFFSIPLAADSQKLFAFTQLTWTRLPQGFKNSPTLFGDQLAQDLKTYQPVVQYVDDLLVARETYLLKTLEAQGYRASRKKAQICEIEVEYLGFRLREGRTQAIRNNKKELRALLGAAGYCRLWVLTQDLYAK
>Muni.ERVi.5_Amphibia
VNQGQYH-IPYAARHSMHHLQK-LLQQGVLKPAWNTPLLPVKKP-G-TEYRPVQDLRKVNNQVVPNPYSILAQVPSYSVIDLKDAFFSIPLAADSQKLFAFTQFTWTRLPQGFKNSPTLFGDQLAQDLKTYQPVVQYVDDLLVARETYLLKTLEAQGYRASRKKAQICEIEVEYLGFRLREGRTQAIRNNKKELRALLRAAGYCRIWILTHDLYAK
>Muni.ERVi.6_Amphibia
VNQGQYH-IPYAARHSMQHLQK-LLQHGVLRPAWNTPLLPVKKP-G-TEYRPVQDLRKVNNQVVPNPYSILAQVPAYSVIDLKDAFFSIPLAADSQKLFAFTQFTWTRLPQGFKNSPTLFGDQLAQDLKTYQPVVQYVDDLLVARETYLLKTLEAQGYRASRKKAQICEIEVEYLGFRLREGRTQAIRNNKKELRALLGAAGYCRIWILTHSLYAK
>Muni.ERVi.4_Amphibia
VNQGQYH-IPYAARHSMQHLQK-LLQQGVLKPAWNTPLLPVKKP-G-TEYRPVQDLRKVNNQVVPNPYSILAQVPAYSVIDLKDAFFSIPLAADSQKLFAFTQYTWTRLPQGFKNSPTLFGDQLAQDLKTYQPVVQYVDDLLVARGTYLLKTLEAQGYRASRKKAQICEIEVEYLGFRLREGRTQAIHNNKKELRALLGAAGYCRIWILTHDLYAK
>Muni.ERVi.1f_Amphibia
--------------SPMQHIYRNSFNRESLKPAWNTPLLPVKKP-G-TEYRPVQDLRKVNNQVVPNPYSILAQVPSYSVIDLKDAFFSIPLAVDSQKLFAFTQYTWTRLPQGFKNSPTLFGDQLAQDLKTYQPVVQYVDDLLVARETYLLKTLEAQGYRASRKKAQICEIEVEYLGFRLREGRTQAIRNNKKELRALLGAAGYCRIWILTHSLYAK
>Rtem.ERVi.3_Amphibia
PRKPQYP-LKPSVSAAITQIEA-LLQNGALIPPCNTPLFPVKKK-T-PKYRMVQDLRAVNEATVPNPHTLLAGIPPFTVVDLANAYFSVPLDPRCQFLFSFISYTWTVMPQGAQNSPSQFSKAMKFILDTWIVLLEYVDDLLLCADTDLLCYLAEQGCKASKQKIQWCKQTVVFLGHCISQGRIAVIKAGHKSLHAFLGLISYCRSWILMQPLYDA
>Bgar.ERVi.5_Amphibia
PRKAQYP-LSIQQTDAITIVHD-FVSNGVLIEPCNTPLYPIKKR-G-EQYRMVHDLRAVNEATVPNPHTLLAQIPHFTVVDLANAFFSVPLHPDCRYLFAFTQYTWTVLPQGAHNSPSMYSTALAQVLADWPVLLQYIDDLLLCCPGSLLTFLAANGCKASRKKLQFCCTTVTFLGHCISAGRITAVEQTVGALRIYLGLVSYCRPWILLQPLYDC
>Rmar.ERVi.1_Amphibia
PYKAQYP-LSMQQTDAITIVRD-FVKSGVLVEPCNTPLYPIKKR-G-EQYRMVQDLRAVNEATVPNPHTLLAQIPHFTVLDLANAFFSVPLHPDCRYLFAFTQYTWTVLPQGAHNSPSMYSTALAQVLADWPILLQYVDDLLLCCPTSLLIFLASKGCKVSHKKLQFCCTTVTFLGHCISAGRKVAIQRTVEALRVFLGLVSYCRPWVLMQPLYDC
>Bgar.ERVi.4_Amphibia
PYKAQYP-LSISQRDAITQIQA-LLANGAIKIPCNTPLYPIKKK-S-VVYRMVQDLRAVNEATVPNPHTLLASIPPFTVIDLANAFFSVPLHEDSQFLFAFTQYTWTVLPQGAHNSPSCFSKAMASILQPWQELLQYVDDLLLCADSSLLAYLADAGCRVSRSKLQLCLPKVVFLGHCISQGRKKAVSDTPHQLQTFLGLISYCRPWILMQPLFDC
>Bgar.ERVi.2c_Amphibia
PYKAQYP-LSISQRDAITQIQA-LLANGAIKIPCNTPLYPIKKK-S-VVYRMVQDLRAVNEATVPNPHTLLASIPPFTVIDLANAFFSVPLHEDSQFLFAFTQYTWTVLPQGAHNSPSCFSKAMASILQPWQELLQYVDDLLLCADSSLLAYLADAGCRVSRSKLQLCLPKVVFLGHCISQGRKKAISDTPHQLQTFLGLISYCRPWILMQPLFDC
>Bgar.ERVi.2b_Amphibia
PYKAQYP-LSISQRDAITQIQA-LLANGAIKIPCNTPLYPIKKK-S-VVYRMVQDLRVVNEATVPNPHTLLASIPPFTVIDLANAFFSVPLHEDSQFLFAFTQYTWTVLPQGAHNSPSCFSKAMASILQPWQELLQYVDDLLLCADSSLLAYLADAGCRVSRSKLQLCLPKVVFLGHCISQGRKKAVSDTPHQLQTFLGLISYCRPWILMQPLFDC
>Bgar.ERVi.2a_Amphibia
PYKAQYP-LSISQRDAITQIQA-LLANGAIKIPCNTPLYPIKKK-S-VVYRMVQDLRAVNEATVPNPHTLLASIPPFTVIDLANAFFSVPLHEDSQFLFAFTQYTWTVLPQGAHNSPSCFSKAMASILQPWQELLQYVDDLLLCADSSLLAYLADAGCRVSRSKLQLCLPKVVFLGHCISQGRKKAVSDTPHQLQTFLGLISYCRPWILMQPLFDC
>Bgar.ERVi.1c_Amphibia
PCVRQYP-LNSSQEDAIADLEE-LLGKGLIIPPFNTPLFPVKKK-Q-TVYRMVHDLRAVNAVTVPNPHTLLNQVPIFSVIDLANAFFSVPLDEECWPYFAFTQYAWVVLPQGAANSPDIFSTALHSVLQSWQVLLQYIDDLLLCCHSSLLIFLAENGCKASKEKLQLCKSTVIFLGHCISPGRVTAIRQTPRALRAFIGLVSYCRPWIMMQPLYDC
>Bgar.ERVi.1d_Amphibia
PCVRQYP-LNSSQEDAIADLEE-LLGKGLIIPPFNTPLFPVKKK-Q-TVYRMVHDLRAVNAVTVPNPHTLLNQVPIFSVIDLANAFFSVPLDEECWPYFAFTQYAWVVLPQGAANSPDIFSTALHSVLQSWQVLLQYIDDLLLCCHSSLLIFLAENGCKASKEKLQLCKSTVIFLGHCISPGRVTAIRQTPRALRAFIGLVSYCRPWIMMQPLYDC
>Bgar.ERVi.1e_Amphibia
PCVRQYP-LNSSQEDAIADLEE-LLGKGLIIPPFNTPLFPVKKK-Q-TVYRMVHDLRAVNAVTVPNPHTLLNQVPIFSVIDLANAFFSVPLDEECWPYFAFTQYAWVVLPQGAANSPDIFSTALHSVLQSWQVLLQYIDDLLLCCHSSLLIFLAENGCKASKEKLQLCKSTVIFLGHCISPGRVTAIRQTPRALRAFIGLVSYCRPWIMMQPLYDC
>Bgar.ERVi.1b_Amphibia
PCVRQYP-LNSSQEDAIADLEE-LLGKGLIIPPFNTPLFPVKKK-Q-TVYRMVHDLRAVNAVTVPNPHTLLNQVPIFSVIDLANAFFSVPLDEECWPYFAFTQYAWVVLPQGAANSPDIFSTALHSVLQSWQVLLQYIDDLLLCCHSSLLIFLAENGCKASKEKLQLCKSTVIFLGHCISPGRVTAIRQTPRALRAFIGLVSYCRPWIMMQPLYDC
>Bgar.ERVi.1f_Amphibia
PCVRQYP-LNSSQEDAIADLEE-LLGKGLIIPPFNTPLFPVKKK-Q-TVYRMVHDLRAVNAVTVPNPHTLLNQVPIFSVIDLANAFFSVPLDEECWPYFAFTQYAWVVLPQGAANSPDIFSTALHSVLQSWQVLLQYIDDLLLCCHSSLLIFLAENGCKASKEKLQLCKSTVIFLGHCISPGRVTAIRQTPRALRAFIGLVSYCRPWIMMQPLYDC
>Bgar.ERVi.1a_Amphibia
PCVRQYP-LNSSQEDAIADLEE-LLGKGLIIPPFNTPLFPVKKK-Q-TVYRMVHDLRAVNAVTVPNPHTLLNQVPIFSVIDLANAFFSVPLDEECWPYFAFTQYAWVVLPQGAANSPDIFSTALHSVLQSWQVLLQYIDDLLLCCHSSLLIFLAENGCKASKEKLQLCKSTVIFLGHCISPGRVTAIRQTPRALRAFIGLVSYCRPWIMMQPLYDC
>Bbuf.ERVi.1a_Amphibia
PPQRQYK-IPPESIPYIKTIEE-LLVQNVIRETNNAPLWPVRKP-N-G-WRPTLDYRALNKCTVAKMPDMMTTLKPYSSIDISNGYFSIPIHPDCQYKFAFTQYTFCRLPQGFKSSSTYFHKCMVGILLSFSCIVQYVDDILLQTDNELLRLLEEAGLKLNPMKAQLMKESVTFLGVIVSKGKCETIQKTKTALRQFLGMVGFCRDFIKAKPLYEL
>Bbuf.ERVi.1b_Amphibia
PPQRQYK-IPPESIPYIKTIEE-LLVQNVIRETNNAPLWPVRKP-N-G-WRPTLDYRALNKCTVAKMPDMMTTLKPYSSIDISNGYFSIPIHPDCQYKFAFTQYTFCRLPQGFKSSSTYFHKCMVGILLSFSCIVQYVDDILLQTDNELLRLLEEAGLKLNPMKAQLMKESVTFLGVIVSKGKCETIQKTKTALRQFLGMVGFCRDFIKAKPLYEL
>Bbuf.ERVi.6_Amphibia
PPQKQYK-LPPESIGPMSIIQE-LLDQGVIRKVTNNPLWCTVKP-D-GSYRMLLDLRLLNKYTVADTHDIMARLNAFSVLDISNGFFSISLAKSCQYKFAFCQYVFCRLPQGAHLSPSIFHQAVAKVLSKFSCLLQYVDDILLATEDELFSLLHEAGLKLSTKKVKLLQTKVRYLGVLISHGRVEAIASSHKALRHFLGLVNFSREFIKAKPLYDL
>Bgar.ERVi.3_Amphibia
PPQRQYR-FPPEATHSILTVQE-LKTKGVVIEKCNNALWPVKKK-DTNAWRLTIDLRVLNKYTVAQTPDIMARISGFSTIDVANGFFSIELTENCRYKFAFTQYMFGVLPQGFHSSPTYFHQALAAVLSVFSCLLQYVDDLLLQTETELLGLLAKSGLNLSPHKANLARTEVTFLGVQISFGRVEAMVKTLQDLRKFLGVANFMREFIKAKPLYEL
>Rbiv.ERVi.2_Amphibia
PPQKQYR-YPSEAHKGLKIIDD-LLAQGVIRRPFNSPIWPVRKA-D-GNWRMTVDYRRVNKGTVANITEWVQKIQDFSVIDLANCFFNIPIQYESQERFAFQQYTFCRVPQGFHNAPAIAHAHVTQMLSNLEHVYSYVDDIIITGVNRVLELIQKTGFKVNLEKAQLVQEQVQYLGTLVGKEKVTALVEDAHSLRVLLGGFNFLRSYIIAAPLYKL
>Gser.ERVi.2_Amphibia
VNMKQYR-IP-GGHEEITTIQD-LVKAGVIKTAFNNPVWPVHKA-D-GSWRMTVDYRELNKHTVPDMITLVEQIQSYAVIDLANAFFSIPIVEQCQEQFAFTQYTFTRLPQGYLHSPTFCHKIIAEHLDNCTELSHYIDDILIQGNTLVVETMRQAGWEINPKKVQGPAQTVVFLGIKWSKGVKQKIVNSKKQTQAFIGLFGFWRQHIILSPLYKI
>Cann.ERVi.1_Aves
VWVNQWP-LPEEKLCALKLVQV-QLQKGHIVPPWNTPIFVVQKK-N-GTWRLLHDLRRVNAVMLPSPTMI-----PMIVIDLKDCFFSIPLHPSDAPKFAFSRYHWTVLPQGMKNSPTICQWYIAQILAPLRLIYHYMDDILLTAEKETTTTLNQAGLKISPEKIQRQE-PWKYLGWRISRQTIA----TLHDLQKLLGTINWLRPLLDLAPLFDL
>Asci.ERVi.3b_Aves
VWVDQWP-LEQEKLSALKLVQE-QLEKGHIKPPWNSPVFVIRKKAS-DKWRLLHDLRKINEVIFPSLSMI-----PLVVIDLKDCFFHIPLHPDDAPRFAFSRYHWVVLPQGLKNSPTICQWFVAQALSPARQIIHYMDDLLIAASTSVIKGVQNAGLEVSTSKIQEVA-PWKYLGWKILEQQIK----NLQDLQRLLGEINWMRPILELASLFNL
>Asci.ERVi.3a_Aves
VWVDQWP-LEQEKLSALKLVKE-QLEKGHIKPPWNSPVFVIRKKAS-DKWRLLHDLRKINEVIFPSLSMI-----PLVVIDLKDCFFHIPLHPDDAPRFAFSRYHWVVLPQGLKNSPTICQWFVAQALSPARQIIHYMDDLLIAASTSVIKGVQNVGLEVSTSKIQEVA-PWKYLGWKILEQQIK----NLQDLQRLLGEINWMRPILELASLFNL
>Asci.ERVi.3c_Aves
VWVDQWP-LEQGKLSALKLVKE-QLEKGHIKPPWNSPVFVIRKKAS-DKWRLLHDLRKINEVIFPSLSMI-----PLVVIDLKDCFFHIPLHPDDAPRFAFSRYHWVVLPQGLKNSPTICQWFVAQALSPARQIIHYMDDLLIAASTSVIKGVQNAGLEVSTSKIQEVA-PWKYLGWKILEQQIK----NLQDLQRLLGEINWMRPILELASLFNL
>Psub.ERVi.3a_Aves
VWVDQWP-LERKKLSALKLVRE-QLEKGHIVPPWNSPVFVIRKKAS-GSWRLLHDLRKINEVILPSLSMI-----PLVIIDLKDCFFNIPLHPDDAPRFAFSRYHWVVLPQGLRNSPTICQWFVARALSPARKIIHYMDDLLIAAPTCVITEVQHAGLEISTPKIQEIA-PWKYLGWKITEQEIK----NLQDLQQLLGEINWMRSILELAPLFNL
>Psub.ERVi.3b_Aves
VWVDQWP-LERKKLSALKLIRE-QLEKGHIVPPWNSPVFVIRKKAS-GSWRLLHDLRKINEVILPSLSMI-----PLVIIDLKDCFFNIPLHPDDAPRFAFSRYHWVVLPQGLRNSPTICQWFVARALSPARKIIHYMDDLLIAAPTCVITEVQHAGLEISTSKIQEIA-PWKYLGWKITEQEIK----NLQDLQQLLGEINWMRSILELAPLFNL
>Psub.ERVi.4_Aves
------P-SKGKKLSALKLVRE-QLEKGHIVPPWNSPVFVIRKKAS-GSWRLLHDLRKINEVILPSLSMI-----PLVIIDLKDCFFNIPLHPDDAPRFAFSRYHWVVLPQGLRNSPTICQWFVARALSPARKIIHYMDDLLIAAQTCVITEVQHAGLEISTSKIQEIA-PWKYLGWKITEQEIK----NLQDLQQLLGEINWMRSILELAPLFNL
>Abel.ERVi.2a_Aves
VWVDQWP-LERRKLSALKLVQE-QLQKGHIKPPWNSPVFVIKKKLS-GKWRLLHDLRKINEVILPSVSMI-----PLVVIDLKDCFFSIPLHPDDAPRFAFSRYHWVVLPQGLKNSPTICQWYVARALAPARKIIHYMDDLLIAASTCVIAEVQKAGLEISISKIQEVA-PWKYLGWKISEREIS----NLHDLQQLLGEINWMRPVLDIPALLDL
>Abel.ERVi.2b_Aves
VWVDQWP-LERRKLSALKLVQE-QLQKGHIKPPWNSPVFVIKKKLS-GKWRLLHDLRKINEVILPSVSMI-----PLVVIDLKDCFFSIPLHPDDAPRFAFSRYHWVVLPQGLKNSPTICQWYVARALAPARKIIHYMDDLLIAASTCVIAEVQKAGLEISISKIQEVA-PWKYLGWKISEREIS----NLHDLQQLLGEINWMRPVLDIPALLDL
>Cmon.ERVi.1_Aves
LWVDQWS-LPDHKLSALKLVAE-QLQKGHIKPPWNSPVFVIHKKTS-DTWRLLHDLRKINAVILPNLSMI-----PLVIIDLKDCFFNIPLHPDDAPRFAFSRYHWLVLPQGMKNSPTICQHFVARTLSPVRVILHYMDDLLIAASTSVVAEIRKAGLVISESKIQETA-PWKYLGWKLTEQQIR----TLQDLHRLLGEINWVRPVLELAPLFNL
>Cmon.ERVi.2_Aves
LWVDQWS-LPDHKLSALKLVAE-QLQKGHIKPPWNSPVFVIHKKTS-DTWRLLHDLRKINAVILPNLSMI-----PLVIIDLKDCFFNIPLHPDDAPRFAFSRYHWLVLPQGMKNSPTICQHFVARTLSPVRVILHYMDDLLIAAPTSVVAEIRKAGLVISESKIQETA-PWKYLGWKLTEQQIR----TLQDLHRLLGEINWVRPVLELAPLFNL
>Tgut.ERVi.3_Aves
VWVDQWP-LVEEKLNALNLVEE-QVRLGHLIPPWNTPVFVIKKPGK-DKWRLLQDLRRVNDVILPSPSML-----PLAVIDIKDCFFNIPLYPGDAPRFAFSRYQWTTLPQGMKNSPVLCQTFVAQVLSPVRIILHYMDDVLVCAETKTIKAIKDAGFQIAEEKIQLSA-PWKYLGITITGRTIK----TLRDLQQICGTIMWIRPLLELSPLFEL
>Gtri.ERVi.1_Aves
VQVAQWP-LNKQKLKALVLVEE-QVKKGNLVEEWNSPVFVIRKS-S-GKWRLLTDLRKINEIIMPSPAML-----PLVVIDIKDCFFQIPLHPDDAPRFAFTRYHWRVLPQGMKCSPIICQWYVASLLQPIRIIYHYMDDVLVCAPNRVTDCLIAAEFELQSEKVQRMP-PWKYLGLEITKRAIH----TLADVHQLCGALNWVRPWLDLAPLFNL
>Satr.ERVi.1_Aves
VWVEQWP-LSKQKLKALNLVEE-QLKKGNIEEPWNSPVFCIQKSDK-TRWRLLHDLRKINECIMPSPTML-----PLAVIDIKDCFFQIPLHPDDAPRFAFSRYHWKVLPQGMKNSPVICQWYVSSLLSPVRIIHHYMDDVLVCAPTLTVTALVDAGFELQESKIQKMP-PWRYLGLEIGKRAIK----TLADVHQLCGALNWVRPWLDLAPLFNL
>Aaru.ERVi.2c_Aves
VWVEQWP-LSKQKLKALNLVEE-QLAKGNIEEPWNSPVFVIQKADK-TKWRLLHDLRQINDVIMPSPTML-----PLAVIDIKDCFFQIPLHPDDAPRFAFSRYHWKVLPQGMKNSPVICQWYVSSLLSPVRIIHHYMDDVLVCAPNLTISSLIAAGFELQEQKIQRMP-PWKYLGLEISKRAIK----TLADAHQLCGALTWVRPWLDLDPLFNL
>Aaru.ERVi.2a_Aves
VWVEQWP-LSKQKLKALNLVEE-QLAKGNIEEPWNSPVFVIQKADK-TKWRLLHDLRQINDVIMPSPTML-----PLAVIDIKDCFFQIPLHPDDAPRFAFSRYHWKVLPQGMKNSPVICQWYVSSLLSPVRIIHHYMDDVLVCAPNLTISSLIAAGFELQEQKIQRMP-PWKYLGLEISKRAIK----TLADAHQLCGALTWVRPWLDLDPLFNL
>Aaru.ERVi.2b_Aves
VWVEQWP-LSKQKLKALNLVEE-QLAKGNIEEPWNSPVFVIQKADK-TKWRLLHDLRQINDVIMPSPTML-----PLAVIDIKDCFFQIPLHPDDAPRFAFSRYHWKVLPQGMKNSPVICQWYVSSLLSPVRIIHHYMDDVLVCAPNLTISSLIAAGFELQEQKIQRMP-PWKYLGLEISKRAIK----TLADAHQLCGALTWVRPWLDLDPLFNL
>Psub.ERVi.2_Aves
VWVEQWP-LSKQKLKALELVEE-QFKKGHIVEPWNSPVFVIQKPGK-DKWRLLQDLRQINNVIMPSPTML-----PLAIIDIKDCFFQIPLHPDDAPRFAFSRYHWRVLPQGMKNSPVICQWYVASLLSPVRIIHHYMDDVLVCAPNLTINALVAAGFELQDEKVQRMP-PWKYLGLEIGRRAIK----SLADVHQLCGALNWVRPWLDLAPLFNL
>Abel.ERVi.3b_Aves
VQVQQWP-LNKQKLKALKLVQE-QLLKGNIEEPWNSPVFVIKKPNK-DKWRLLTDLCQINEIIMPSPAML-----PLAVIDIKDCFFQIPLHPDDAPRFAFTRYHWRVLPQGMKNSPVICQWYVASLLSPLRIIHHYMDDILVCAADLTTDALVAAGFELQQEKIQRMP-PWKYLGLEITKRAIR----TLADVHQLCGSLNWVRPWLDLAPLFNL
>Abel.ERVi.3a_Aves
VQVQQWP-LNKQKLKALNLVQE-QLLKGNIEEPWNSPVFVIKKPNK-DKWRLLTDLRQINDIIMPSPAML-----PLAVIDIKDCFFQIPLHPDDAPRFAFTRYHWRVLPQGMKNSPVICQWYVASLLSPLRIIHHYMDDILVCAADLTTDALVAAGFELQQEKIQRMP-PWKYLGLEITKRAIR----TLADVHQLCGSLNWVRPWLDLAPLFNL
>Tgut.ERVi.2_Aves
VWVEQWP-LNKQKLKALQLVDE-QLAKGNIQEPWNSPVFVLKKPGR-DEWRLLHDLRAINNVIMPSPTML-----PLAVIDVKNCFFQIPLHPDDAPRFAFSRYHWRVLPQGMKNSPTICQWYVSLVLDPIRIILHYMDDILICAPTLTTDLLVDAGFELRNDKIQKMP-PWKYLGLEIRKREIK----TLADVQQLCGSLNWVRPWLDLAPLFNL
>Abel.ERVi.6_Aves
VQVKQWP-LSKQKIKVLELVEE-QLKKGHIVEPWNSPVFVIQKADK-KRWRLLCDLRQINNVIMPSPTML-----PLAVIDIKDCFFQIPLHPDDAPRFAFSRYHWTVLPQGLKVSPAICQWYVSSLLSPVRIIYHYMDDILVCAPNLTIDALIVAGFELQEKKIQKMP-PWKYLGLEIGNREIN----TLADVHKLCGSLNWVRPWLDLAPLFNL
>Eaus.ERVi.2_Aves
IRVEQWP-LRGEKLCALHLVQE-QLDKGRIEPPWNSPVFVIRKPKS-DEWRLLQDLRAINAAMLPSPAML-----PIVILDIKDCFFSIPLNPVDVQKFAFSKYHWLVLPQGMKNSPSLCQWYVSGLLSPVRKILHYMDDILVCAPESVIQVIQDAGMTINPKKIQRTA-PWNYLGSRILETKIQ----TLRELHQLCGSINWVRPYLDLEPLFHL
>Eaus.ERVi.1a_Aves
VRVEQWP-LRGEKLRALELVAE-QLAKGHIVPPWNTPVFVIKKPKK-NEWRLLQDLRAVNKVMLPSPAML-----PLAIIDIKDCFFSIPLHPDDAPKFAFSHYHWLVLPQGMKNSPAICQWYVSEVLSPVRKIYHYMDDVLVCSPNEVVKAIEDVGMQLHPEKIQRMP-PWKYLGMKIQETKLE----TLRELHQLCGSINWIRPLLELSPLFEL
>Eaus.ERVi.1b_Aves
VRVEQWP-LRGEKLRALELVAE-QLAKGHIVPPWNTPVFVIKKPKK-NEWRLLQDLRAVNKVMLPSPAML-----PLAIIDIKDCFFSIPLHPDDAPKFAFSHYHWLVLPQGMKNSPAICQWYVSEVLSPVRKIYHYMDDVLVCSPNEVVKAIEDVGMQVHPEKIQRMP-PWKYLGMKIQETKLE----TLRELHQLCGSINWIRPLLELSPLFEL
>Wvid.ERVi.1_Aves
IWVDQWP-LPQEKLHQLELVEE-QLELGHIAPPWNSPVFVIKKP-S-GKWRLLHDLRKINEVMMPALSML-----PIVVIDIKDCFFQIPLHPEDVDKFAFSRFAWKVLPQGMKNSPTLCQIYVAKILSPIRIMYHYMDDILICAETSVTTALQAFHFEIAPEKIQWDS-PWHYLGWKLSHSKID----TLNDMQKLLGNINWIRPQLELSPLFDL
>Abel.ERVi.1a_Aves
VWVKQWP-LKGESLQHAHLVSE-QFQQGHLRLPWNTPIFVIKKK-S-GKYRLLHDLRAVNDQMLPNPAMI-----PLLIIDLKDCFFTIALHPQDMRRFAFTRFEWTVLPQGMRNSPTLCQLYVSAALQPLRVIYHYMDDVLFAQPMQIRTTLAQYSLVIAPEKIQTSA-PWKYLGWTMTEQQLK----TLNDAQKFLGDLQWLKPMVLLDELRPL
>Abel.ERVi.1b_Aves
VWVKQWP-LKGESLQHAHLVSE-QFQQGHLRLPWNTPIFVIKKK-S-GKYRLLHDLRAVNDQMLPNPAMI-----PLLIIDLKDCFFTIALHPQDMRRFAFTRFEWTVLPQGMRNSPTLCQLYVSAALQPLRVIYHYMDDVLFAQPMQIRTTLAQYSLVIAPEKIQTSA-PWKYLGWTMTEQQLK----TLNDAQKFLGDLQWLKPMVLLDELRPL
>Abel.ERVi.4_Aves
VMVKQWP-LKGENLMHAHLVEE-QYSKGHLQLPWNTPIFVIKKK-S-GKYRLIHDLRAVNDQMLPNPAMI-----PLLIIDLKDCFFTIGLHPNDMKRFAFTRFEWTSLPQGMRNSPTLCQLYVDAALQPLRIIYHYMDDILFAQQQIIKSTLAAYSLVIASEKIQTAK-PWKYLGWTLMDQELQ----TLHDAQKLLGDLQWLKPIVLLEALRPL
>Pcri.ERVi.1_Aves
VWIEQWP-LKKESLHHAALVQE-QLSQGHIQPPWNTPIFVIQKK-S-GKYRLLHDLRAVNNQMLPNPAMI-----PLLIIDLKDCFFTIRIHPQDTPRFAFTRYEWTVLPQGMKNSPTLCQLFVDMALQPVRIIYHYMDDILFAQPAFLQGALQSKGLVIAQEKIQREA-PWKYLGWIITESTLH----TLHDAQRLMGDLQWLRPIVDLEPLRPL
>Cann.ERVi.2_Aves
VWVEQWP-LKRESLLHAHLVQE-QVKQGHLRLPWNTPIFVIKKK-S-GKYRLLHDLRAVNAQMLPSPAML-----PLLIIDLKDCFFTIALHEDDRQRFAFTRYEWTVLPQGMKNSPTLCQLYVNAALQPIRVIYHYMDDILFAQTTFLAMQLQQQGLIIATEKIQENS-PWHYLGWKITDSSIN----NLHDAQRLLGDLQWLRPVVCLEPLRPL
>Caura.ERVi.1_Aves
VWIEQWP-LKQESLNAAHLVKE-QLSQGHLQPPWNTPIFVIRKK-S-GKFRLLHDLRAINDQMMPCPSML-----PLLVIDLKDCFFTIQLHPQDTCRFAFTRYEWTVLPQGMKNSPTICQLYVATALQPIRIIYHYMDDILFCQDQILQQQLGDKGLKIAEEKIQQTT-PVKYLGWILTDQQLQ----TLNDVQKFMGDIQWLRPVVMLEPLKPL
>Asci.ERVi.2_Aves
VWVEQWP-MTKEKLQIAELVQE-QLDVGHIQPPWNTPIFVIPKK-S-GKWRLLHDLRKVNEQMLPAPTML-----PIVVIDLKDCFFTIPLHPQDTQRFAFTRYEWTVLPQGMRNSPTMCQLFVDWALRPIRMIYHYMDDILIATKQWLFLQLKSYGLIVAPEKIQRSA-PWKYLGWLITDATLH----TLYDAQRLFGDLQWVRTIVDLQPLAPW
>Ngra.ERVi.1_Aves
VWVEQWP-LSQERQKIAALVEE-QLSAGHIQPPWNTPIFVIPKK-S-GKWRLLHDLRAVNEQMLPLATML-----PLLIIDLKDCFFTIPLQPQDTCRFAFTRYEWVVLPQGMKNSPTMCQMYVAWALQPLRIIYHYMDDILFCSAFTITQIFHLRGLQVAPEKIQRDT-PWTYLGWKITEKILI----TLADVQKLAGDLQWLRPITELQPITTL
>Mmona.ERVi.1_Aves
VWVEQWP-LTKGRQEIAALVEE-QLQAGHIKPPWNTPIFVIPKK-S-GKWRLLHDLRRVNNQMLPLPTML-----PLVVIDLKDCFFTIPLQPQDTCRFAFTRYEWVVLPQGMKNSPTMCQLYVAWALQSIRLIYHYMDDILFCQQQQVTSLLQDKGLVVAPEKIQKEL-PVSYLGWKISNASPS----TLADVQKLAGELQWLRPLTDLAPITAL
>Gtri.ERVi.2a_Aves
VWVEQWP-LSENRVAALLLVDR-ELKKGHIEPPWNTPVFVIPKR-S-GGFRLIHDLREVNKTVLPANSAI-----PCAVLDIKDCFFSIPLHPEDRERFAFSRFQWKVLPQGFVDSPSICQITVDRALMPVRTIIQYMDDILAAAPSAITETLQANGFEIATAKIKRGP-CVTFLGVGITESKVH----TLHDVQRLVGSLQWVRNIIVMDPLYEL
>Gtri.ERVi.2b_Aves
VWVEQWP-LSENRVAALLLVDR-ELKKGHIEPPWNTPVFVIPKR-S-GGFRLIHDLREVNKTVLPANSAI-----PCAVLDIKDCFFSIPLHPEDRERFAFSRFQWKVLPQGFVDSPSICQITVDRALMPVRTIIQYMDDILAAAPSAITETLQANGFEIATAKIKRGP-CVTFLGVGITESKVH----TLHDVQRLVGSLQWVRNIIVMEPLYEL
>Satr.ERVi.2c_Aves
VWVEQWP-LCEPRLAALILVER-ELQKDHIEAPWNTPVFPVPKR-S-GGYRLVHDLREVNKTILPMNSAV-----PCAVLDIKDCFFSIPLHPEDRERFAFSRFQWKVLPQGMVDSPTICQITVDKALMPVRTIIQYMDDILVSAPSRITETLQANGFEIASAKIKKGP-CVTFLGVGITSSKVH----TLHDVQRLVGSLQWLRNIVIMDPLYDL
>Satr.ERVi.2a_Aves
VWVEQWP-LCEPRLAALILVER-ELQKDHIETPWNTPVFPVPKR-S-GGYRLVHDLREVNKTILPMNSAV-----PCAVLDIKDCFFSIPLHPEDRERFAFSRFQWKVLPQGMVDSPTICQITVDKALMPVRTIIQYMDDILVSAPSRITETLQANGFEIASAKIKKGP-CVTFLGVGITSSKVH----TLHDVQRLVGSLQWLRNIVIMDPLYDL
>Satr.ERVi.2b_Aves
VWVEQWP-LCEPRLAALILVER-ELQKDHIETPWNTPVFPVPKR-S-GGYRLVHDLREVNKTILPMNSAV-----PCAVLDIKDCFFSIPLHLEDRERFAFSRFQWKVLPQGMVDSPTICQITVDKALMPIRTIIQYMDDILVSAPSRITETLQANGFEIASAKIKKGP-CVTFLGVGITSSKVH----TLHDVQRLVGSLQWLRNIVIMDPLYDL
>Asci.ERVi.4a_Aves
IWVEQWP-LSEPRVAALLLVER-ELQKGHIEPPWNTPVFVIPKR-S-GAYRLVHDLREVNKTILPMNSAI-----PCAVLDIKDCFFSIPLHPEDRERFAFSRFQWKVLPQGMVDSPTICQITVDKALMPVRTIIQYMDDILVSAQSVITEILQANGFEIASAKIKKGP-CVTFLGVGITNSKIH----TLHDMQRLVGSLQWLRNIIIMDPLHDL
>Asci.ERVi.4d_Aves
IWVEQWP-LSEPRVAALLLVER-ELQKGHIEPPWNTPVFVIPKR-S-GAYRLVHDLREVNKTILPMNSAI-----PCAVLDIKDCFFSIPLHPEDRERFAFSRFQWKVLPQGMVDSPTICQITVDKALMPVRTIIQYMDDVLVSAQSVITEILQANGFEIASAKIKRGP-CVTFLGVGITNSKIH----TLHDMQRLVGSLQWLRNIIIMDPLHDL
>Asci.ERVi.4b_Aves
IWVEQWP-LSEPRVAALLLVER-ELQKGHIEPPWNTPVFVIPKR-S-GGYRLVHDLREVNKTILPMNSAI-----PCAVLDIKDCFFSIPLHPEDRERFAFSRFQWKVLPQGMVDSPTICQITVDKALMPVRTIIQYMDDILVSAPSVITEILQANGFEIASAKIKKGP-CVTFLGVGITNSKIH----TLHDMQRLVGSLQWLRNIIIMDPLHDL
>Asci.ERVi.4c_Aves
VWVEQWP-LSEPRVAALLLVER-ELQKGHIEPPWNTPVFVIPKR-S-GGYRLVHDLREVNKTILPMNSAI-----PCAVLDIKDCFFSIPLHPEDRERFAFSRFQWKVLPQGMVDSPTICQITVDKALMPVRTIIQYMDDILVSAQSVITEILQANGFEIASAKIKKGP-CVTFLGVGITNSKIH----TLHDMQRLVGSLQWLRNIIIMDPLHDL
>Mate.ERVi.1_Aves
IWREQWP-LSEPRVAALRLVNR-ELQKGHIEPPWNTPVFVIPKR-S-GGYRLVHDLREVNKTILPMNSAI-----PCAVLDIKDCFFSIPLHPDDRERFAFSRFQWRVLPQGLVDSPVICQITVDRALMPVRTIIQYMDDILVAAPSTITETLRANGFEIASAKVKRGP-CVTFLGVGITSSRIN----TLHDVQRLVGSLQWVRNVVVMDPLYDL
>Dbru.ERVi.1_Aves
VWIEQWP-LSEPRIAALLLVER-ELQKGHIEPPWNTPVFVIPKR-S-GGYRLIHDLREVNKTILPANSAI-----PCAVLDIKDCFFSIPLHPEDRERLAFSRFQWRVLPQGLVDSPTICQITVDRALTPVRTIIQYMDDILIAAPSTVTETLRANGFEIASAKIKRGP-CVTFLGVGITSSKIH----TLHDVQRLVGSLQWVRNIVVMDPLYDL
>Eaus.ERVi.3_Aves
VYVEQWP-LSEPRMAALLLVDR-ELQKGHIEPPWNTPVFVIPKK-S-GSYRLIHDLREVNKTALPMNSAI-----PCAVLDIKDCFFSIPLHPEDKERFAFSRFQWKVLPQGFVDSASICQITVDKALMPVRTIIQYMDDILVAAPSTITETLQANGFEIMSAKIKKGP-CVTFLGVGITSSKVR----TLHDVQRLVGSLQWLRNIVIMDPLHEL
>Tgut.ERVi.4_Aves
IWVEQWP-LSKPRMTALLLVDR-ELQKGHIEPPWNTPVFVIPKR-S-GGYRLVHDLREVNKTILPANSAI-----PCAVLDIKDCFFSIPLHAEDKERFAFSRFQWKVLPQGLVDSPTICQITVDRALMPVRTIIQYMDDILVAAPSTITETLQANGFEIANTKIKRGP-CVTFLGVGITNSKVR----TLHDMQRLVGSLQWLRNIIVMDPLYDL
>Cust.ERVi.1_Aves
VWVEQWP-LSAEKLQAAHLVSR-ELQAGHLEPPWNTPIFVIPKKAP-GQFRLLHDLRAVNAIMLPDPTAI-----PVIVLDIKDCFFSIPLCETDREKFAFTRYQWKVLPQGMKNSPTICQLVVSRILQPVRVIIHYMDDILVAHKTKVRDVLHQAGLEIHEAKVQKGP-EIKFLGYEVTLNKLQ----TIHDMQKVLGTIQWLRSTALMLPLYEL
>Ggal.ERVi.1a_Aves
VWIDQWP-LPEGKLVALTLVEK-ELQLGHIEPCWNTPVFVIRKA-S-GSYRLLHDLRAVNAKLAPVLSAL-----PLMVLDLKDCFFSIPLAEQDREAFAFTRFQWKVLPQGMTCSPTICQLVVGQVLEPLRCMLHYMDDLLLAASSEVISTLERAGFTISPDKIQREP-GVQYLGYKLGSTVAE----TLWDVQKLVGSLQWLRPALLMGPFYEQ
>Ggal.ERVi.1b_Aves
VWIDQWP-LPEGKLVALTLVEK-ELQLGHIEPCWNTPVFVIRKA-S-GSYRLLHDLRAVNAKLAPVLSAL-----PLMVLDLKDCFFSIPLAEQDREAFAFTRFQWKVLPQGMTCSPTICQLVVGQVLEPLRCMLHYMDDLLLAASSEVISTLERAGFTISPDKIQREP-GVQYLGYKLGSTVAE----TLWDVQKLVGSLQWLRPALLMGPFYEQ
>Stur.ERVi.1_Aves
VRLRQYP-LKLEARLGIVLIEK-FLKYGILEEEYNTPIFPVKKP-D-GSYRLVQDLRAVNQITVANPYTLLTSVKEFTVLDLKDAFFCIPLDQESKKLFAFEQLTWTRLPQGFKNSPTIFGSQLAKELEEWTLLLQYVDDILIAAETEILNQLGMNGYKVSKDKAQIASTTVIYLGCELSQGRVHAICANLHELRSFLGMAGWCRLWIIAKPLYEA
>Agen.ERVi.1a_Aves
VKIKQYP-IKPEVRQELKLIDK-FIEYKILEEEYNTPILPVKKP-S-GGYRLVQDLRAVNQIVVANPYTLLTALKEFTVLDLKDAFFCIPLEKESRKLFAFEQLTWTRLPQGFKNSPTIFGNQLAKELEIWKLLLQYVDDILIATEEDLLNFLGLNGYKVSRKKAQIARQTVIYLGFEISKGRKETVCSNIHELRAFLGMAGWCRLWIIAKPLYEA
>Agen.ERVi.1g_Aves
VKIKQYP-IKPEVRQELKLIDK-FIEYKILEEEYNTPILPVKKP-S-GGYRLVQDLRAVNQIVVANPYTLLTALKEFTVLDLKDAFFCIPLEKESRKLFAFEQLTWTRLPQGFKNSPTIFGNQLAKELEIWKLLLQYVDDILIATEEDLLNFLGLNGYKVSRKKAQIARQTVIYLGFEISKGRKETVCSNIHELRAFLGMAGWCRLWIIAKPLYEA
>Agen.ERVi.1f_Aves
VKIKQYP-IKPEVRQELKLIDK-FIEYKILEEEYNTPILPVKKP-S-GGYRLVQDLRAVNQIVVANPYTLLTALKEFTVLDLKDAFFCIPLEKESRKLFAFEQLTWTRLPQGFKNSPTIFGNQLAKELEIWKLLLQYVDDILIATEEDLLNFLGLNGYKVSRKKAQIARQTVIYLGFEISKGRKETVCSNIHELRAFLGMAGWCRLWIIAKPLYEA
>Agen.ERVi.1d_Aves
VKIKQYP-IKPEVRQELKLIDK-FIEYKILEEEYNTPILPVKKP-S-GGYRLVQDLRAVNQIVVANPYTLLTALKEFTVLDLKDAFFCIPLEKESRKLFAFEQLTWTRLPQGFKNSPTIFGNQLAKELEIWKLLLQYVDDILIATEEDLLNFLGLNGYKVSRKKAQIARQTVIYLGFEISKGRKETVCSNIHELRAFLGMAGWCRLWIIAKPLYEA
>Agen.ERVi.1e_Aves
VKIKQYP-IKPEVRQELKLIDK-FIEYKILEEEYNTPILPVKKP-S-GGYRLVQDLRAVNQIVVANPYTLLTALKEFTVLDLKDAFFCIPLEKESRKLFAFEQLTWTRLPQGFKNSPTIFGNQLAKELEIWKLLLQYVDDILIATEEDLLNFLGLNGYKVSRKKAQIARQTVIYLGFEISKGRKETVCSNIHELRAFLGMAGWCRLWIIAKPLYEA
>Agen.ERVi.1b_Aves
VKIKQYP-IKPEVRQELKLIDK-FIEYKILEEEYNTPILPVKKP-S-GGYRLVQDLRAVNQIVVANPYTLLTALKEFTVLDLKDAFFCIPLEKESRKLFAFEQLTWTRLPQGFKNSPTIFGNQLAKELEIWKLLLQYVDDILIATEEDLLNFLGLNGYKVSRKKAQIARQTVIYLGFEISKGRKETVCSNIHELRAFLGMAGWCRLWIIAKPLYEA
>Agen.ERVi.1c_Aves
VKIKQYP-IKPEVRQELKLIDK-FIEYKILEEEYNTPILPVKKP-S-GGYRLVQDLRAVNQIVVANPYTLLTALKEFTVLDLKDAFFCIPLEKESRKLFAFEQLTWTRLPQGFKNSPTIFGNQLAKELEIWKLLLQYVDDILIATEEDLLNFLGLNGYKVSRKKAQIARQTVIYLGFEISKGRKETVCSNIHELRAFLGMAGWCRLWIIAKPLYEA
>Agen.ERVi.1h_Aves
VKIKQYP-IKPEVRQELKLIDK-FIEYKILEEEYNTPILPVKKP-S-GGYRLVQDLRAVNQIVVANPYTLLTALKEFTVLDLKDAFFCIPLEKESRKLFAFEQLMWTRLPQGFKNSPTIFGNQLAKELEIWKLLLQYVDDILIATEEDLLNFLGLNGYKVSRKKAQIARQTVIYLGFEISKGRKETVCSNIHELRAFLGMAGWCRLWIIAKPLYEA
>Agen.ERVi.2_Aves
VKVKQYP-LKLDDRKGIKIIDR-FLLYGILIEEYNTPILPIKKA-D-GSYRLVQDLRAINKITVANPYTLLTKLKDFTVLDLKDAFFCLTLATESQNLFAFEQLTWTVLPQGFKNSPTIFGNQLAKELETWVILLQYVDDLLVATETNLLNFLGLNGYRVSQQKAQLVRQRVTYLGLEISGGRKEAICRTVKELRTFLGMTGWCRLWILVKPLYDL
>Aful.ERVi.1_Aves
VKVKQYP-LRIEDRRGIKTIDK-FLKYGLLVEEYNTPILPIKKP-D-GSYRLVQDLRAINRITVANPYTLLTKLRDFTVLDLKDAFFCLTLAPESRNLFAFEQLTWTVLPQGFKNSPTIFGNQLAKELESWEVLLQYVDDLLIATEDSLLNFLGMNGYRVSQQKAQLVQTHVTYLGFEISGGRKEAICRTVKELRTFLGMTGWCRLWIIVRPLYDL
>Mate.ERVi.2b_Aves
VSRKQYP-LRLEDRKGIEIITR-FLELGLLIEDFNTPILPVKKP-N-GTYRLVQDLRAVNEITVANPYTLLTKLKDFTVLDLKDAFFCLPLAPESQKIFAFEQLTWTVLPQGYKNSPTIFGNQLAKELEQWETLLQYVDDLLIATETSLLNFLGLNGYRVSQQKAQLVQEEVVYLGYEVSRGRKEAICQTVRDLRAFLGMTGWCRLWILAKPLYDL
>Mate.ERVi.2a_Aves
VSRKQYP-LRLEDRKGIEIITR-FLELGLLIEDFNTPILPVKKP-N-GTYRLVQDLRAVNEITVANPYTLLTKLKDFTVLDLKDAFFCLPLAPESQKIFAFEQLTWTVLPQGYKNSPTIFGNQLAKELEQWETLLQYVDDLLIATETSLLNFLGLNGYRVSQQKAQLVQEEVVYLGYEVSRGRKEAICQTVRDLRAFLGMTGWCRLWILAKPLYDL
>Erub.ERVi.1b_Aves
IRIKQYP-MSLEGKRGLAVIEH-LLVEGILEPPHNTPILAVKKA-N-GKYRLVQDLREINKRTVPNPYNLLSKIPRFTIIDLKDAFWACPLAEECRDWFAFEQLRWTRLPQGFTESPNLFGQALEGILEQFIQILQYVDDLLISGEENLLNFLGAKGLKVSRDKLQFVESEVIFLGHIIGKGRISGILSTKRDVRKLLGLFGYCKFWLSVKFLYDK
>Erub.ERVi.1a_Aves
IRIKQYP-MSLEGKRGLAVIEH-LLVEGILEPPHNTPILAVKKA-N-GKYRLVQDLREINKRTVPNPYNLLSKIPRFTIIDLKDAFWACPLAEEGRDWFAFEQLRWTRLPQGFTESPNLFGQALEGILEQFIQILQYVDDLLISGEENLLNFLGAKGLKVSRDKLQFVESEVIFLGHIIGKGRISGILSTKRDVRKLLGLFGYCKFWLSVKFLYDK
>Psub.ERVi.1a_Aves
IRVKQYP-ISLEGKKGLTIIEQ-LLKEGILEPPHNTPILAVKKA-E-GKYRLVQDLREINKRTVPNPYTLLSQIPRFTIIDLKDAFWACPLAEESRDWFAFEQLRWTRLPQGFTESPNLFGQALEELLEQFTQILQYVDDLLISGGSQLLNFLGEKGLKVSKKKLQFVRSEVTYLGHLISRGRIAGIIATKRDIRKLLGLFGYCRLWISVKFLYSK
>Psub.ERVi.1b_Aves
IRVKQYP-ISLEGKKGLTIIEQ-LLKEGILEPPHNTPILAVKKA-E-GKYRLVQDLREINKRTVPNPYTLLSQIPRFTIIDLKDAFWACPLAEESRDWFAFEQLRWTRLPQGFTESPNLFGQALEELLEQFTQILQYVDDLLISGGSQLLNFLGEKGLKVSKKKLQFVRSEVTYLGHLIGRGRIAGIIATKRDIRKLLGLFGYCRLWISVKFLYSK
>Psub.ERVi.1c_Aves
IRVKQYP-ISLEGKKGLTIIEQ-LLKEGILEPPHNTPILAVKKA-E-GKYRLVQDLREINKRTVPNPYTLLSQIPRFTIIDLKDAFWACPLAEESRDWFAFEQLRWTRLPQGFTESPNLFGQALEELLEQFTQILQYVDDLLISGGSQLLNFLGEKGLKVSKKKLQFVRSEVTYLGHLIGRGRIAGIIATKRDIRKLLGLFGYCRLWISVKFLYRK
>Aaru.ERVi.1_Aves
IRVKQYP-ISTEGKNGLAIITQ-LLTEGVLEPPHNTPILAVRKA-E-DKYRLVQDLREVNKRTVSNPYTLLSKIPRFTVIDLKDAFWACPLAEESRDWFAFEQLRWTRLPQGFTESPNLFGQALEKLLEQYTQILQYVDDILISGREELLNFLGEKGLKVSKNKLQFVEPQVTYLGHIIGEGRISGIVSTKRDVRKLLGLFGYCKLWINVKFLYEK
>Asci.ERVi.1_Aves
IRVKQYP-ISIEGRKGLAIITH-LLTEGVLEPPHNTPILAVRKA-E-NKFRLVQDLREVNKKTVSNPYTLLSKIPRFTVVDLKDAFWTCPLAKESRDWFAFEQLRWTRLPQGFTESPNLFGQALEELLGQYTQILQYVDDILISGKEELLNFLGEKGLKVSKDKLQFVESQVTYLGHIIGEGRISGMLSTKTDVRKLLGLFGYCKLWISVKFLYEK
>Ator.ERVi.1_Aves
YESGSTP-FQWREKKGLQVIEG-LVSDGTLEPPHNTPILPVKKP-D-GTYRLVQDLREVNKRTVPNPYTLLSKVPPFSVVDLKDAFWACPLAEESRDIFAFEQLRWTKLPQGFTESPNLFGQAMEELLQSFHQITQYVDDLLISGEEQLLNFLGEKGLRVSKGKLQFVEPEVRYLGHIISQGRIAGIISTKREVRKLLGLLGYCRLWIAVKFLYEK
>Gcal.ERVi.1_Aves
IRIKQYP-ISREGRIGLKEIQR-LIEKGLLEPPFNTPVLPVKKS-D-GKYRLVHDLREINKRTVANPHTLLSQLGPYSVIDLKDAFWACPLHEDSRDYFAFEQLRWTVLPQGFTESPNLFGQALERILKEYETMVQYVDDLLLAGKSKLLNFLSLQGLKVSKSKLQFVEEEVKYLGHRLTRGRVNAILSTKRQIRQLLGLFGYCRQWIKVKFLYAK
>Tgut.ERVi.1_Aves
VRVRQYP-ISLEGRRGLKEIDR-LLAQGILEPPFNTPILPVKKP-N-GKYRLVHDLREINKRTVANPYTLLSKLGPYSVIDLKDAFWACPLAEECRNYFAFEQLRWTVLPQGFTESPNLFGQALEELLTEYQVLLQYVDDLLIAGNNRLLNFLAQKGLRVSQEKLQFVEEKVKYLGHYLFNGRIKGILETKRQIRQVLGLFGYCRQWIKVKFLYEQ
>Abel.ERVi.5_Aves
INVKQYP-LPSGAREGIKVIQE-LRDQGIIINPYNSPVWPVRKP-N-GKWRLTVDYRRLNANTVPNLAELITSIQEMATIDVKDMFFMIPIQPEDMDRFAFTQYTFTRLPQGYKHSPTLAHHALAKELEKIPAVYQYIDDILVGGEENIISHLESLDLKIPSEKIQKPSQEVKFLGIWWRSGTLTSLEQNKKDLQQALGLLVFWRKHIIARPLYNL
>Ceur.ERVi.1_Aves
TNVKPYP-IPLGAREGIAVLED-LKGQGIVIPPFNSPVWPVRKP-N-GTWRLTVDYRRLNANTVPNIAELIATIQEMATVDVKDMFFMVPLQPEDQDRFAFTQFTFTRLPQGYKHSPTLAHHALAQELAIIQSVYQYIDDILVGGNDNIISHLESLGLRIPPEKIQTPSGEVKFLGIWWKGGTLTSLDLSKKDLQHVLGLLVFWRKHIIARPLYDL
>Snig.ERVi.2_Mammalia
QWIQQWP-LTTVKLEAAHLVQE-QIQAGHLQPPWNTPIFVIRKK-S-GKWRLLHDLRAINAQMLPLVTAL-----PTVILDLKDCFFSIPLHRRDCWRFAFTRFEWTVLPQGMTNSPTLCQIYVDKALKPTRLIYHYMDDILICHKNFLISTLQQFGLNISPEKLQMGE-TQEYLGTKLTATTIRT---NLNDFQKLLGDINWIRPYLELKPLFNI
>Mspr/Mmus.ERVi.5h_Mammalia
VWVPQWP-LSSEKLKAAKLVQE-QLDLGHVEPPWNTPIFVVKKK-S-GKWRLLHDLRAINAQMLPLLSAL-----PIIVVDIKDCFFSIPLNKKDKPRFAFTRYQWRVLPQGMANSPTICQLYVGKALQPVRKICHYMDDIVICGPELLNETLKNNGLSIAPEKVQQSN-VSHFLGATITLQSIRK---TLNDFQKLLGDINWIRPYLELKPLFQI
>Mspr/Mmus.ERVi.5c_Mammalia
VWVPQWP-LPSEKLKAAKLVQE-QLDLGHVEPPWNTPIFVVKKK-S-GKWRLLHDLRAINAQMLPLLSAL-----PIIVVDIKDCFFSIPLNKKDKPRFAFTRYQWRVLPQGMANSPTICQLYVGKALQPVRKICHYMDDIVICGPELLNETLKNNGLSIAPEKVQQSN-VSHFLGATITLQSIRK---TLNDFQKLLGDINWIRPYLELKPLFQI
>Mspr/Mmus.ERVi.5g_Mammalia
VWVPQWP-LPSEKLKAAKLVQE-QLDLGHVEPPWNTPIFVVKKK-S-GKWRLLHDLRAINAQMLPLLSAL-----PIIVVDIKDCFFSIPLNKKDKPRFAFTRYQWRVLPQGMANSPTICQLYVGKALQPVRKICHYMDDIVICGPELLNETLKNNGLSIAPEKVQQSN-VSHFLGATITLQSIRK---TLNDFQKLLGDINWIRPYLELKPLFQI
>Mspr/Mmus.ERVi.5f_Mammalia
VWVPQWP-LPSEKLKAAKLVQE-QLDLGHVEPPWNTPIFVVKKK-S-GKWRLLHDLRAINAQMLPLLSAL-----PIIVVDIKDCFFSIPLNKKDKPRFAFTRYQWRVLPQGMANSPTICQLYVGKALQPVRKICHYMDDIVICGPELLNETLKNNGLSIAPEKVQQSN-VSHFLGATITLQSIRK---TLNDFQKLLGDINWIRPYLELKPLFQI
>Mspr/Mmus.ERVi.5e_Mammalia
VWVPQWP-LPSEKLKAAKLVQE-QLDLGHVEPPWNTPIFVVKKK-S-GKWRLLHDLRAINAQMLPLLSAL-----PIIVVDIKDCFFSIPLNKKDKPRFAFTRYQWRVLPQGMANSPTICQLYVGKALQPVRKICHYMDDIVICGPELLNETLKNNGLSIAPEKVQQSN-VSHFLGATITLQSIRK---TLNDFQKLLGDINWIRPYLELKPLFQI
>Mspr/Mmus.ERVi.5d_Mammalia
VWVPQWP-LPSEKLKAAKLVQE-QLDLGHVEPPWNTPIFVVKKK-S-GKWRLLHDLRAINAQMLPLLSAL-----PIIVVDIKDCFFSIPLNKKDKPRFAFTRYQWRVLPQGMANSPTICQLYVGKALQPVRKICHYMDDIVICGPELLNETLKNNGLSIAPEKVQQSN-VSHFLGATITLQSIRK---TLNDFQKLLGDINWIRPYLELKPLFQI
>Mmus.ERVi.5b_Mammalia
VWVPQWP-LPSEKLKAAKLVQE-QLDLGHVEPPWNTPIFVVKKK-S-GKWRLLHDLRAINAQMLPLLSAL-----PIIVVDIKDCFFSIPLNKKDKPRFAFTRYQWRVLPQGMANSPTICQLYVGKALQPVRKICHYMDDIVICGPELLNETLKNNGLSIAPEKVQQSN-VSHFLGATITLQSIRK---TLNDFQKLLGDINWIRPYLELKPLFQI
>Mmus.ERVi.5a_Mammalia
VWVPQWP-LPSEKLKAAKLVQE-QLDLGHVEPPWNTPIFVVKKK-S-GKWRLLHDLRAINAQMLPLLSAL-----PIIVVDIKDCFFSIPLNKKDKPRFAFTRYQWRVLPQGMANSPTICQLYVGKALQPVRKICHYMDDIVICGPELLNETLKNNGLSIAPEKVQQSN-VSHFLGATITLQSIRK---TLNDFQKLLGDINWIRPYLELKPLFQI
>Mspr/Mmus.ERVi.5i_Mammalia
VWVPQWP-LPSEKLKAAKLVQE-QLDLGHVEPPWNTPIFVVKKK-S-GKWRLLHDLRAINAQMLPLLSAL-----PIIVVDIKDCFFSIPLNKKDKPRFAFTRYQWRVLPQGMANSPTICQLYVGKALQPVRKICHYMDDIVICGPELLNETLKNNGLSVAPEKVQQSN-VSHFLGATITLQSIRK---TLNDFQKLLGDINWIRPYLELKPLFQI
>Mjav.ERVi.1a_Mammalia
VWVPQWP-LSSEKLEAAHLVQE-QLQVGHLEPPWNTPIFVIRKK-S-GSWRLLHDLRAVNAQMLPLLSAL-----PVLIIDIKDCFFSIPLSSKDRERFAFTRFQWKVLPQGMANSPTICQLYVQRALDPIRKIIHYMDDILLCSPQDLTRSLENWRLNIASEKVQKSS-VSKFLGATIYTDEIRH---NLNDFQKLLGDINWLRPYLELTPLFKT
>Mjav.ERVi.1c_Mammalia
VWVPQWP-LSSEKLEAAHLVQE-QLQVGHLEPPWNTPIFVIRKK-S-GSWRLLHDLRAVNAQMLPLLSAL-----PVLIIDIKDCFFSIPLSSKDRERFAFTRFQWKVLPQGMANSPTICQLYVQRALDPIRKIIHYMDDILLCSPQDLTRSLENWRLNIASEKVQKSS-VSKFLGATIYTDEIRH---NLNDFQKLLGDINWLRPYLELTPLFKT
>Mjav.ERVi.1b_Mammalia
VWVPQWP-LSSEKLEAAHLVQE-QLQVGHLEPPWNTPIFVIRKK-S-GSWRLLHDLRAVNAQMLPLLSAL-----PVLIIDIKDCFFSIPLSSKDRERFAFTRFQWKVLPQGMANSPTICQLYVQRALDPIRKIIHYMDDILLCSPQDLTRSLENWRLNIASEKVQKSS-VSKFLGATIYTDEIRH---NLNDFQKLLGDINWLRPYLELTPLFKT
>Mpen.ERVi.2_Mammalia
IWVPQWP-LSSEKLEAAHLVQE-QLQLGHLEPPWNTPIFIIRKK-S-GSWRLLHDLRAVNAQMLPLLSAL-----PVIIIDIKDCFFSIHLNTKDRERFAFTRFQWKVLPQGMANSPTICQLYVQQALAPIRKIIHYMDDILLCSPQKLTKTLETWGLNIASEKVQKSS-VSRFLGTTIYTDEIRH---TLNDFQKLLGDINWLRPFLDLKPLFKT
>Mspr/Mmus.ERVi.3b_Mammalia
VWVPQWP-LSSKKLEAATLVSE-QLRLGHLEPPWNTPIFVIKKK-S-GKWRLLHDLRAINAQMLPLLSAL-----PIIIIDIKDCFFSIPLCPQDRQRFAFTRYQWKVLPQGMANSPTMCQLYVQLALKSVKLLINYMDDILICHRDILIKTLGKWGLQVATKKVQVAQ-IGAFLGSLIYPDEIRR---TLNDFQKLLGDINWLRPFLELKPLFDI
>Mspr/Mmus.ERVi.3d_Mammalia
VWVPQWP-LSSEKLEAATLVSE-QLRLGHLEPPWNTPIFVIKKK-S-GKWRLLHDLRAINAQMLPLLSAL-----PIIIIDIKDCFFSIPLCPQDRQRFAFTRYQWKVLPQGMANSPTMCQLYVQLALKSVKLLINYMDDILICHRDILIKTLGKWGLQVATEKVQVAQ-IGAFLGSLIYPDEIRR---TLNDFQKLLGDINWLRPFLELKPLFDI
>Mspr/Mmus.ERVi.3c_Mammalia
VWVPQWP-LSSEKLEAATLVSE-QLRLGHLEPPWNTPIFVIKKK-S-GKWRLLHDLRAINAQMLPLLSAL-----PIIIIDIKDCFFSIPLCPQDRQRFAFTRYQWKVLPQGMANSPTMCQLYVQLALKSVKLLINYMDDILICHRDILIKTLEKWGLQVATEKVQVAQ-IGAFLGSLIYPDEIRR---TLNDFQKLLGDINWLRPFLELKPLFDI
>Mmus/Mmus.ERVi.3a_Mammalia
VWVPQWP-LSSEKLEAATLVSE-QLRLGHLEPPWNTPIFVIKKK-S-GKWRLLHDLRAINAQMLPLLSAL-----PIIIIDIKDCFFSIPLCPQDRQRFAFTRYQWKVLPQGMANSPTMCQLYVQLALKSVKLLINYMDDILICHRDILIKTLGKWGLQVATEKVQVAQ-IGAFLGSLIYPDEIRR---TLNDFQKLLGDINWLRPFLELKPLFDI
>Pobe.ERVi.1_Mammalia
VWVPQWP-LTSEKLAAAELVQE-QLSHGHIECPWNTPIFVIKKK-S-GKWRLLHDLRAINKQMLPLLSTL-----PLVMVDIKDCFFSIPLHDQDRVRFAFTRYQWKVLPQGMANSPTMCQLYVANAIQPVRKVCHYMDDILLCHAEMLSANLKQKGLYIAPEKVQEGE-IGNFLGSTIYPRTIRR---TLNDFQKLLGDINWLRPYLELRPLFAI
>Rnor.ERVi.3_Mammalia
LWVPQWP-LSSEKLIAAALVFE-QLQLGHIQPPWNTPIFVIKKK-S-GKWRLLHDLRAINSQMIPLLSSI-----PIIIIDIKDCFFSIPLAPQDSVRFAFTRYQWVVLPQGMANSPTMCQLYVGQALRPVRRMIHFMDDILLSAKDKVVKALESNQLFIAPEKVQMGQ-MGEYLGTKITPHELRK---TLNDFQKLLGSINWIRPYIDLQPLYEI
>Snig.ERVi.1a_Mammalia
VWVSQWP-LPSVKLAAAHLIQE-QFDLGHIRPPWNTPIFVIKKK-S-GKWRLLHDLRAINAQMLPLLSTI-----PVMCIDIKDCFFSIPLHPRDSERFAFTRFEWVVLPQGMANSPTLCQLFVGKTLEPLRKCIHYMDDILLAAKSELIRLLELRGLHIALEKVQTGS-IVDFLGAKISSQTIRT---SLNDFQKLLGDINWIRSYLDLLPLYDI
>Scar/Snig.ERVi.1b_Mammalia
VWVSQWP-LPSVKLAAAHLIQE-QFDLGHIRPPWNTPIFVIKKK-S-GKWRLLHDLRAINAQMLPLLSTI-----PVMCIDIKDCFFSIPLHPRDSERFAFTRFEWVVLPQGMANSPTLCQLFVGKTLEPLRKCIHYMDDILLAAKSELIRLLELRGLHIALEKVQTGS-IVDFLGAKISSQTIRT---SLNDFQKLLGDINWIRSYLDLLPLYDI
>Mmar.ERVi.1a_Mammalia
VWVPQWP-LPSVKLAAAHLVKE-QLDLGHIQPPWNTPIFVIKKK-S-GKWRLLHDLRAVNAQMLPLLSSV-----PIIAIDIKDCFFSIPLHPKDSQRFAFTRFEWVVLPQGMANSPTMCQMYVGKALAPLRKIIHYMDDVLLAAKLELVKLLAQYGLHIAPEKVQTGN-SIEYLGAIIGHDTIRT---TLNDFQKLLGDINWIRGYLVLQPLYAT
>Mmar.ERVi.1b_Mammalia
VWVPQWP-LPSVKLAAAHLVKE-QLDLGHIQPPWNTPIFVIKKK-S-GKWRLLHDLRAVNAQMLPLLSSV-----PIIAIDIKDCFFSIPLHPKDSQRFAFTRFEWVVLPQGMANSPTMCQMYVGKALAPLRKIIHYMDDVLLAAKLELVKLLAQYGLHIAPEKVQTGN-SIEYLGAIIGYDTIRT---TLNDFQKLLGDINWIRGYLVLQPLYAT
>Mmon.ERVi.3_Mammalia
VWVPQWP-LPSVKLAAAHLIKE-QLDLGHIQPPWNTPIFVIRKK-S-GKWRLLHDLRAVNAQMLPLLSSI-----PIIAIDIKDCFFSIPLHPKDSQRFAFTRFEWVVLPQGMANSPTMCQMYVGKALAPLRKIIHYMDDVLLAAKLDLVKLLAQYGLHIAPEKVQTGN-SIEYLGAIIGHDTIRT---TLNDFQKLLGDINWIRGYLVLQPLYAT
>Cdid.ERVi.1_Mammalia
VWVPQWP-LSREKLSALYLVSD-QLREGHLIPPWNTPIFVIKKK-S-DKWRLLHDLRAINNCMLPLLSAL-----PVIILDIKDCFFSIPLHTEDTQKFAFTRFEWTVLPQGMTNSPTMCQLYVAAQLADTRRILHYMDDILLTHESHLVLTLREVNLEIAPEKIQMTE-IVTFLGAKLTSTSLRL---TLNDLQKLMGDINWVRPYLELRPLFDL
>Chir/Oari.ERVi.1c_Mammalia
VWVDQWP-LTQEKLSAAQLVQE-QLRLGHIEPAWNSPIFVIKKK-S-GKWRLLQDLRKVNETMLPTPSAI-----PIIVIDLKDCFYTIPLAPQDCKRFAFSRYQWRVLPQGMTNSPTLCQKFVATALAPVRYLVHYMDDILLAHADILKKHLNLNGLVIADEKIQTHF-PYNYLGFSLYPRRLQT---TLNDFQKLLGDINWIRPYLTLQPLFDI
>Oari.ERVi.1a_Mammalia
VWVDQWP-LTQEKLSAAQLVQE-QLRLGHIEPAWNSPIFVIKKK-S-GKWRLLQDLRKVNETMLPTPSAI-----PIIVIDLKDCFYTIPLAPQDCKRFAFSRYQWRVLPQGMTNSPTLCQKFVATAIAPVRYLVHYMDDILLAHADILKQHLSLNGLVIADEKIQTHF-PYNYLGFSLYPRKLQT---TLNDFQKLLGDINWIRPYLTLQPLFDI
>Oari.ERVi.1b_Mammalia
VWVDQWP-LTQEKLSAAQLVQE-QLRLGHIEPAWNSPIFVIKKK-S-GKWRLLQDLRKVNETMLPTPSAI-----PIIVIDLKDCFYTIPLAPQDCKRFAFSRYQWRVLPQGMTNSPTLCQKFVATAIAPVRYLVPYMDDILLAHADILKQHLSLNGLVIADEKIQTHF-PYNYLGFSLYPRKLQT---TLNDFQKLLGDINWIRPYLTLQPLFDI
>Bgau.ERVi.1_Mammalia
VWVDQWP-LSIEKITAANLVQE-QLALGHITPPWNSPIFVIKKK-T-GKWRLLQDLRKVNETMLPTPMAI-----PKIIIDLKDCFYTIPLATNDCQRFAFSRYQWQVLPQGMANSPTLCQKFIAQALKTTRYIIHYMDDILLAYQDYMQTALQDYGLIIATEKVQRFP-PYSYLGFFLEKEEIRK---TLNDFQKLLGDINWIRPYLEMKPLFDI
>Mmus.ERVi.7_Mammalia
VWLDQWS-LPAEKLSAAILVQE-QLAAGHIEPPWNTPIFVIKKR-N-GKWRLLQDLRAVNKTMIPSPVAI-----PKLMIDLKDCFFSIPLHPKDCKRFAFTRFQWKVLPQGMANSPTLCQRYVAQVIDPFRYVVHYMDDILVAGPDELINALQNQGLQVSPEKVQIHP-PHLFLGFELFPNQVRQ---TLNDFQRLLGDINWLRPYLELKPLFDI
>Mpen.ERVi.1_Mammalia
VWIDQWP-LTTTKLNAAILVQE-QLAAGHIEPPWNTPIFVIQKK-S-GKWRLLQDLRAVNKTMIPSPIAI-----PKLVIDLKDCFFSIPLHPDDCKRFAFSRFQWRVLPQGMANSPTLCQKFVAQTIDPFRYIIHYMDDILLAGPDQLVTALRDRGLQISPEKVQVHP-PQLFLGFELFSNQLKR---TLNDFQRLLGDINWLRPYLELKPLFDV
>Raeg.ERVi.1_Mammalia
VWIDQWP-LPRHKLSAATLVQE-QLDVGHIEPPWNTPIFVIQKK-G-GKWRLLQDLREINKTMLPSPVAI-----PKIVIDLKDCFFCIPLHPEDRKRFAFSRFQWKVLPQGMANSPTLCQKFVAQAIDPFRYIVHYMDDILLAGSDKLVDALQDLGLQISPEKVQLQP-PFLFLGFELHPSELRK---TLNDFQRLLGDLNWLRPYLDLKPLFDI
>Pcin.ERVi.1a_Mammalia
VWVDQWP-LPKKKLEAALLVQE-QLAAGHIEPPWNTPIFVIQKR-S-GKWRLLHDLRAVNKTMLPSPVAI-----PKITIDLKDCFFSIPLHPSDCQRFAFSRFQWKVLPQGMANSPTLCQKYVAQTIDPFRYIIHYMDDILLAGPNELIKALEYRGLNISPDKVQTCP-PQLFLGFELLTNRLRV---SLNDFQKLLGELNWLRPYLELRPLFDI
>Pcin.ERVi.1b_Mammalia
VWVDQWP-LPKKKLEAALLVQE-QLAAGHIEPPWNTPIFVIQKR-S-GKWRLLHDLRAVNKTMLPSPVAI-----PKITIDLKDCFFSIPLHPSDCQRFAFSRFQWKVLPQGMANSPTLCQKYVAQTIDPFRYIIHYMDDILLAGPNELIKALEYRGLNISPDKVQTCP-PQLFLGFELLTNRLRV---SLNDFQKLLGELNWLRPYLELRPLFDI
>Rrox.ERVi.1_Mammalia
VWVDQWP-LTNEKLAAAQLVQE-QLEAGHITEPWNTPIFVIKKK-S-GNWRLLQDLRAVNATMLPSPVAI-----PKIIIDLKDCFFTIPLHPTDQKRFAFSRYQWKVLPQGMANSPTLCQKYVATAIHSVRYIIHYMDDILIAGKMQLKQELTTAGLQIAPEKIQLQD-PYTYLGFQINGPVIRK---TLNDFQKLLGDINWLRPYLDLKPLFDT
>Mmyo.ERVi.2_Mammalia
VWVDQWP-LTNEKLSAATLVQE-QLAAGHLEPPWNTPIFVIKKK-S-GAWRLLQDLREINKTMLPSPIAI-----PKIIIDLKDCFFTIPLHPQDRERFAFSRYQWKVLPQGMANSPTLCQKFVAQAIDPLRYIIHYMDDILLAGASELTRQLASFGLQIAPNKAQLKD-PYYYLGFELNSNQLKT---TLNDFQKFLGDINWLRPYLDLKPLFDI
>Mmon.ERVi.1_Mammalia
VWVEQWP-LTKDKLQAASLVQD-QLELGHVVPPWNTPIFVIQKG-S-GKWRLLQDLRAINKTMLPFRTAI-----PLIVIDLKDCFFSIPLDPRDRKRFAFSRYEWTVLPQGMTNSPTMCQYFVAEVLRPFRYLIHYMDDILLAGPKVLQSLLKGAGLVIAPEKVQFQH-PYNYLGYIINNIQFQI---TLHQWQTFLGEIQWLRPSFELKPLYDL
>Cgun.ERVi.1_Mammalia
VWIEQWP-LTQEKLLAASLVEE-QLKLGHLQVPWNTPIFVIKKGDS-NKWRLLQDLRAINKTMLPFPTAI-----PLIVIDIKDCFFSIPLHPQDQERFAFSRFQWTVLPQGMANSPTMCQFFVAQILQPFRYLIHYMDDILLAGPDQLQTLLQRAGLCIAPNKIQFQY-PYNYLGYTINKIQFQT---TLHQWQTFLGEIQFLRPSFELKPLYDL
>Sbol.ERVi.1_Mammalia
VWVEQWP-LSSEKITAARLVRE-QLDAGHIRPPWNSPIFVIKKR-S-GKWRLLQDLRKVNETMLPSPVVV-----PLIVIDLKDCFFTIPLAPADCKRFAFSRYEWVVLPQGMANSPTLCQSYVAKAIYPVRLLLHYMDDLLLAAPSLLKYCLNRANLIIAPDKVQTVT-PYHYLGRLIESNLLST---TLHDFQKFLGDINWIRPSLQLKPLFDM
>Cpor.ERVi.1_Mammalia
IWIDQWP-MTTQKLQAAQLIDQ-QLFLHHIEPPWNSPIFVIKKK-S-GKWRLLTDLRAVNSSLIPLPSAL-----PVYVIDLQDCFFNIPLHPEDRKRFAFSRYQWRTLPQGMKNSPTICQIYVDAALKPVRYTAHFMDDILFSYSDTLPQYFSPFGLVIAQDKIQKEE-VSHYLGYILTRQSIRR---TLNDFQKLLGDINWLRPTLALQHLFAT
>Mdom.ERVi.1a_Mammalia
IWINQWP-ISKEKLVHLEIIQE-QLRLGHIREPWNTPIFLVPKK-A-GKWRLVHDLRKINEQLLPSPGPI-----PLIVIDLKDCFFNIRLSPQDCHRFAFSRFEWLCLPQGMRVSSCLCQKYVAHALEKVRHIIQYVDDILLAAPSDATKALTAANLVISKEKIQTTP-PYKYLGTLVYDQEIRR---TLNDFQKLLGDINWLRPFLQLEHLYAT
>Mdom.ERVi.2_Mammalia
IWINQWP-MSKEKLVHLEIIQE-QLRLGHIREPWNTPIFLVPKK-A-GKWRLVHDLRKINEQLLPSPGPI-----PLIVIDLKDCFFNIRLSPQDCHRFAFSRFEWLCLPQGMRVSSCLCQKYVAHALEKVRHIIQYVDDILLAAPSDATKALTAANLVISKEKIQTTP-PYKYLGTLVYDQEIRR---TLNDFQKLLGDINWLRPFLQLEHLYAT
>Mdom.ERVi.1b_Mammalia
IWINQWP-ISKEKLVHLEIIQE-QLRLGHIREPWNTPIFLVPKK-A-GKWRLVHDLRKINEQLLPSPGPI-----PLIVIDLKDCFFNIRLSPQDCHRFAFSRFEWLCLPQGMRVSSCLCQTYVAHALEKVRHILQYVDDILLAAPSDATKALTAANLVISKEKIQTTP-PYKYLGTLVYDQEIRR---TLNDFQKLLGDINWLRPFLQLEHLYAT
>Mdom.ERVi.1c_Mammalia
IWINQWP-ISKEKLVHLEIIQE-QLRLGHIREPWNTPIFLVPKK-A-GKWRLVHDLRKINEQLLPSPGPI-----PLIVIDLKDCFFNIRLSPQDCHRFAFSRFEWLCLPQGMRVSSCLCQKYVANALEQVRHIIQYVDDILLAAPSDATKALTAANLVISKEKIQTTP-PYKYLGTLVYDQEIRR---TLNDFQKLLGDINWLRPFLQLEHLYAT
>Afla.ERVi.1_Mammalia
IWIDQWP-LNEIKLTALKIVKH-LLDEQKIEPPYNSPVFVIPKK-T-GKWRMLIDLRAINAAMLPSPTAI-----PIAVIDIKDCFYSIPLHPSDKEKFAFSRYQFKVLPQGMANSPTLCQYYVAQIISPVRMIIHYMDDILIAHPCQITYELQKHRLLVAPDKIQLTH-PFKYLGHNLHASIIDI---TLNDFQKLVGALQWLRPSLQMQPLYDI
>Mmus.ERVi.4b_Mammalia
IGVRQYP-MSREAQEGIRQINK-LLQQGILVPPWNTPLLPVKKP-G-TDFRPVQDLREVNKRVVPNPYNLLSTLPPYTVLDLKDAFFCLRLHPNSQPLFAFEQLTWTRLPQGFKNSPTLFDEALHRDLALFRTLLQYVDDLLLAAETNLLGELGKLGYRASAKKAQLCQIEVTYLGYVLRDGRKQAVMQTARQVREFLGTAGFCRLWILAAPLYPL
>Mmus.ERVi.4a_Mammalia
IGVRQYP-MSREAQEGIRQINK-LLQQGILVPPWNTPLLPVKKP-G-TDFRPVQDLREVNKRVVPNPYNLLSTLPPYTVLDLKDAFFCLRLHPNSQPLFAFEQLTWTRLPQGFKNSPTLFDEALHRDLALFRTLLQYVDDLLLAAETNLLGELGKLGYRASAKKAQLCQIEVTYLGYVLRDGRKQAVMQTARQVREFLGTAGFCRLWILAAPLYPL
>Mspr/Mmus.ERVi.4c_Mammalia
IGVRQYP-MSREAQEGIRQINK-LLQQGILVPPWNTPLLPVKKP-G-TDYRPVQDLREVNKRVVPNPYNLLSTLPPYTVLDLKDAFFCLRLHPNSQPLFAFEQLTWTRLPQGFKNSPTLFNEALHRDLALFRTLLQYVDDLLLAAETNLLGELGKLGYRASAKKAQLCQIEVTYLGYVLRDGRKQAVMQTARQVREFLGTAGFCRLWILAAPLYPL
>Rnor.ERVi.2a_Mammalia
VSVKQYP-MSREAKEGIRHIQR-LLQLEILVPPWNTPLLPVRKP-G-TDYRPVQDLRKVNKRVVPNPYNLLSSLPPYTVLDLKDAFFCLRLHPNSQPLFAFEQLTWTRLPQGFKNSPTLFDEALHRDLAPFRSLLQYVDDLLLAASTRLLNELGELGYRVSAKKAQLCRTEVTYLGYTLREGRKKTVMQTPRQVREFLGTAGFCRLWILAAPLYPL
>Rnor.ERVi.2b_Mammalia
VSVKQYP-MSREAKEGIRHIQR-LLQLEILVPPWNTPLLPVRKP-G-TDYRPVQDLREVNKRVVPNPYNLLSSLPPYTVLDLKDAFFCLRLHPNSQPLFAFEQLTWTRLPQGFKNSPTLFDEALHRDLAPFRSLLQYVDDLLLAASTKLLNELGELGYRVSAKKAQLCRTEVTYLGYTLREGRKKTVMQTPRQVREFLGTAGFCRLWILAAPLYPL
>Mmyo.ERVi.1_Mammalia
IAVRQYP-MAKEAWRGIKHVQR-LLRLGVLVKPWNTPLLPVKKP-G-TDYRPVQDLREVNKRVVPNPYNLLSSIPPYSVLDLKDAFFCLRLHPASQNIFAFEQLTWTRLPQGFKNSPTIFDEALHQDLAAFRTLLQYVDDLLLAGATALLLELSRLGYRVSAKKAQICQRRVTYLGYALEGGRKSTVTQTPRQVREFLGTAGFCRLWILAEPLYPL
>Mmyo.ERVi.3a_Mammalia
IAVRQYP-MAKEAWRGIKHVQR-LLRLGVLVKPWNTPLLPVKKP-G-TDYRPVQDLREVNKRVVPNPYNLLSSIPPYSVLDLKDAFFCLRLHPASQNIFAFEQLTWTRLPQGFKNSPTIFDEALHQDLAAFRTLLQYVDDLLLAGATALLLELSRLGYRVSAKKAQICQRRVTYLGYALEGGRKSTVTQTPRQVREFLGTAGFCRLWILAEPLYPL
>Mmyo.ERVi.3b_Mammalia
IAVRQYP-MAKEAWRGIKHVQR-LLRLGVLVKPWNTPLLPVKKP-G-TDYRPVQDLREVNKRVVPNPYNLLSSIPPYSVLDLKDAFFCLRLHPASQNIFAFEQLTWTRLPQGFKNSPTIFDEALHQDLAAFRTLLQYVDDLLLAGATALLLELSRLGYRVSAKKAQICQRRVTYLGYALEGGRKSTVTQTPRQVREFLGTAGFCRLWILAEPLYPL
>Psin.ERVi.1a_Mammalia
VTVRQYP-MSKEARDGIRQIQR-LLELGILVRAWNTPLLPVKKP-G-TNYRPVQDLREVNKRVVPNPYNLLSTLPPYTVLDLKDAFFCLRLSSLSQPYFAFEQLTWTRLPQGFKNSPTIFDEALHQDLASYRTLLQYVDDILLAAETRLLTELGTLGYRASAKKAQICQRQVSYLGYLLKGGRKDTVARSPKQVREFLGTAGFCRLWILAAPLYPL
>Psin.ERVi.1b_Mammalia
VTVRQYP-MSKEARDGIRQIQR-LLELGILVRAWNTPLLPVKKP-G-TNYRPVQDLREVNKRVVPNPYNLLSTLPPYTVLDLKDAFFCLRLSSLSQPYFAFEQLTWTRLPQGFKNSPTIFDEALHQDLASYRTLLQYVDDILLAAETRLLTELGTLGYRASAKKAQICQRQVSYLGYLLKGGRKDTVARSPKQVREFLGTAGFCRLWILAAPLYPL
>Mspr/Mmus.ERVi.1k_Mammalia
VSIKQYP-MSQEARLGIKHIQR-LLDQGILVPPWNTPLLPVKKP-G-TDYRPVQDLREVNKRVVPNPYNLLSGLPPYTVLDLKDAFFCLRLHPTSQPLFAFEQLTWTRLPQGFKNSPTLFDEALHRDLADFRILLQYVDDLLLAATSALLQTLGNLGYRASAKKAQICQKQVKYLGYLLKEGRKETVMGTPRQLREFLGTAGFCRLWIMAAPLYPL
>Mmus.ERVi.1g_Mammalia
VSIKQYP-MSQEARLGIKHIQR-LLDQGILVPPWNTPLLPVKKP-G-TDYRPVQDLREVNKRVVPNPYNLLSGLPPYTVLDLKDAFFCLRLHPTSQPLFAFEQLTWTRLPQGFKNSPTLFDEALHRDLADFRILLQYVDDLLLAATSALLQTLGNLGYRASAKKAQICQKQVKYLGYLLKEGRKETVMGTPRQLREFLGTAGFCRLWIMAAPLYPL
>Mmus.ERVi.1j_Mammalia
VSIKQYP-MSQEARLGIKHIQR-LLDQGILVPPWNTPLLPVKKP-G-TDYRPVQDLREVNKRVVPNPYNLLSGLPPYTVLDLKDAFFCLRLHPTSQPLFAFEQLTWTRLPQGFKNSPTLFDEALHRDLADFRILLQYVDDLLLAATSALLQTLGNLGYRASAKKAQICQKQVKYLGYLLKEGRKETVMGTPRQLREFLGTAGFCRLWIMAAPLYPL
>Mmus.ERVi.1f_Mammalia
VSIKQYP-MSQEARLGIKHIQR-LLDQGILVPPWNTPLLPVKKP-G-TDYRPVQDLREVNKRVVPNPYNLLSGLPPYTVLDLKDAFFCLRLHPTSQPLFAFEQLTWTRLPQGFKNSPTLFDEALHRDLADFRILLQYVDDLLLAATSALLQTLGNLGYRASAKKAQICQKQVKYLGYLLKEGRKETVMGTPRQLREFLGTAGFCRLWIMAAPLYPL
>Mmus.ERVi.1i_Mammalia
VSIKQYP-MSQEARLGIKHIQR-LLDQGILVPPWNTPLLPVKKP-G-TDYRPVQDLREVNKRVVPNPYNLLSGLPPYTVLDLKDAFFCLRLHPTSQPLFAFEQLTWTRLPQGFKNSPTLFDEALHRDLADFRILLQYVDDLLLAATSALLQTLGDLGYRASAKKAQICQKQVKYLGYLLKEGRKETVMGTPRQLREFLGTAGFCRLWIMAAPLYPL
>Mmus.ERVi.1h_Mammalia
VSIKQYP-MSQEARLGIKHIQR-LLDQGILVPPWNTPLLPVKKP-G-TDYRPVQDLREVNKRVVPNPYNLLSGLPPYTVLDLKDAFFCLRLHPTSQPLFAFEQLTWTRLPQGFKNSPTLFDEALHRDLADFRILLQYVDDLLLAATSALLQTLGDLGYRASAKKAQICQKQVKYLGYLLKEGRKETVMGTPRQLREFLGTAGFCRLWIMAAPLYPL
>Mmus.ERVi.1a_Mammalia
VSIKQYP-MSQEARLGIKHIQR-LLDQGILVPPWNTPLLPVKKP-G-TDYRPVQDLREVNKRVVPNPYNLLSGLPPYTVLDLKDAFFCLRLHPTSQPLFAFEQLTWTRLPQGFKNSPTLFDEALHRDLADFRILLQYVDDLLLAATSALLQTLENLGYRASAKKAQICQKQVKYLGYLLKEGRKETVMGTPRQLREFLGTAGFCRLWIMAAPLYPL
>Mmus.ERVi.2b_Mammalia
VSIKQYP-MSQEARLGIKHIQR-LLDQGILVPPWNTPLLPVKKP-G-TDYRPVQDLREVNKQVVPNPYNLLSGLPPYTVLDLKDAFFCLRLHPTSQPLFAFEQLTWTRLPQGFKNSPTLFDEALHRDLADFRILLQYVDDLLLAATSALLQTLGDLGYRASAKKAQLCQKQVKYLGYLLKEGRKETVMGTPRQLREFLGTAGFCRLWIMAAPLYPL
>Mmus.ERVi.1b_Mammalia
VSIKQYP-MSQEARLGIKHIQR-LLDQGILVPPWNTPLLPVKKP-G-TDYRPVQDLREVNKRVVPNPYNLLSGLPPYTVLDLKDAFFCLRLHPTSQPLFAFEQLTWTRLPQGFKNSPTLFDEALHRDLAGFRILLQYVDDLLLAATSALLQTLGDLGYRASAKKAQICQKQVKYLGYLLKEGRKETVMGTPRQLREFLGTAGFCRLWIMAAPLYPL
>Mmus.ERVi.1d_Mammalia
VSIKQYP-MSQEARLGIKHIQR-LLDQGILVPPWNTPLLPVKKP-G-TDYRPVQDLREVNKRVVPNPYNLLSGLPPYTVLDLKDAFFCLRLHPTSQPLFAFEQLTWTRLPQGFKNSPTLFDEALHRDLAGFRILLQYVDDLLLAATSALLQTLGDLGYRASAKKAQICQKQVKYLGYLLKEGRKETVMGTPRQLREFLGTAGFCRLWIMAAPLYPL
>Mmus.ERVi.1c_Mammalia
VSIKQYP-MSQEARLGIKHIQR-LLDQGILVPPWNTPLLPVKKP-G-TDYRPVQDLREVNKRVVPNPYNLLSGLPPYTVLDLKDAFFCLRLHPTSQPLFAFEQLTWTRLPQGFKNSPTLFDEALHRDLAGFRILLQYVDDLLLAATSALLQTLGDLGYRASAKKAQICQKQVKYLGYLLKEGRKETVMGTPRQLREFLGTAGFCRLWIMAAPLYPL
>Mmus.ERVi.1e_Mammalia
VSIKQYP-MSQEARLGIKHIQR-LLDQGILVPPWNTPLLPVKKP-G-TDYRPVQDLREVNKRVVPNPYNLLSGLPPYTVLDLKDAFFCLRLHPTSQPLFAFEQLTWTRLPQGFKNSPTLFDEALHRDLAGFRILLQYVDDLLLAATSALLQTLGDLGYRASAKKAQICQKQVKYLGYLLKEGRKETVMGTPRQLREFLGTAGFCRLWIMAAPLYPL
>Mmus.ERVi.6_Mammalia
VSIKQYP-MSHEARLGIKHIQR-LLDQGILVPPWNTPLLPVKKP-G-TDYRPVQDLREVNKRVVPNPYNLLSGLPPYTVLDLKDAFFCLRLHPTSQPLFAFEQLTWTRLPQGFKNSPTLFDEALHRDLADFRILLQYVDDLLLAATSALLQTLGDLGYRASAKKAQICQKQVKYLGYLLREGRKETVMGTPRQLREFLGTAGFCRLWIMAAPLYPL
>Mmus.ERVi.8_Mammalia
VSIKQYP-MSQEARLGIKHIQR-LLDQGILVPPWNTPLLPVKKP-G-TDYRPVQDLREVNKRVVPNPYNLLSGLPPYTVLDLKDAFFCLRLHPTSQPLFAFEQLTWTRLPQGFKNSPTLFDEALHRDLADFRILLQYVDDILLAATSALLLTLGNLGYRASAKKAQLCQKQVKYLGYLLKEGRKETVMGTPRQLREFLGTAGFCRLWIMAPPLYPL
>Mmus.ERVi.2a_Mammalia
VSIKQYP-MSQEARLGIKHIQR-LLDQGILVPPWNTPLLPVKKP-G-TDYRPVQDLREVNKRVVPNPYNLLSGLPPYTVLDLKDAFFCLRLHPTSQPLFAFEQLTWTRLPQGFKNSPTLFDEALHRDLADFRILLQYVDDILLAATSALLLTLGNLGYRASAKKAQLCQKQVKYLGYLLKEGRKETVMGTPRQLREFLGTAGFCRLWIMAAPLYPL
>More.ERVi.1_Mammalia
VSIKQYP-MSHEAREGIRHIKR-LLDQGILVPPWNTPLLPVKKP-G-TDYRPVQDLREVNKRVVPNPYNLLSGLSPYTVLDLKDAFFCLRLHPKSQPIFAFEQLTWTRLPQGFKNSPTLFDEALHRDLADFRMLLQYVDDLLLAATSALLQALGNLGYRASAKKAQICQRQVTYLGYQIKEGRKDTVMKTPRQLREFLGTAGFCRLWILAAPLYPL
>Mgla.ERVi.1_Mammalia
VSVKQYP-MSNEAYQGIRHIKR-LLEQGILIPPWNTPLLPVKKP-G-TDYRPVQDLREVNKRVVPNPYNLLSTLPPYTVLDLKDAFFCLRLSPKSQPLFAFEQLTWTRLPQGFKNSPTLFDEALHRDLADFRILLQYVDDLLLAASTALLQTLGRLGYRASAKKAQICQTEVTYLGYKLKEGRKETVSRDHRQLREFLGTAGFCRLWIMAAPLYPL
>Rnor.ERVi.1a_Mammalia
VSIKQYP-MSWEAYQGIKHIRR-LLDQGILVPPWNTPLLPVKKP-G-TDYRPVQDLREVNKRVVPNPYNLLSTLPPYTVLDLKDAFFCLRLSPESQPLFAFEQLTWTRLPQGFKNSPTLFDEALHRDLADFRILLQFVDDLLLGATSSLLQTLGRLGYRASARKAQICQTQVTYLGYQLRDGRKQTVANNGRQLREFLGTAGFCRLWIMAAPLYPL
>Rnor.ERVi.1b_Mammalia
VSIKQYP-MSWEAYQGIKHIRR-LLDQGILVPPWNTPLLPVKKP-G-TDYRPVQDLREVNKRVVPNPYNLLSTLPPYTVLDLKDAFFCLRLSPESQPLFAFEQLTWTRLPQGFKNSPTLFDEALHRDLADFRILLQFVDDLLLGATSSLLQTLGRLGYRASARKAQICQTQVTYLGYQLRDGRKQTVANNGRQLREFLGTAGFCRLWIMAAPLYPL
>Snig.ERVi.4_Mammalia
VRVKQYP-MPREARTGITHIRR-LLSQGVLRPAWNTPLLPIRKP-N-SEYRPVQDLREVNKRVVPNPYTLLSALPPYTVLDLKDAFFSLPLAPKSQELFAFEQLTWTRLPQGFKNSPTLFDEALHEDLGEFRTLLQYVDDLLIAAENNLLQTLGTLGYRASAKKAQICRPEVTYLGYLLREGRKETVLRSPRQVREFLGSAGFCRLWILAKPLYEA
>Mmul.ERVi.1a_Mammalia
VRVRQYP-MPLEAREGITHIRR-LLDQGVLRASWNTPLLPVRKP-N-SDYRPVQDLREVNKRVVPNPYTLLSALHPYTVLDLKDAFFSLPLAPKSQELFAFQQLTWTRLPQGFKNSPTLFDEALHEDLGEYRTLLQYVDDLLIAARSDLLKTLGELGYRASATKAQICKSEVTYLGYLLKGGRKETVLRSTRQVREFLGSAGFCRLWILAKPLYQA
>Mmul.ERVi.1b_Mammalia
VRVRQYP-MPLEAREGITHIRR-LLDQGVLRASWNTPLLPVRKP-N-SDYRPVQDLREVNKRVVPNPYTLLSALHPYTVLDLKDAFFSLPLAPKSQELFAFQQLTWTRLPQGFKNSPTLFDEALHEDLGEYRTLLQYVDDLLIAARSDLLKTLGELGYRASATKAQICKSEVTYLGYLLKGGRKETVLRSTRQVREFLGSAGFCRLWILAKPLYQA
>Mmul.ERVi.1c_Mammalia
VRVRQYP-MPLEAREGITHIRR-LLDQGVLRASWNTPLLPVRKP-N-SDYRPVQDLREVNKRVVPNPYTLLSALHPYTVLDLKDAFFSLPLAPKSQELFAFQQLTWTRLPQGFKNSPTLFDEALHEDLGEYRTLLQYVDDLLIAARSDLLKTLGELGYRASATKAQICKSEVTYLGYLLKGGRKETVLRSTRQVREFLGSAGFCRLWILAKPLYQA
>Mfas/Mmul.ERVi.1e_Mammalia
VRVRQYP-MPLEAREGITHIRR-LLDQGVLRASWNTPLLPVRKP-N-SDYRPVQDLREVNKRVVPNPYTLLSALHPYTVLDLKDAFFSLPLAPKSQELFAFQQLTWTRLPQGFKNSPTLFDEALHEDLGEYRTLLQYVDDLLIAARSDLLKTLGELGYRASATKAQICKSEVTYLGYLLKGGRKETVLRSTRQVREFLGSAGFCRLWILAKPLYQA
>Mmul.ERVi.1d_Mammalia
VRVRQYP-MPLEAREGITHIRR-LLDQGVLRASWNTPLLPVRKP-N-SDYRPVQDLREVNKRVVPNPYTLLSALHPYTVLDLKDAFFSLPLAPKSQELFAFQQLTWTRLPQGFKNSPTLFDEALHEDLGEYRTLLQYVDDLLIAARSDLLKTLGELGYRASATKAQICKSEVTYLGYLLKGGRKETVLRSTRQVREFLGSAGFCRLWILAKPLYQA
>Mfas.ERVi.2_Mammalia
VRVRQYP-MPLEAKKGIAHIRR-LLDQGILCSPWNTPLLPVRKP-N-SEYRPVQDLREINKRVVPNPYTLLSTLNPYTVLDLKDAFFSLPLAPQSQKLFAFEQLTWTRLPQGFKNSPTLFDEALHEDLGEYRTLLQYVDDLLIAAETGLLQALGNLGYRASAKKAQICKSEVTYLGYLLKEGRKQTVLQSTRQVREFLGSAGFCRLWILAKPLYQA
>Otor.ERVi.1_Mammalia
VRVRQYP-LSREAREGIKHIKR-FLELGILKPEWNTPLLPVRKP-G-TDYRPVQDLREVNSRVVPNPHNFLSTLPPYTVLDLKDAFFCLPLHPDSQKLFAFEQLTWTRLPQGFKNSPTIFDEALHRDLREYRTLLQYVDDLLLAAETKLLDTLASLGYRASAKKAQICQNKVIFLGYSLEGGRKRTVASDRRRLREFLGAAGFCRLWIITEPFLPL
>Ccan.ERVi.1_Mammalia
VRVRQYP-MSQEARRGITHIRR-LMEAGILRRPWNTPLLPVKKL-G-GDYRPVQDLREVNKRVVPNPYTLLSSLLPYTVLDLKDAFFSLPLAVQSQEIFAFEQLTWTRLPQGFKNSPTLFNEALSEDLYEYRILLQYVDDLMLAGTTDLLQTLGILGYRASAKKAQIARQEVTYLGYKIRQGMKETILQNPRQVREFLGTVGYCRLWIKARPLYEG
>Rfer.ERVi.1a_Mammalia
IRIRQYP-MSAEARKGIAHINR-LLEAGILKPAWNTPLLPVKKP-G-GDYRPVQDLREVNKRVVPNPYTLLSHLPPYTTLDLKDAFFSIALAPSSQHIFAFEQLTWTRLPQGFKNSPTLFNEALNQDLDSFRMLLQYVDDLLLAAPSDLLQELGQLGYRASAKKAQICRQTVTYLGYKLKEGMKETILRSAREVREFLGTTGYCRLWIIAKPLYEA
>Rfer.ERVi.1b_Mammalia
IRIRQYP-MSAEARKGIAHINR-LLEAGILKPAWNTPLLPVKKP-G-GDYRPVQDLREVNKRVVPNPYTLLSHLPPYTTLDLKDAFFSIALAPSSQHIFAFEQLTWTRLPQGFKNSPTLFNEALNQDLDSFRTLLQYVDDLLLAAPSDLLQELGQLGYRASAKKAQICRQTVTYLGYKLKEGMKETILRSAREVREFLGTTGYCRLWIIAKPLYEA
>Ppip.ERVi.1_Mammalia
VRVKQYP-MSLEARRGVKNIQK-FKAAGILVPPWNTPLLPVKKP-G-TEYRMVQDLREVNKRVVPNPYTLLSLLPPYSVLDLKDAFFCLPLNAQSQLLFAFEQLTWTRLPQGFKNSPTLFDEALSRDLQEFRTLLQYVDDLLVATKEDLLRTLGEQGYRVSARKAQLCSKEVTYLGFRIKEGRVQAVLQTKRQVREFLGTVGYCRLWIMAKPLHTA
>Lcat.ERVi.1a_Mammalia
IRVRQYP-ISLKARKGIAHIAR-LRQAGILVPAWNTPLLPVLKP-G-TDYRPVQDLREVNKRTVPNPYTLLSMLPPYTVLDLKDAFFSLPLAAVSQPIFAFEQLTWTRLPQGFKNSPTLFDEALSQDLVQFRTLLQYVDDLLLAAQDDLLLELAQLGYRVSARKAQLCTPVATYLGYELKGGRVQAILRTKKQVREFLGAVGYCRLWIIAKPLYAS
>Lcat.ERVi.1b_Mammalia
IRVRQYP-ISLKARKGIAHIAR-LRQAGILVPAWNTPLLPVLKP-G-TDYRPVQDLREVNKRTVPNPYTLLSMLPPYTVLDLKDAFFSLPLAAVSQPIFAFEQLTWTRLPQGFKNSPTLFDEALSQDLVQFRTLLQYVDDLLLAAQDDLLLELAQLGYRVSARKAQLCTPVATYLGYELKGGRVQAILRTKKQVREFLGAVGYCRLWIIAKPLYAS
>Snig.ERVi.3_Mammalia
SFTPQYP-LK-GGHEEITTLNT-LLDKGIIERNYNSPIWPVRKP-N-GSWRFTVDYRQINKLSLPDVESIFNSIREFVTIDLSDMFFAIPLAEESRDITTFTQYRFTRLPQGYKNSPIIAHNALQTCLPWSSKLFSYVDDLLLCAHSIVISALQNAGWSVNPDKVHGPATQVKFLGVLWSTEVLDKLLNSKTEAQHLIGMFGYWRNHILLAPIYKV
>Mmon.ERVi.2_Mammalia
VFTKQYP-IK-GGHEEISTIKE-MLEKDIIEKKYNSPVWPVMKP-N-GKWRLTVDYRNINKVTLPDVESIYAQIRNFCAIDLSDMFFAIPLDIKSRELTTFTQYRFKRLPQGYKNSPIIAHVTLQETLKDFQKLWSYVDDILIAGKDEVVTLLKSKGWSINPDKIQGPATSVKYLGVVWTTEVINKILATKTEAQQVMGILGYWRLHIILAPIHRV
>Svul.ERVi.1a_Mammalia
VRVKQYP-MTREARTGITHIRR-LLNQGILRPAWNTPLLPIRKP-N-SEYRPVQDLREVNKRVVPNPYTLLSALPPYTVLDLKDAFFSLSLAPKSQELFAFEQLTWTRLPQGFKNSPTLFDEALHEDLGEFRTLLQYVDDLLVAAENNLLQTLGNLGYRASAKKAQICRPEVTYLGYLLKGGRKETVLRSPRQVREFLGSAGFCRLWILAKPLYEA
>Svul.ERVi.1b_Mammalia
VRVKQYP-MTREARTGITHIRR-LLNQGILRPAWNTPLLPIRKP-N-SEYRPVQDLREVNKRVVPNPYTLLSALPPYTVLDLKDAFFSLSLAPKSQELFAFEQLTWTRLPQGFKNSPTLFDEALHEDLGEFRTLLQYVDDLLVAAENNLLQTLGNLGYRASAKKAQICRPEVTYLGYLLKGGRKETVLRSPRQVREFLGSAGFCRLWILAKPLYEA
>Hcur.ERVi.2a_Squamata
VWIDQWP-LPSIKLEALHLVQE-QLDKGHLEPPYNTPVFVIKKK-N-GAWRLLQDLRAVNLVLLPNPNII-----PLIIIDLKDCFFSIPLHQIDRKLFAFSRYQWKVLPQGMLNSPTMCQFFVDLALQPYRLVYHYMDDILVSAPGCLNSILGKAGLTIAPEKVQSKP-PFFYLGHKLLASLPTL---TLVILQQFLGTLNWARPYLTLAPLFNA
>Hcur.ERVi.2e_Squamata
VWIDQWP-LPSIKLEALHLVQE-QLDKGHLEPPYNTPVFVIKKK-N-GAWRLLQDLRAVNLVLLPNPNII-----PLIIIDLKDCFFSIPLHQIDRKLFAFSRYQWKVLPQGMLNSPTMCQFFVDLALQPYRLVYHYMDDILVSAPGCLNSILGKAGLTIAPEKVQSKP-PFFYLGHKLLASLPTL---TLVILQQFLGTLNWARPYLTLAPLFNA
>Hcur.ERVi.2c_Squamata
VWIDQWP-LPSIKLEALHLVQE-QLDKGHLEPPYNTPVFVIKKK-N-GAWRLLQDLRAVNLVLLPNPNII-----PLIIIDLKDCFFSIPLHQIDRKLFAFSRYQWKVLPQGMLNSPTMCQFFVDLALQPYRLVYHYMDDILVSAPGCLNSILGKAGLTIAPEKVQSKP-PFFYLGHKLLASLPTL---TLVILQQFLGTLNWARPYLTLAPLFNA
>Hcur.ERVi.2b_Squamata
VWIDQWP-LPSIKLEALHLVQE-QLDKGHLEPPYNTPVFVIKKK-N-GAWRLLQDLRAVNLVLLPNPNII-----PLIIIDLKDCFFSIPLHQIDRKLFAFSRYQWKVLPQGMLNSPTMCQFFVDLALQPYRLVYHYMDDILVSAPGCLNSILGKAGLTIAPEKVQSKP-PFFYLGHKLLASLPTL---TLVILQQFLGTLNWARPYLTLAPLFNA
>Hcur.ERVi.2d_Squamata
VWIDQWP-LPSIKLEALHLVQE-QLDKGHLEPPYNTPVFVIKKK-N-GAWRLLQDLRAVNLVLLPNPNII-----PLIIIDLKDCFFSIPLHQIDRKLFAFSRYQWKVLPQGMLNSPTMCQFFVDLALQPYRLVYHYMDDILVSAPGCLNSILGKAGLTIAPEKVQSKP-PFFYLGHKLLASLPTL---TLVILQQFLGTLNWARPYLTLAPLFNA
>Hcur.ERVi.2h_Squamata
VWIDQWP-LPSIKFEALHLVQE-QLDKGHLEPPYNTPVFVIKKK-N-GAWRLLQDLRAVNLVLLPNPNII-----PLIIIDLKDCFFSIPLHQIDRKLFAFSRYQWKVLPQGMLNSPTMCQFFVDLALQPYRLVYHYMDDILVSAPGCLNSILGKAGLTIAPEKVQSKP-PFFYLGHKLLASLPTL---TLVILQQFLGTLNWARPYLTLAPLFNA
>Hcur.ERVi.3_Squamata
VWIDQWP-LPSIKLEALHLVQE-QLDKGHLEPPYNTPVFVIKKK-N-GAWRLLQNLRAVNLVLLPNPNII-----PLIIIDLKDCFFSIPLHQIDRKLFAFSRYQWKVLPQGMLNSPTMCQFFVDLALQPYRLVYHYMDDILVSAPGCLNSILGKAGLTIAPEKVQSKP-PFFYLGHKLLASLPTL---TLVILQQFLGTLNWARPYLTLAPLFNA
>Hcur.ERVi.2f_Squamata
VWIDQWP-LPSIKLEALHLVQE-QLDKGHLEPPYNTPVFVIKKK-N-GAWRLLQDLRAVNLVLLPNPNII-----PLIIIDLKDCFFSIPLHQIDRKLFAFSRYQWKVLPQGMLNSPTMCQFFVDLALQPYRLVYHYMDDILVSAPGCLNSILGKAGLTIAPEKVQSKP-PFFYLGHKLLASLPTL---TLVILQQFLGTLNWAHPYLTLAPLFNA
>Hcur.ERVi.2g_Squamata
VWIDQWP-LPSIKLEALHLVQE-QLDKGHLEPPYNTPVFVIKKK-N-GAWRLLQDLRAVNLVLLPNPNII-----PLIIIDLKDCFFSIPLHQIDRKLFAFSRYQWKVLPQGMLNSPTMCQFFVDLALQPYRLVYHYMDDILVSAPGCLNSILGKAGLTIAPEKVQSKP-PFFYLGHKLLASLPTL---TLVILQQFLGTLNWAHPYLTLAPLFNA
>Hcur.ERVi.4a_Squamata
VWVDQWP-MTSEKRQALQLVQE-QLLAGHLEPPYNTPVFVIKKK-S-GKWRLLQDLRAVNNVILPNPNLI-----PLMVIDLKDCFFCIPLAAKDRCLFAFTRYQWKVLPQGMLNSPTMCQYFVDKALQPYRLVYHYMDDILVAAPLFLQQCLLIAGLHIAPSKVQLHY-PFNYLGHKVLSSHMTI---TLVQLQQILGTINWARPYLILTPLFQA
>Hcur.ERVi.4b_Squamata
VWVDQWP-MTSEKRQALQLVQE-QLLAGHLEPPYNTPVFVIKKK-S-GKWRLLQDLRAVNNVILPNPNLI-----LLMVIDLKDCFFCIPLAAKDRCLFAFTRYQWKVLPQGMLNSPTMCQYFVDKALQPYRLVYYYMDDILVAAPLFLQQCLLIAGLHIAPSKVQLHY-PFNYLGHKVLSSHMTI---TLVQLQQILGTINWARPYLILTPLFQA
>Hcur.ERVi.5_Squamata
VWVDQWP-LPSEKLHALHIVTE-QLKAGHLEPPYNTPVFLIKKK-S-GKWRLLQDLRAVNSIILPNPNLI-----PLIVIDLKDCFFCIPLAERDKCLFAFTRYQWKVLPQGMVNSPTMCQYFVDKALLPYRLVYHYMDDILIATEEFLQHCLTSAGLHIAPDKVQQHY-PFQYLGHKVLLSQIAL---TLVRLQQILGTINWARPYFALSPLFQA
>Hcur.ERVi.6_Squamata
VWVDQWP-LPSEKLHALHIVTE-QLKAGHLEPPYNTPVFLIKKK-S-GKWRLLQDLRAVNCIILPNPNLI-----PLIVIDLKDCFFCIPLAERDKCLFAFTRYQWKVLPQGMVNSPTMCQYFVDKALLPYRLVYHYMDD----------------------------------------------------------------------------
>Ctig.ERVi.1_Squamata
VWVDQWP-LTKEKLEALQLVNK-EFQLGHLVAPYNSPVFVIKKK-S-GNWRFLQDLRSINRLILPNPNLI-----PLIIMDLKDAFFSIPLDPKDRQLFAFTRFEWTVLPQGMINSPTMCQYFISFLLKPFRLFYHYMDDILIASSAELRDHMANNGLTVAPEKIQTKE-PFLYLGHKVIASQLTL---TLVQMQQFLGTLNWARPYMQLAPLFSA
>Scro.ERVi.2_Squamata
PRVAQYP-LRPEAEEGIRVVMS-LLEQGILIPPCNTPILPIKKP-G-RTYHFVQDLRAVNAVVVPNPATILSCIPPFTVIDLCSAFFSIPIHPESQYLFAFSQYCWTRIPQGYCESPSLFSQILKRDLEDIIVLVQYVDDLLLASPSILLNALAHKGHKASKDKLQFCLTEVKYLGHIISCGRIEAILKTISQMRTFLGMAGYCRQWIIVKPLQHM
>Acar.ERVi.1b_Squamata
ICKPQYP-VSREAVQGIRHLER-LLQHGILVPPWNTPLLPVKKP-G-GEYRPVQDLRAVNQVTVPNPYIMMSLVPAFTVLDLKDAFFCIRLAPVSQPIFAFQQYVWTRLPQGFRDSPTIFGQALAKDLQDFVIWLQYADDLLIACRTRFLKTLEEKGYKVSKKKAQLCCPTVKYLGFHLTEGRKEVVCATRRQVREFLGSAGYCRQWILAKPLYQA
>Acar.ERVi.1a_Squamata
ICKPQYP-VSREAVQGIRHLER-LLQHGILVPPWNTPLLPVKKP-G-GEYRPVQDLRAVNQVTVPNPYIMMSLVPAFTVLDLKDAFFCIRLAPVSQPIFAFQQYVWTRLPQGFRDSPTIFGQALAKDLQDFVIWLQYVDDLLIACRTRLLKTLEEKGYKVSKKKAQLCCPTVKYLGFHLTEGRKEVVCATRRQVREFLGSAGYCRQWILAKPLYQA
>Scro.ERVi.1c_Squamata
VCQKQYP-LPLEGRKGLKVIET-LVQDGLLEPPYNTPILPVKKP-D-GSYRLVQDLRKLNQIVVPNPYTLLSRIPHFSVIDLKDAFWTCPLAEESRDMFAFEQFRWRVLVQGFTESPNLFGQVLEQLLEQFKLLLQYVDDLLISGKKALLNFLGQKGLRVSESKLQFVEKEVKYLGHLISEGRVKGIVETKRELRKFLGLTGYCRLWIKTKGLYLK
>Scro.ERVi.1d_Squamata
VCQKQYP-LPLEGRKGLKVIET-LVQDGLLEPPYNTPILPVKKP-D-GSYRLVQDLRKLNQIVVPNPYTLLSRIPHFSVIDLKDAFWTCPLAEESRDMFAFEQFRWRVLVQGFTESPNLFGQVLEQLLEQFKLLLQYVDDLLISGKKALLNFLGQKGLRVSESKLQFVEKEVKYLGHLISEGRVKGIVETKRELRKFLGLTGYCRLWIKTKGLYLK
>Scro.ERVi.1b_Squamata
VCQKQYP-LPLEGRKGLKVIET-LVQDGLLEPPYNTPILPVKKP-D-GSYRLVQDLRKLNQIVVPNPYTLLSRIPHFSVIDLKDAFWTCPLAEESRDMFAFEQFRWRVLVQGFTESPNLFGQVLEQLLEQFKLLLQYVDDLLISGKKALLNFLGQKGLRVSESKLQFVEKEVKYLGHLISEGRVKGIVETKRELRKFLGLTGYCRLWIKTKGLYLK
>Scro.ERVi.1a_Squamata
VCQKQYP-LPLEGRKGLKVIET-LVQDGLLEPPYNTPILPVKKP-D-GSYRLVQDLRKLNQIVVPNPYTLLSRIPHFSVIDLKDAFWTCPLAEESRDMFAFEQFRWRVLVQGFTESPNLFGQVLKQLLEQFKLLLQYVDDLLISGKKALLNFLGQKGLRVSESKLQFVEKEVKYLGHLISEGRVKGIVETKRELRKFLGLTGYCRLWIKTKGLYLK
>Cada.ERVi.1a_Squamata
VSQKQYN-ISIEGRKGLQVIDQ-LVKDGLLEGPYNTPILPVRKP-D-GTYRIVQDLRLLNLIVVPNPYTILGKIPVFSVVDLKDAFWSCPLDKDSRALFAFEQYQWTVLPQGFTESPNLFGQVLEQTLEKFKKMIQYVDDLLISGKKALLNFLAQQGLRVSKGKLQFVEQEVKYLGHLISQGRIQGIVETQKELRKFLGLIGYCRLWIWTKKLYEQ
>Cada.ERVi.1c_Squamata
VSQKQYN-ISIEGRKGLQVIDQ-LVKDGLLEGPYNTPILPVRKP-D-GTYRIVQDLRLLNLIVVPNPYTILGKIPVFSVVDLKDAFWSCPLDKDSRALFAFEQYQWTVLPQGFTESPNLFGQVLEQTLEKFKKMIQYVDDLLISGKKALLNFLAQQGLRVSKGKLQFVEQEVKYLGHLISQGRIQGIVETQKELRKFLGLIGYCRLWIWTKKLYEQ
>Cada.ERVi.1b_Squamata
VSQKQYN-ISIEGRKGLQVIDQ-LVKDGLLEGPYNTPILPVRKP-D-GTYRIVQDLRLLNLIVVPNPYTILGKIPVFSVVDLKDAFWSCPLDKDSRALFAFEQYQWTVLPQGFTESPNLFGQVLEQTLEKFKKMIQYVDDLLISGKKALLNFLAQQGLRVSKGKLQFVEQEVKYLGHLISQGRIQGIVETQKELRKFLGLIGYCRLWIWTKKLYEQ
>Cada.ERVi.1d_Squamata
VSQKQYN-ISMEGRKGLQVIDQ-LVKDGLLEGPYNTPILPVRKP-D-GTYRIVQDLRLLNLIVVPNPYTILGKIPVFSVVDLKDAFWSCPLDKDSRALFAFEQYQWTVLPQGFTESPNLFGQVLEQTLEKFKKMIQYVDDLLISGKKALLNFLAQQGLRVSKGKLQFVEQEVKYLGHLISQGRIQGIVETQKELRKFLGLIGYCRLWIWTKKLYEQ
>Cada.ERVi.2_Squamata
VHQKQYN-ITMEGRKGLKVVEG-LLKDGLLESPYNTPILSVKKP-D-GNFRLVQDLRKINNIVVPNPYTILGRIPSYTVLDLKDAFWSCPLDPGSRDIFAFEQLRWTVLPQGYTESPNLFGQVLEQILEEYQTLIQYVDDLLLTGEKGLLNFLAEKGLRVSRNKAQLVEKEVKYLGHIIVEGRIEAIIKTKRALRGFLGMTGYCRLWIKTKKLYEK
>Hcur.ERVi.1a_Squamata
SWTPQYP-MSKKGREGLKVIDQ-LLQQGLLEPPFNSPILAVQKK-D-GKHRLVMDLRGINRLVVPDPYTILGQIPPFTVIDLKDAFWACPLEEGSRDLFAFEQLRWTVLPQGYTESPLLFGQALEEKLQAFPSLIQYVDDLLLSGEKVLLNWLKEQGLKVSREKIQFVERKVKYLGHYIMQGRVKGLMSNRTEVRKALGLIGYCRAWILAQFLNQK
>Hcur.ERVi.1d_Squamata
SWTPQYP-MSKKGREGLKVIDQ-LLQQGLLEPPFNSPILAVQKK-D-GKHRLVMDLRGINRLVVPDPYTILGQIPPFTVIDLKDAFWACPLEEGSRDLFAFEQLRWTVLPQGYTESPLLFGQALEEKLQAFPSLIQYVDDLLLSGEKVLLNWLKEQGLKVSREKIQFVERKVKYLGHYIMQGRVKGLMSNRTEVRKALGLIGYCRAWILAQFLNQK
>Hcur.ERVi.1c_Squamata
SWTPQYP-MSKKGREGLKVIDQ-LLQQGLLEPPFNSPILAVQKK-D-GKHRLVMDLRGINRLVVPDPYTILGQIPPFTVIDLKDAFWACPLEEGSRDLFAFEQLRWTVLPQGYTESPLLFGQALEEKLQAFPSLIQYVDDLLLSGEKVLLNWLKEQGLKVSREKIQFVERKVKYLGHYIMQGRVKGLMSNRTEVRKALGLIGYCRAWILAQFLNQK
>Hcur.ERVi.1b_Squamata
SWTPQYP-MSKKGREGLKVIDQ-LLQQGLLEPPFNSPILAVQKK-D-GKHRLVMDLRGINRLVVPDPYTILGQIPPFTVIDLKDAFWACPLEEGSRDLFAFEQLRWTVLPQGYTESPLLFGQALEEKLQAFPSLIQYVDDLLLSGEKVLLNWLKEQGLKVSREKIQFVERKVKYLGHYIMQGRVKGLMSNRTEVRKALGLIGYCRAWILAQFLNQK
>Hcur.ERVi.1e_Squamata
SWTPQYP-MSKKGREGLKVIDQ-LLQQGLLEPPFNSPILAVQKK-D-GKHRLVIDLRGINRLVVPDPYTILGQIPPFTVIDLKDAFWACPLEEGSRDLFAFEQLRWTVLPQGYTESPLLFGQALEEKLQAFPSLIQYVDDLLLSGEKVLLNWLKEQGLKVSREKIQFVERKVKYLGHYIMQGRVKGLMSNRTEVRKALGLIGYCRAWILAQFLNQK
>Hcur.ERVi.1h_Squamata
SWTPQYP-MSKKGREGLKVIDQ-LLQQGLLEPPFNSPILAVQKK-D-GKHRLVIDLRGINRLVVPDPYTILGQIPPFTVIDLKDAFWACPLEEGSRDLFAFEQLRWTVLPQGYTESPLLFGQALEEKLQAFPSLIQYVDDLLLSGEKVLLNWLKEQGLKVSREKIQFVERKVKYLGHYIMQGRVKGLMSNRTEVRKALGLIGYCRAWILAQFLNQK
>Hcur.ERVi.1f_Squamata
SWTPQYP-MSKKGREGLKVIDQ-LLQQGLLEPPFNSPILAVQKK-D-GKHRLVIDLRGINRLVVPDPYTILGQIPPFTVIDLKDAFWACPLEEGSRDLFAFEQLRWTVLPQGYTESPLLFGQALEEKLQAFPSLIQYVDDLLLSGEKVLLNWLKEQGLKVSREKIQFVERKVKYLGHYIMQGRVKGLMSNRTEVRKALGLIGYCRAWILAQFLNQK
>Hcur.ERVi.1g_Squamata
SWTPQYP-MSKKGREGLKVIDQ-LLQQGLLEPPFNSPILAVQKK-D-GKHRLVIDLRGINRLVVPDPYTILGQIPPFTVIDLKDAFWACPLEEGSRDLFAFEQLRWTVLPQGYTESPLLFGQALEEKLQAFPSLIQYVDDLLLSGEKVLLNWLKEQGLKVSREKIQFVERKVKYLGHYIMQGRVKGLMSNRTEVRKALGLIGYCRAWILAQFLNQK
>Hcur.ERVi.1i_Squamata
SWTPQYP-MSKKGREGLKVIDQ-LLQQGLLEPPFNSPILAVQKK-D-GKHRLVMDLRGINRLVVPDPYTILGQIPPFTVIDLKDAFWACPLEEGSRDLFAFEQLRWTVLPQGYTESPLLFGQALEEKLQVFPSLIQYVDDLLLSGEKVLLNWLKEQGLKVSREKIQFVERKVKYLGHYIMQGRVKGLMSNRTEVRKALGLIGYCRAWILAQFLNQK
>Hcur.ERVi.1j_Squamata
SWTPQYP-MSKKGREGLKVIDQ-LLQQGLLEPPFNSPILAVQKK-D-GKHRLVMDLRGINGLVVPDPYTILGQIPPFTVIDLKDAFWACPLEEGSRDLFAFEQLRWTVLPQGYTESPLLFGQALEEKLQAFPSLIQYVDDLLLSGEKALLNWLKEQGLKVSREKIQFVERKVKYLGHYIMQGRVKGLMSNRTEVRKALGLVGYCRAWILAQFLNQK
>Mtub.ERVi.1a_Testudines
VWVDQWP-LPREKLAALELVQD-QLSAGHLEPPYNTPVFVIRKK-S-GKWRLLHDLREINKLITPNPNLI-----PLAVIDLKDCFFSIPLDPQDTQYFAFTRFQWTVLPQGMLNSPTLCQHFVAQALLSFRLVYHYMDDILIAGP-DLVSALSPYGLCIAPEKIQTQH-PFLYLGHKLHAATLKI---TYVTLQQILGAINWLRPYYTLHPLFSA
>Mtub.ERVi.1b_Testudines
VWVDQWP-LPREKLAALELVQD-QLSAGHLEPPYNTPVFVIRKK-S-GKWRLLHDLREINKLITPNPNLI-----PLAVIDLKDCFFSIPLDPQDTQYFAFTRFQWTVLPQGMLNSPTLCQHFVAQALLSFRLVYHYMDDILIAGP-DLVSALSPYGLCIAPEKIQTQH-PFLYLGHKLHAATLKI---TYVTLQQILGAINWLRPYYTLHPLFSA
>Mtub.ERVi.1c_Testudines
VWVDQWP-LPREKLAALELVQD-QLSAGHLEPPYNTPVFVIRKK-S-GKWRLLHDLREINKLITPNPNLI-----PLAVIDLKDCFFSIPLDPQDTQYFAFTRFQWTVLPQGMLNSPTLCQHFVAQALLSFRLVYHYMDDILIAGP-DLVSALSPYGLCIAPEKIQTQH-PFLYLGHKLHAATLKI---TYVTLQQILGAINWLRPYYTLHPLFSA
>Dmaw.ERVi.1_Testudines
VWVEQWP-LPMDKLTALHLVQD-QLTAGHLEPPYNTPVFVIKKK-S-GKWRLLHDLREINRIITPNPNLI-----PLAVIDLKDCFFTIPLQPRDRRYFAFTRYQWKVLPQGMLNSPTLCQLYVNTALQPFRLVYHYMDDILIAGK-SLIQALNAYGLQIAPDKVQLQS-PYLYLGHKLFSSHLHF---TYVQLQQFLGAINWLRPYHELRPLFQA
>Cmyd.ERVi.1a_Testudines
VWIDQWP-LPLEKLKALHLVQQ-HLQAQRLECPWNTPVFVIKKK-S-GAWRLLHDLREINKRILPNPNLI-----PLCVLDLKDCFFTIPLCPQDREKFAFTRYQWKVLPQGMQNSPTLCQLFVDRALTPFRKVYHYMDDILLSGP-SLSQILGQNGLLVAPEKIQRSY-PYHYLGHKVLQTALTL---TLVKLQQILGHLNWIRPYFMLQPLFEL
>Cmyd.ERVi.1b_Testudines
VWIDQWP-LPLEKLKALHLVQQ-HLQAQRLECPWNTPVFVIKKK-S-GAWRLLHDLREINKRILPNPNLI-----PLCVLDLKDCFFTIPLCPQDREKFAFTRYQWKVLPQGMQNSPTLCQLFVDRALTPFRKVYHYMDDILLSGP-SLSQILGQNGLLVAPEKIQRSY-PYHYLGHKVLQTALTL---TLVKLQQILGHLNWIRPYFMLQPLFEL
>Cmyd.ERVi.1c_Testudines
VWIDQWP-LPLEKLKALHLVQQ-HLQAQRLEYPWNTPVFVIKKK-S-GAWRLLHDLREINKRILPNPNLI-----PLCVLDLKDCFFTIPLCPQDREKFAFTRYQWKVLPQGMQNSPTLCQLFVDRALTPFRKVYHYMDDILLSGP-SLSQILGQNGLLVAPEKIQRSY-PYHYLGHKVLQTALTV---TLVKLQQILGHLNWIRPYFMLQPLFEL
>Mree.ERVi.1a_Testudines
VWVAQWP-LHKDKLARVHLVQE-QLAKGHLEPPWNTPIFTIPKK-S-GRWRLLQDLRAVNAVMLPTPTML-----PLLVIDLKDCFFTIALHPADREKFAFSRYQWTVLPQGMKNSPTICQLYVAWAIAPLRIIYHYMDDLLFTSAHEIDSVLQKAGLVIAPEKIQQQA-PYRYLGMEITDSTIQ----NLHDVQRFVGDLQWIRGLCDLAPFLSL
>Mree.ERVi.1c_Testudines
VWVAQWP-LHKDKLARVHLVQE-QLAKGHLEPPWNTPIFTIPKK-S-GRWRLLQDLRAVNAVMLPTPTML-----PLLVIDLKDCFFTIALHPADREKFAFSRYQWTVLPQGMKNSPTICQLYVAWAIAPLRIIYHYMDDLLFTSAHEIDSVLQKAGLVIAPEKIQQQA-PYRYLGMEITGSTIH----NLHDVQRFVGDLQWIRGLCDLAPFLSL
>Mree.ERVi.1b_Testudines
VWVAQWP-LHKDKLARVHLVQE-QLAKGHLEPPWNTPIFIIPKK-S-GRWRLLQDLRAVNAVMLPTPTML-----PLLVIDLKDCFFTIALHPADREKFAFSRYQWTVLPQGMKNSPTICQLYVAWAIAPLRIIYHYMDDLLFTSAHEIDSVLQKAGLVIAPEKIQQQA-PYRYLGMEITDSTIH----NLHDVQRFVGDLQWIRGLCDLAPFLSL
>Amar.ERVi.4_Testudines
PRVPQYP-LRPEAEEGIAVMES-LLQQGIIVASCNTPIFPVKKP-G-KTYRFVQDLRAINAVVVPNPATILSCIPPFTVVDLCSAFFSIPIHPDSQYLFAFTQYTWTRLPQGYTESPSLFSQILKKDLDDVVVLIQYVDDLLLASLSILLTALAAKGHKASQGKLQLCQPRVHYLGHDISPGRISAILNTISQMRTFLGMTGYCRQWIVIKPLQDL
>Amar.ERVi.3_Testudines
PSVPQYP-LSLEAREGIRIIEG-FIAQKLVRPPCNTPILPVKKP-P-KRWRFVQDLRVVNQYVVPDPATIISQIPWFTVIDLKSAFFSIPVHPDSQYLFGFTSYVWQRLPQGYRDSPTIFSQCLRHDLEGFTTLVLYVDDILLGNREALLLYLHTRGHKVDPNKIQWVSQKVRYLGFLLTPERIKTIQNTKKQLRGFLGLIGFCRPWLLSKPLHRL
>Amar.ERVi.1_Testudines
VRIKQYP-IKREAREGLQTIDQ-FLKCGVLREAWNTPILPVQKP-N-GTYRLVQDLRAVNERVVPNPYTLLASIGGFSVLDLKDAFFTIPVDPQSQEIFSFEQFCWTVLAQGFKNSPILFSQALARDLEEWDLLLQYVDDLLIAAVGSLLNFVGLRGYRVAQSKAQIALPEVLYLGFYIRQGRKEAICQNRKRLRAFLGMAGFCRIWIWAKPLYEC
>Amar.ERVi.2_Testudines
VRIRQYP-LKLTTRIGLKLIQK-FLQYGWLREPYNTPIMGVPKP-N-GQYRLVQDLRQVNKLIVPNPHTILGQVPKFSVIDLKDAFFSIPLDQESQKLFAFEQYLWTVVPQGLTCAPEIFGSQLKRDLAPFLNIVQYCDDLLLSTETELLNFLGAQGYKVSREKAQLVQQQVTFLGYHLCQGRIQVILESPRELRAFLGLTGFCRLWIKAKPLYES
>Cmyd.ERVi.2d_Testudines
PPQKQYP-IPREALAEVGTIGE-LEQRGLIRAPCNAAVWPVRKP-N-GTWRLTVDYRALNALAVAAYPEMLARIGPFTVLDIANGFWSLPLATSCQYKTAFTQFCWTVLPQGYRDSPAIFHRYMRQALEGVDRCIQYVDDLLLMSGTQVLQALARAGLKVNGKKAQMGQTRVTYLGVEVSQMRVQLIQSDVKSLQSFLGLTGFCRDFVIAQPLFDL
>Cmyd.ERVi.2a_Testudines
PPQKQYP-IPREALAEVGTIGE-LEQRGLIRAPCNAAVWPVRKP-N-GTWRLTVDYRALNALAVAAYPEMLARIGPFTVLDIANGFWSLPLATSCQYKTAFTQFCWTVLPQGYRDSPAIFHRYMRQALEGVDRCIQYVDDLLLMSGTQVLQALARAGLKVNGKKAQMGQTRVTYLGVEVSQMRVQLIQSDVKSLQSFLGLTGFCRDFVIAQPLFDL
>Cmyd.ERVi.2b_Testudines
PPQKQYP-IPREALAEVGTIGE-LEQRGLIRAPCNAAVWPVRKP-N-GTWRLTVDYRALNALAVAAYPEMLARIGPFTVLDIANGFWSLPLATSCQYKTAFTQFCWTVLPQGYRDSPAIFHRYMRQALEGVDRCIQYVDDLLLMSGTQVLQALARAGLKVNGKKAQMGQTRVTYLGVEVSQMRVQLIQSDVKSLQSFLGLTGFCRDFVIAQPLFDL
>Cmyd.ERVi.2c_Testudines
PPQKQYP-IPREALAEVGTIGE-LEQRGLIRAPCNAAVWPVRKP-N-GTWRLTVDYRALNALAVAAYPEMLARIGPFTVLDIANGFWSLPLATSCQYKTAFTQFCWTVLPQGYRDSPAIFHRYMKQALEGVDRCIQYVDDLLLMSGTQVLQALARAGLKVNGKKAQMGQTRVTYLGVEVSQMRVQLIQSDVKSLQSFLGLTGFCRDFVIAQPLFDL
>Nvis.ERVi.1a_Mammalia
VSIKQYP-MSHEARQGIRHIKR-LLDQGILIPPWNTPLLPVKKP-G-TDYRPVQDLREVNKRVVPNPYNLLSTLPPYTVLDLKDAFFCLRLHPVSQPLFAFEQLTWTRLPQGFKNSPTLFDEALHRDLADFRVLLQYVDDLLLAANSALLQALGQLGYRASAKKAQICQKQVTYLGYQLREGRKQTILRTPRHLREFLGTAGFCRLWIMAAPLYSL
>Nvis.ERVi.1b_Mammalia
VSIKQYP-MSQEARQGIRHIKR-LLDQGILIPPWNTPLLPVKKP-G-TDYRPVQDLREVNKRVVPNPYNLLSTLPPYTVLDLKDAFFCLRLHPVSQPLFAFEQLTWTRLPQGFKNSPTLFDEALHRDLADFRVLLQYVDDLLLAANSALLQALGQLGYRASAKKAQICQKQVTYLGYQLREGRKQTILRTPRHLREFLGTAGFCRLWIMAAPLYSL
>Nvis.ERVi.2_Mammalia
VSIKQYP-MSQGARQGIRHIKR-LLDQGILIPPWNTPLLPVKKP-G-TDYRPVQDLREVNKRVVPNPYNLLSTLPPYTVLDLKDAFFCLRLHPVSQPLFAFEQLTWTRLPQGFKNSPTLFDEALHRDLADFRILLQYVDDLLLAAHTALLQTLGQLGYRASAKKAQICQKQVTYLGYQLREGRKQTILRTPRQLREFLGTAGFCRLWIMAAPLYPL
>ICTV_Epsilon_WEHV1
PSIRQYP-LPKEKVEGLRMIHS-LLAQGVLTESCNTPIFPIKKP-G-REYRMIHDLRAINEIVVASPTTVLANLSPFTVIDLSNAFFSVPIHPDSQYLFAFTQYTWTVLPQGFIHSPTLFSQALFSSLSKIKEICIYMDDVLIASRDTMLHHLADEGHKVSKKKLQLCKSEVVYLGQLISKARKKTVSQTVRQVRAFLGLAGYCRHWINSKHLEEL
>ICTV_Epsilon_WEHV2
PRIRQYP-LPKEKVNGLRMIES-LLAQGVLAESCNTPIFPIQKP-G-REYRMIHDLRAINEIVVASPTTVLANLSPFTVIDLSNAFFSVPVHPDSQYLFAFTQYTWTVLPQGFIHSPTLFSQALFSSLSKIKEVCIYMDDVLIASTTTLLHHLADEGHKVSQKKLQLCKTEVIYLGQLLSDRRKETVSQTVRQVRAFLGLAGYCRHWIQSKYLEEL
>ICTV_Gamma_MLV
VSIKQYP-MSQEARLGIKHIQR-LLDQGILVPPWNTPLLPVKKP-G-TDYRPVQDLREVNKRVVPNPYNLLSGLPPYTVLDLKDAFFCLRLHPTSQSLFAFEQLTWTRLPQGFKNSPTLFDEALHRDLADFRILLQYVDDLLLAATSALLQTLGDLGYRASAKKAQICQKQVKYLGYLLKEGRKETVMGTPRQLREFLGTAGFCRLWIMAAPLYPL
>ICTV_Foamy_SFVpve
RPQKQYP-INPKAKPSIQVIDD-LLKQGVLTPTMNTPVYPVPKP-D-GRWRMVLDYREVNKTINQHSAGILATIV-KTTLDLANGFWAHPITPDSYWLTAFTQYCWTRLPQGFLNSPALFTADAVDLLKEVP-VQVYVDDIYLSHDNKVFQILLQAGYVVSLKKSEIGQRTVEFLGFNITKEFKTKLLNDLKQLQSILGLLNFARNFILVQTLYNL
>ICTV_Alpha_RSV
VWIDQWP-LPEGKLVALTLVEK-ELQLGHIEPCWNTPVFVIRKA-S-GSYRLLHDLRAVNAKLAPVLSAL-----PLMVLDLKDCFFSIPLAEQDREAFAFTRFQWKVLPQGMTCSPTICQLVVGQVLEPLRCMLHYMDDLLLAASSEVISTLERAGFTISPDKVQREP-GVQYLGYKLGSTVAE----TLWDVQKLVGSLQWLRPALLMGPFYEQ
>ICTV_Alpha_ALV
VWIDQWP-LPEGKLVALTLVEK-ELQLGHIEPCWNTPVFVIRKA-S-GSYRLLHDLRAVNAKLAPVLSAL-----PLMVLDLKDCFFSIPLAEQDREAFAFTRFQWKVLPQGMTCSPTICQLVVGQVLEPLRRMLHYMDDLLLAASSEVISTLERAGFTISPDKIQREP-GVQYLGYKLGSTVAE----TLWDVQKLVGSLQWLRPALLMGPFYEQ
>ICTV_Lenti_BIV
PKVPQWP-LTKEKYQALKIVKD-LLAEGKISEPYNTPVFVIKKKGT-GRWRMLMDFRELNKITLPYPPGI-----KLTAIDIKDAYFTIPLHEDFRPFTAFSRFQWNVLPQGWVCSPAIYQTTTQKIIENIKMLYQYMDDLLIGSNREIRDKLGSYGFKTPDEKVQEE--RVKWIGFELTPKQLKI---TVNELQQLVGNCVWVQPEV-LYPLTDL
>ICTV_Delta_BLV
PEVPQFP-LNLERLQALQLVHR-SLEAGYISPPGNNPVFPVRKP-N-GTWRFVHDLRATNALTPPDLTAI-----PIICLDLKDAFFQIPVEDRFRSYFAFTRFAWRVLPQGFINSPALFERALQEPLRQVSLLVSYMDDILIASPTALAARLRDLGFQVASEKTRQTPSPVPFLGQMVHNQTLQI---SLHQLQAVLGDLQWVSRGTPLQLLYSS
>ICTV_Lenti_EIAV
PKIPQWP-LTKEKLEGAKIVQR-LLSEGKISEPYNSPIFVIKKR-S-GKWRLLQDLRELNKTVLPHPGGL-----IMTVLDIGDAYFTIPLDPEFRPYTAFTRYVWKCLPQGFVLSPYIYQKTLQEILQPFRQLYQYMDDLFMGSNGELRAILLEKGFETPDDKLQEVP-PYSWLGYQLCPEQLDM---TLNDVQKLMGNITWMSSGI-VKHIAAT
>ICTV_Lenti_VMV
PHIAQWP-LTQEKLEGLKIVDR-LEKEGKVGRTCNTPIFCIKKK-S-GKWRMLIDFRELNKQTLPHPGGL-----QVTILDIGDAYFTIPLYEPYRQYTCFTRYYWKVLPQGWKLSPAVYQFTMQKILRGWIQFGIYMDDIYIGSDLELASYIAQYGFMLPEDKRQEGY-PAKWLGFELHPETLPEIT-TLNKLQKLVGDLVWRQSLI-IPNILKL
>ICTV_Lenti_CAEV
PHVPQWP-LTEEKLKGLTIIDK-LVEEGKLGKTCNTPIFCIKKK-S-GKWRMLIDFRELNKQTLPHPGGL-----QVTILDIGDAYFTIPLYEPYREYTCFTRYYWKVLPQGWKLSPSVYQFTMQEILEDWIQFGIYMDDIYIGSDLDLANYIAQYGFTLPEEKRQKGY-PAKWLGFELHPQTLPELT-TLNKLQKLVGELVWRQSII-IPNILKL
>ICTV_Lenti_FIV
PQIKQWP-LTNEKIEALTIVER-LEREGKVKRPWNTPVFAIKKK-S-GKWRMLIDFRELNKLTLPHPAGL-----QVTVLDIGDAYFTIPLDPDYAPYTAFTRFVWCSLPQGWILSPLIYQSTLDNIIQPFIDIYQYMDDIYIGSNLELRKLLLWWGFETPEDKLQEEP-PYTWMGYELHPLQLDI---TLNELQKLAGKINWASQAI-IKALTNM
>ICTV_Delta_PTLV2
PSG-PIS-FKPERLQALNLVSK-ALEAGHIEPPGNNPVFPVKKP-N-GKWRFIHDLRATNAITPPDLTSL-----PLQTIDLTDAFFQIPLPKQYQPYFAFTRYAWTVLPQGFKNSPTLFEQQLAAVLNPMRTIVQYMDDILLASPTLTLQALTTHGLPISQEKTQQTPGQIRFLGQVISPNTIPI---TLTELQVILGEIQWVSKGTHLQSLYSA
>ICTV_Beta_JSRV
--------------------------------------------------------------MLPTPSAI-----PIIVIDLKDCFYTIPLAPQDCKRFAFSRYQWRVLPQGMTNSPTLCQKFVATAIAPVRYLVHYMDDILLAHTDILKQHLSLNGLVIADEKIQTHF-PYNYLGFSLYPRKLQT---TLNDFQKLLGDINWIRPYLTLQPLFDI
>ICTV_Beta_MMTV
VWLNQWP-LKQEKLQALQLVTE-QLQLGHLEEPWNTPVFVIKKK-S-GKWRLLQDLRAVNATMLPSPVAV-----PIIIIDLQDCFFNIKLHPEDCKRFAFSRFQWKVLPQGMKNSPTLCQKFVDKAILTVRYIVHYMDDILLAHPSSMIQALNKHGLVVSTEKIQKYD-NLKYLGTHIQGDQIRT---TLNDFQKLLGNINWIRPFLELKPLFEI
>ICTV_Beta_SMRV
--------------------------------------------------------------MLPSPVAI-----PKIVIDLKDCFFTIPLHPEDRPYFAFSRYQWKVLPQGMANSPTLCQKFVAAAIAPVRYILHYMDDILLACDSHIISCLTSYGLKIAPDKVQVSE-PFSYLGFELHHQCLKT---TLNDFQKLLGDIQWLRPYLALVPLNNI
>ICTV_Lenti_SIV
PKLKQWP-LSREKIEALTICKQ-MEEEGKLSRPYNTPVFAIKKKDK-TQWRMLVDFRELNKATIPHPAGL-----QITVIDIGDAYYSIPLCKEFRKYTAFTRYQFNCLPQGWKGSPTIFQNTAANILEEIKEIVQYMDDLWLASDHIVRKMLLEKGLETPDKKVQREP-PWEWMGYKLHPNELPPL--TVNKIQKVVGVLNWASQIY-TKHTCAM
>ICTV_Beta_MPMV
VWVDQWP-LTNDKLAAAQLVQE-QLEAGHITEPWNTPIFVIKKK-S-GKWRLLQDLRAVNATMLPSPVAI-----PKIIIDLKDCFFSIPLHPSDQKRFAFSRFQWKVLPQGMANSPTLCQKYVATAIHKVRYIIHYMDDILIAGKDQLKQELTAAGLHIAPEKVQLQD-PYTYLGFELNGPVIRK---TLNDFQKLLGDINWLRPYLDLKPLFDT
>ICTV_Lenti_JDV
PRVPQWP-LTLEKYKALKIVEE-LLKDGKISRPFNTPVFVIKKKGG-SKWRMLMDFRALNKVTLPYPPGI-----QITAIDIKDAYFTIPLDENFRQYTAFSRYHWNVLPQGWVCSPAIYQTTTQEIIAEIKVLYQYMDDLLIGSDREIREELGAYGFKTPEEKIQEE--QVQWLGYELTPKQIKI---TVNELQQMIGNCVWVQPEV-LSPLSDL
>ICTV_Lenti_HIV2
PRLKQWP-LTKEKIEALKICEK-MEKEGQLEEPYNTPTFAIKKKDK-NKWRMLIDFRELNKVTIPHPAGL-----AISILDVGDAYFSIPLHEDFRQYTAFTRYIYKVLPQGWKGSPAIFQYTMRQVLEPFRILIQYMDDILIASDRQLKELLNGLGFSTPDEKFQKDP-PFQWMGCELWPTQLPQ---TVNDIQKLVGVLNWAAQIY-TKHLCRL
>ICTV_Lenti_HIV1
PKVKQWP-LTEEKIKALVICTE-MEKEGKISKPYNTPVFAIKKKDS-TKWRKLVDFRELNKRTIPHPAGL-----KVTVLDVGDAYFSVPLDEDFRKYTAFTRYQYNVLPQGWKGSPAIFQSSMTKILEPFRVIYQYMDDLYVGSDLELRQHLLRWGLTTPDKKHQKEP-PFLWMGYELHPDVLPE---TVNDIQKLVGKLNWASQIY-VRQLCKL
>ICTV_Foamy_BFVbta
RPQKQYH-INPRAKADIQVIDD-LLRQGVLRQEMNTPVYPVPKA-D-GRWRMVLDYREVNKVTNCHSASILNTLY-KSTLDLANGFWAHPIKPEDYWITAFTTYCWTVLPQGFLNSPALFTADVVDILKDIP-VQVYVDDVYVSSATTIFNRLSTAGYIVSLKKSKLAKETVEFLGFSISQNYKQKLMDTLRQLQSILGLINFARNFLLVAPLYQL
>ICTV_Epsilon_WDSV
PSIRQYP-LPKDKTEGLRLISS-LENQGILIKPCNTPIFPIKKA-G-REYRMIHDLRAINNIVVASPTTVLSNLAPFTVIDLSNAFFSVPIHKDSQYLFAFTQYTWTVLPQGFIHSPTLFSQALYQSLHKIKEICIYMDDVLIASKDVMLQHLASEGHKVSKKKLQLCQQEVVYLGQLLTPERKVTVSQTIRQIRAFLGLVGYCRHWIHSKFLEKQ
>ICTV_Gamma_FeLV
ISIRQYP-MPHEAYQGIKHIRR-MLDQGILKPPWNTPLLPVKKP-G-TDYRPVQDLREVNKRVVPNPYNLLSTLPPYTVLDLKDAFFCLRLHSESQLLFAFEQLTWTRLPQGFKNSPTLFDEALHSDLADFRVLLQYVDDLLLAAATALLETLGNKGYRASAKKAQICLQEVTYLGYSLKDGRKEAILSNSRQVREFLGTAGYCRLWILAAPLYPL
>ICTV_Delta_prot_PTLV1
--MQPVP-FKPERLQALQLVRT-ALEAGHIEPPGNNPVFPVKKA-N-GTWRFIHDLRATNSLTPPDLSSL-----PLQTIDLKDAFFQIPLPKQFQPYFAFTRYAWKVLPQGFKNSPTLFEMQLAHILQPIRTILQYMDDILLASPSVTMASLISHGLPVSENKTQQTPGTIKFLGQIISPNTVPI---ALPELQALLGEIQWVSKGTPLHSLYCA
>ICTV_Foamy_EFVeca
KPQKQYR-INPKAKADIQVIDD-LLKQGVLKQPMNTPVYPVPKP-D-GRWRMVLDYRAVNKVTNCHSASLLNTLY-KTTLDLANGFWAHPIQESDQWITSFTSYVWTTLPQGFLNSPALFTADVVDLLKDIP-VEVYVDDVYFSNDTLLFQKLQTAGYIVSLKKSKLGQHTVDFLGFQITQTYKSKLLDTLKQLQSILGLLNFARNFILITPLYQL
>ICTV_Delta_PTLV3
PGGLAVP-VKPERLQALTLVSR-ALEAKHIEPPGNNPIFPVKKP-N-GKWRFIHDLRATNSLTPPDLTSL-----PLRTIDLTDAFFQIPLPAVFQPYFAFTRYSWRVLPQGFKNSPTLFEQQLSHILAPVRLIIQYMDDILLASPAKVTNALTKEGLPMSLEKTQATPGSIHFLGQVISPDSIHV---SLAELQSMLGELQWVSKGTSLHQLYLA
>ICTV_Gamma_REV
VRVRQYP-ITLEAKRSLRTIHK-FRAAGILRPPWNTPLLPVRKS-G-TEYRMVQDLREVNKRVVPNPYTLLSLLPPYSVLDLKDAFFCIPLAPESQLIFAFEQLTWTRLPQGFKNSPTLFDVALNRDLQGFRSLLQYVDDLLIAADTDLLMTLAELGYRVSGKKAQLCQEEVTYLGFKIHKGRTQAILQTKRQVREFLGTIGYCRLWILAQPLYAA
>ICTV_Foamy_SFVcae
RPQKQYP-INPKAKASIQVIND-LLKQGVLIQIMNTPVYPVPKP-D-GKWRMVLDYREVNKTINQHSAGILSSIF-KTTLDLSNGFWAHSITPESYWLTAFTQYCWTRLPQGFLNSPALFTADVVDLLKEVP-VQVYVDDIYISHDDKVFSLLLNAGYVVSLKKSEIAQHEVEFLGFNITKEFKQKLLNDLKQLQSILGLLNFARNFILVKPLYNI
>ICTV_Foamy_SFVmcy
RPQKQYP-INPKAKPSIQVIDD-LLKQGVLIQTMNTPVYPVPKP-D-GKWRMVLDYREVNKTINQHSAGILSSIY-KTTLDLTNGFWAHPITPESYWLTAFTQYCWTRLPQGFLNSPALFTADVVDLLKEIP-VQAYVDDIYISHDDKIFSILLNAGYVVSLKKSEIAQREVEFLGFNITKEFKQKLLNDLKQLQSILGLLNFARNFILVKPLYTI
>ICTV_Gamma_PCOV
ISVRQYP-LSREAREEIWHVQR-LIQQGILVPPWNTPLLPVRKP-G-TDYRPVQDLREVNKRVVPNPYNLLSALPPYTVLDLKNAFFCLRLHPTSQPLFAFEQLTWTRLPQGFKNSPTIFDEALHRDLANFRTLLQYVDDLLLAGATALLLELSDLGYRASAKKAQICRREVTYLGYSLRDGRKRTVVQTAKQVREFLGTAGFCRLWILAAPLYPL
>ICTV_Foamy_SFVmfa_Cy5061
RPQKQYP-INPKAKPSIQVIDD-LLKQGVLIQIMNTPVYPVPKP-D-GKWRMVLDYREVNKTINQHSAGILSSIY-KTTLDLTNGFWAHPITPESYWLTAFTQYCWTRLPQGFLNSPALFTADVVDLLKEVQ-VQAYVDDIYISHDDKVFSILLNAGYVVSLKKSEIAQREVEFLGFNITKEFKQKLLNDLKQLQSILGLLNFARNFILVKPLYTI
>ICTV_Gamma_GALV
VAVRQYP-MSKEAREGIRHIQK-FLDLGVLVPPWNTPLLPVKKP-G-TDYRPVQDLREINKRVVPNPYNLLSSLPPYSVLDLKDAFFCLRLHPNSQPLFAFEQLTWTRLPQGFKNSPTLFDEALHRDLAPFRVLLQYVDDLLVAAPTKLLQELSKLGYRVSAKKAQLCQREVTYLGYLLKEGRKATVMKTPRQVREFLGTAGFCRLWILAAPLYPL
>ICTV_Lenti_PLV
PKIKQWP-LTNEKIEALTIVER-LETEGKVKRPWNTPIFCIKKK-S-GKWRMLIDFRELNKLTLPHPAGL-----SVTVLDIGDAYFTIPLDPDYQPYTAFTRYVWCSLPQGWVLSPLIYQSTLDNILQPWRDVYQYMDDIYIGSDFELRDLLIFWGFETPEDKLQQEP-PYKWMGYTLYPNKLDI---TLNQLQKLAGVINWATQNV-IKALTEL
>ICTV_Foamy_SFVocr_1557
---------------------------------MNTPVYPVPKP-D-GKWRMVLDYRAVNKTVNCHAPGILSSLY-KTTLDLSNGFWSHPITPESYWLTAFTQYVWTRLPQGFLNSPALFTADVVDLCKHIP-VSAYVDDIYVSNDTQLFRTLMSAGYIVSLKKSKIGVSAVDFLGFEITDDFKEKLVNSLKQLQSILGFLNFTRNFVLVKPLYNL
>ICTV_Foamy_SFVptr_huBAD327
RPQKQYP-INPKAKPSIQVIDD-LLKQGVLTPTMNTPVYPVPKP-D-GRWRMVLDYREVNKTINQHSAGILATIV-KTTLDLANGFWAHPITPESYWLTAFTQYCWTRLPQGFLNSPALFTADVVDLLKEIP-VQVYVDDIYLSHDDKVFQILLQAGYVVSLKKSEIGQKTVEFLGFNITKEFKTKLLNDLKQLQSILGLLNFARNFILVQPLYNL
>ICTV_Foamy_SFVpsc
RPQKQYP-INPKAKPSIQVIDD-LLKQGVLTPTMNTPVYPVPKP-D-GRWRMVLDYREVNKTINQHSAGILATIV-KTTLDLANGFWAHPITPESYWLTAFTQYCWTRLPQGFLNSPALFTADVVDLLKEIP-VQVYVDDIYLSHDDKVFQILLQAGYVVSLKKSEIGQKTVEFLGFNITKEFKTKLLNDLKQLQSILGLLNFARNFILVQPLYNL
>ICTV_Foamy_SFVmfu
RPQKQYP-INPKAKPSIQVIDD-LLKQGVLIQTMNTPVYPVPKP-D-GKWRMVLDYREVNKTINQHSARILSSFF-KTTLDLTNGFWAHPITPESYWLTAFTQYCRTKLPQGFLNSPALFTAHVVDLLKEIP-VPAYVDDIYISHDDKVFSILLNAGYVVSLKKSEIAQREVEFLGFNITKDFKLKLLDDLKQLQSILGLLNFARNFILVKPLYTI
>ICTV_Foamy_SFVa
KPQKQYH-INPKAKPSIQVIND-LLKQGVLRQPMNTPVYPVPKP-D-GKWRMVLDYRAVNKTINQHSLGILTNLI-KSTIDLSNGFWAHPITEDSQWITAFTQHVWTRLPQGFLNSPALFTADVVDILKEVP-VSVYVDDIYISSPTSIFRKLLETGYIVSLKKSALARYEVNFLGFVISETFRERLQETLKQLQSILGFLNFARNFVLVQPLYQL
>ICTV_Foamy_SFVssc
KPQKQYH-INPKAKPSIQVIND-LLKQGVLKQIMNTPIYPVPKT-E-GKWRMVLDYRAVNKTINQHSAGILTNLV-KSTIDLSNGFWAHPIDQDSQWITAFTQYVWTRLPQGFLNSPALFTADVVDLLKEIP-VNVYVDDIYVSTETKIFQKLLQAGYVVSLKKSNLCRYEVTFLGFTISKYFQEKLRNSLKQLQSILGLLNFARNFILIKPLYEL
>ICTV_Foamy_SFVggo
RPQKQYP-INPKARSSIQVIDD-LLKQGVLVQTMNTPVYPIPKP-D-GRWGMVLDYREVNKTINQHSAGILATIV-KTTLVLANGFWAHPITPESYWLTAFIQYCWTRLPQGFLNSPALFTADVVDLLKEIS-VQAYVDDIYLSHDDKVFQILLQAGYVVSLKKSEVAQKTVEFLGFNITKEFKAKLLDDLKQLQSILGLLNFARNFILVKPLYSL
>ICTV_Foamy_SFVcja
RPQRQYH-INTKAKPSIQVIDD-LLKQGVLIKVMNTPIYPVPKP-D-GKWRMVLDYRAVNKTVNQHSLGILTNLV-KSTIDLSNGFWAHPITKDSQWITAFTQHVWTRLPQGFLNSPALFTADVVDLLKNIP-ISVYVDDIYFSTETKVFKILLEAGYIVSLKKSALLRYEVTFLGFSITQTFKDKIQNTLKELQSILGLFNFARNFVIIKPLYSL
>ICTV_Foamy_SFVocr_Z17
RPQRQYH-INTKAKPSIQVIDD-LLKQGVLVKVMNTPVYPVPKP-D-GKWRMVLDYRAVNKTINQHSLGILTNLV-KSTIDLSNGFWAHPITKDSQWITAFTQHVWTRLPQGFLNSPALFTADVVDLLKDIP-ISVYVDDIYFSTETKVFKILLEAGYIVSLKKSALLRHEVTFLGFSITQTFKDKIQNTLKELQSILGLFNFARNFVIIKPLYSL
>ICTV_Foamy_SFVppy
RPQKQYP-INPKAKESIQVIND-LLKQGVLIQIMNTPVYPVPKP-D-GRWRMVLDYREVNKTINQHSAGILASIY-KTTLDLANGFWAHPITPNSYWLTAFTQHCWTRLPQGFLNSPALFTADVVDLMKHIP-VQVYVDDLYLSHDDQVLHILHDAGYVVSLKKSAIAQKVVEFLGFNITKTFKEKLLNNLKQLQSILGLMNFARNFIRVKPFYSL
>ICTV_Gamma_KRV
VAVRQYP-MSKEAREGIRHIQR-FLDLGILVPPWNTPLLPVKKP-G-TDYRPVQDLREVNKRVVPNPYNLLSSLPPYSVLDLKDAFFCLKLHPNSQPLFAFEQLTWTRLPQGFKNSPTLFDEALHRDLASFRVMLQYVDDLLVAAPTRLLQELSKLGYRVSAKKAQLCREEVTYLGYLLKGGRKATVMKTPRQVREFLGTAGFCRLWILAAPLYPL
>ICTV_Foamy_SFVmmu
RPQKQYP-INPKAKPSIQVIDD-LLKQGVLIQTMNTPVYPVPKP-D-GKWRMVLDYREVNKTINQHSAGILSSIY-KTTLDLTNGFWAHPITPESYWLTAFTQYCWTRLPQGFLNSPALFTADVVDLLKEVP-VQAYVDDIYMSHDDKVFSILLNAGYVVSLKKSEIAQREVEFLGFNITKEFKQKLLNDLKQLQSILGLLNFARNFILVKPLYTI
>ICTV_Foamy_FFVfca
TPQKQYH-INPKAKPDIQVIND-LLKQGVLIQTMNTPVYPVPKP-N-GRWRMVLDYRAVNKVTNQHSYGILGSLF-KTTIDLSNGFWAHPIVPEDYWITAFTQYCWTVLPQGFLNSPGLFTGDVVDLLQGIP-VEVYVDDVYISHDSILFNRLKEAGYIISLKKSNIANSIVDFLGFQITNEFKEKLENTLKQLQSILGLLNFARNFILIAPLYAL
>ICTV_Foamy_SFVcni
RPQKQYP-INPKAKPSIQVIND-LLKQGVLVQTMNTPIYPVPKP-D-GKWRMVLDYREVNKTINQHSAGILSSIF-KTTLDLSNGFWAHPITPESYWLTAFTQYCWTRLPQGFLNSPALFTADVVDLLKEIP-VQAYVDDIYISHDDKVFSLLLNAGYVVSLKKSEIAKHEVEFLGFNITKEFKQKLLNDLKQLQSILGLLNFARNFILVRPLYNI
>SnRV
KMIKQYP-VPDASHASIKTVEA-LLEQGVLRKTVNSAIWPVGKP-D-GSWRLTIDYRPLNSAVVASTPELFAKLEKYSSLDISNGFWSIRLEEECQYLFAFTQYTWTRLPQGFHASPGIFHQALYNGLASCKKLLQYVDDILLMSEDILLQGLKDLGVKINPKKSHFCKDQVQYLGVNVGADRSQLIRTTVQGLRSALGLFNFCRAWIKTQSLYDM
>MuERV-L
VNQKQYC-IP-GEIAEITTIKD-LKDAGVVVPPFNSPIWPVQKT-D-GSWRMTVDYRKLNQVVVPDVVSLLEQINTYAAIDLANAFFSVPVHKDHQKQIAFSQYTFTVLPQVYINSPALCHNLVRRDLDRLDTLVHYIDDIMLVGPSSLVTHMRIRGWEINPTKIQGPSTSVKFLGVQWCGAVKDKLLHTKKEAQRLVGLFGFWRQHILLRPIYQV
